# Supplementary material for: An Endosperm-Associated Cuticle Is Required for Arabidopsis Seed Viability, Dormancy and Early Control of Germination
Source: PLoS Genet. 2015 Dec 17;11(12):e1005708. doi: 10.1371/journal.pgen.1005708 (PMC4683086; doi:10.1371/journal.pgen.1005708)
Supplement: S1 Table — (XLS) [file pgen.1005708.s016.xls]

## Sheet: 10 h
Probeset ID	Gene Symbol	Gene Title	Gene Ontology Biological Process	Gene Ontology Cellular Component	Gene Ontology Molecular Function	Genome Version	RefSeq Transcript ID	Annotation Description	Annotation Notes	Annotation Transcript Cluster	p-value (rgl2 * 10h vs. WT * 10h)	Fold-Change (rgl2 * 10h vs. WT * 10h)	Fold-Change (rgl2 * 10h vs. WT * 10h) (Description)	p-value (rgl2 * 18h vs. WT * 18h)	Fold-Change (rgl2 * 18h vs. WT * 18h)	Fold-Change (rgl2 * 18h vs. WT * 18h) (Description)	p-value (rgl2 * 24h vs. WT * 24h)	Fold-Change (rgl2 * 24h vs. WT * 24h)	Fold-Change (rgl2 * 24h vs. WT * 24h) (Description)	p-value (rgl2 * 36h vs. WT * 36h)	Fold-Change (rgl2 * 36h vs. WT * 36h)	Fold-Change (rgl2 * 36h vs. WT * 36h) (Description)
259042_at	RGL2	RGL2 (RGA-LIKE 2); transcription factor	0006350 // transcription // inferred from electronic annotation /// 0007275 // multicel	0005634 // nucleus // inferred from direct assay /// 0005634 // nucleus // traceable au	0003700 // transcription factor activity // inferred from sequence or structural simila	June 2009 (TAIR 9)	NM_111216	This probe set was annotated using the Matching Probes based pipeline to a Entrez Gene	---	NM_111216(11)	7.4003e-13	-24.5089	rgl2 * 10h down vs WT * 10h	7.95981e-13	-24.1423	rgl2 * 18h down vs WT * 18h	7.76308e-13	-24.2673	rgl2 * 24h down vs WT * 24h	1.78102e-13	-33.3568	rgl2 * 36h down vs WT * 36h
252607_at	XTR8	XTR8 (XYLOGLUCAN ENDO-TRANSGLYCOSYLASE-RELATED 8); hydrolase, acting on glycosyl bonds	0005975 // carbohydrate metabolic process // inferred from electronic annotation /// 00	0005576 // extracellular region // inferred from electronic annotation /// 0005618 // c	0004553 // hydrolase activity, hydrolyzing O-glycosyl compounds // inferred from electr	June 2009 (TAIR 9)	NM_114368	This probe set was annotated using the Matching Probes based pipeline to a Entrez Gene	---	NM_114368(11)	7.37651e-10	4.96774	rgl2 * 10h up vs WT * 10h	2.77614e-10	5.54441	rgl2 * 18h up vs WT * 18h	2.84754e-11	7.34579	rgl2 * 24h up vs WT * 24h	5.20164e-09	4.05866	rgl2 * 36h up vs WT * 36h
245803_at	RD21	RD21 (responsive to dehydration 21); cysteine-type endopeptidase/ cysteine-type peptida	0006508 // proteolysis // inferred from electronic annotation /// 0009414 // response t	0005773 // vacuole // inferred from direct assay /// 0009507 // chloroplast // inferred	0004197 // cysteine-type endopeptidase activity // inferred from electronic annotation	June 2009 (TAIR 9)	NM_103612	This probe set was annotated using the Matching Probes based pipeline to a Entrez Gene	BX813570 // gb_htc // 6 // Cross Hyb Matching Probes	NM_103612(11)	3.88279e-08	2.02473	rgl2 * 10h up vs WT * 10h	5.48341e-08	1.98969	rgl2 * 18h up vs WT * 18h	1.27364e-11	3.39249	rgl2 * 24h up vs WT * 24h	2.81855e-10	2.7019	rgl2 * 36h up vs WT * 36h
256908_at	---	---	---	0012505 // endomembrane system // inferred from electronic annotation /// 0016020 // me	0008375 // acetylglucosaminyltransferase activity // inferred from electronic annotatio	June 2009 (TAIR 9)	NM_113309	This probe set was annotated using the Matching Probes based pipeline to a Entrez Gene	---	NM_113309(11)	2.15893e-09	-4.56312	rgl2 * 10h down vs WT * 10h	3.06443e-09	-4.40017	rgl2 * 18h down vs WT * 18h	5.29114e-09	-4.1634	rgl2 * 24h down vs WT * 24h	4.18501e-08	-3.42546	rgl2 * 36h down vs WT * 36h
248676_at	ATSDI1	ATSDI1 (SULPHUR DEFICIENCY-INDUCED 1); binding	0006792 // regulation of sulfur utilization // inferred from mutant phenotype /// 00104	---	0005488 // binding // inferred from electronic annotation	June 2009 (TAIR 9)	NM_124262	This probe set was annotated using the Matching Probes based pipeline to a Entrez Gene	---	NM_124262(11)	2.67034e-06	-2.1029	rgl2 * 10h down vs WT * 10h	0.0199397	-1.31251	rgl2 * 18h down vs WT * 18h	1.12587e-07	-2.58364	rgl2 * 24h down vs WT * 24h	4.9416e-14	-12.7667	rgl2 * 36h down vs WT * 36h
256914_at	---	---	---	0005634 // nucleus // inferred from direct assay	---	June 2009 (TAIR 9)	NM_113293	This probe set was annotated using the Matching Probes based pipeline to a Entrez Gene	---	NM_113293(11)	5.06362e-09	2.49198	rgl2 * 10h up vs WT * 10h	1.38248e-07	2.05405	rgl2 * 18h up vs WT * 18h	8.34817e-09	2.41479	rgl2 * 24h up vs WT * 24h	2.14377e-08	2.28082	rgl2 * 36h up vs WT * 36h
252606_at	scpl48	scpl48 (serine carboxypeptidase-like 48); serine-type carboxypeptidase	0006508 // proteolysis // inferred from electronic annotation /// 0006508 // proteolysi	0005576 // extracellular region // inferred from electronic annotation /// 0012505 // e	0004180 // carboxypeptidase activity // inferred from electronic annotation /// 0004185	June 2009 (TAIR 9)	NM_114370	This probe set was annotated using the Matching Probes based pipeline to a Entrez Gene	AK222084 // gb // 8 // Cross Hyb Matching Probes	NM_114370(11)	9.50899e-08	3.72105	rgl2 * 10h up vs WT * 10h	6.4594e-07	3.11779	rgl2 * 18h up vs WT * 18h	8.39811e-10	6.26758	rgl2 * 24h up vs WT * 24h	7.19612e-09	4.86386	rgl2 * 36h up vs WT * 36h
264313_at	BCA4	carbonic anhydrase, putative / carbonate dehydratase, putative	0015976 // carbon utilization // inferred from electronic annotation /// 0015976 // car	0005886 // plasma membrane // inferred from direct assay /// 0009941 // chloroplast env	0004089 // carbonate dehydratase activity // inferred from electronic annotation /// 00	June 2009 (TAIR 9)	NM_105709 /// NM_179541 /// NM_202390	This probe set was annotated using the Matching Probes based pipeline to a Entrez Gene	---	NM_105709(11),NM_179541(11),NM_202390(11)	2.83821e-08	2.53076	rgl2 * 10h up vs WT * 10h	4.79817e-09	2.8665	rgl2 * 18h up vs WT * 18h	3.32717e-09	2.94553	rgl2 * 24h up vs WT * 24h	1.28659e-05	1.77979	rgl2 * 36h up vs WT * 36h
264071_at	SCPL51	SCPL51 (SERINE CARBOXYPEPTIDASE-LIKE 51); serine-type carboxypeptidase	0006508 // proteolysis // inferred from electronic annotation /// 0006508 // proteolysi	0005576 // extracellular region // inferred from electronic annotation /// 0005739 // m	0004180 // carboxypeptidase activity // inferred from electronic annotation /// 0004185	June 2009 (TAIR 9)	NM_001036357 /// NM_128351 /// NM_201822	This probe set was annotated using the Matching Probes based pipeline to a Entrez Gene	At2g27920 // tigr // 8 // Cross Hyb Matching Probes	NM_001036357(11),NM_128351(11),NM_201822(11)	2.10786e-08	2.96897	rgl2 * 10h up vs WT * 10h	9.70104e-08	2.64871	rgl2 * 18h up vs WT * 18h	8.27569e-10	3.91161	rgl2 * 24h up vs WT * 24h	3.02678e-06	2.11024	rgl2 * 36h up vs WT * 36h
258252_at	---	---	0005975 // carbohydrate metabolic process // inferred from sequence or structural simil	0005576 // extracellular region // inferred from electronic annotation /// 0005618 // c	0004650 // polygalacturonase activity // inferred from electronic annotation /// 000465	June 2009 (TAIR 9)	NM_001084693 /// NM_112442	This probe set was annotated using the Matching Probes based pipeline to a Entrez Gene	---	NM_001084693(11),NM_112442(11)	9.74333e-07	2.56155	rgl2 * 10h up vs WT * 10h	5.67359e-08	3.20782	rgl2 * 18h up vs WT * 18h	1.90124e-09	4.40241	rgl2 * 24h up vs WT * 24h	3.91387e-08	3.31166	rgl2 * 36h up vs WT * 36h
254419_at	NDB3	NDB3; NADH dehydrogenase	0055114 // oxidation reduction // inferred from electronic annotation	---	0003954 // NADH dehydrogenase activity // inferred from sequence or structural similari	June 2009 (TAIR 9)	NM_118269	This probe set was annotated using the Matching Probes based pipeline to a Entrez Gene	---	NM_118269(10)	4.52097e-07	2.21844	rgl2 * 10h up vs WT * 10h	3.03031e-09	3.14397	rgl2 * 18h up vs WT * 18h	2.96149e-09	3.14972	rgl2 * 24h up vs WT * 24h	2.68242e-06	1.99879	rgl2 * 36h up vs WT * 36h
248794_at	ERF2	ERF2 (ETHYLENE RESPONSIVE ELEMENT BINDING FACTOR 2); DNA binding / transcription activa	0006350 // transcription // inferred from electronic annotation /// 0006355 // regulati	0005634 // nucleus // traceable author statement /// 0005634 // nucleus // inferred fro	0003677 // DNA binding // traceable author statement /// 0003677 // DNA binding // infe	June 2009 (TAIR 9)	NM_124093	This probe set was annotated using the Matching Probes based pipeline to a Entrez Gene	---	NM_124093(11)	1.32062e-07	-2.24268	rgl2 * 10h down vs WT * 10h	0.000138509	-1.56886	rgl2 * 18h down vs WT * 18h	1.40619e-06	-1.96167	rgl2 * 24h down vs WT * 24h	1.00291e-09	-3.13291	rgl2 * 36h down vs WT * 36h
246250_at	CP1	CP1 (CYSTEINE PROTEINASE1); cysteine-type endopeptidase/ cysteine-type peptidase	0006508 // proteolysis // inferred from sequence or structural similarity /// 0006508 /	0012505 // endomembrane system // inferred from electronic annotation	0004197 // cysteine-type endopeptidase activity // inferred from electronic annotation	June 2009 (TAIR 9)	NM_119852	This probe set was annotated using the Matching Probes based pipeline to a Entrez Gene	---	NM_119852(11)	1.48156e-07	2.80662	rgl2 * 10h up vs WT * 10h	1.53589e-07	2.79887	rgl2 * 18h up vs WT * 18h	8.47759e-09	3.55763	rgl2 * 24h up vs WT * 24h	0.000193292	1.75276	rgl2 * 36h up vs WT * 36h
259570_at	COR47	COR47 (COLD-REGULATED 47)	0006950 // response to stress // inferred from sequence or structural similarity /// 00	---	---	June 2009 (TAIR 9)	NM_101894	This probe set was annotated using the Matching Probes based pipeline to a Entrez Gene	AK318752 // gb // 3 // Cross Hyb Matching Probes	NM_101894(11)	1.11481e-07	2.14034	rgl2 * 10h up vs WT * 10h	6.48509e-08	2.20756	rgl2 * 18h up vs WT * 18h	3.89282e-07	1.99921	rgl2 * 24h up vs WT * 24h	7.43275e-06	1.72824	rgl2 * 36h up vs WT * 36h
255049_at	GASA2	GASA2 (GAST1 PROTEIN HOMOLOG 2)	0009739 // response to gibberellin stimulus // inferred from sequence or structural sim	0005576 // extracellular region // inferred from electronic annotation /// 0012505 // e	---	June 2009 (TAIR 9)	NM_117029	This probe set was annotated using the Matching Probes based pipeline to a Entrez Gene	---	NM_117029(11)	1.00297e-05	-2.50764	rgl2 * 10h down vs WT * 10h	1.55308e-07	-3.596	rgl2 * 18h down vs WT * 18h	1.43644e-05	-2.43821	rgl2 * 24h down vs WT * 24h	1.97781e-08	-4.42519	rgl2 * 36h down vs WT * 36h
254331_s_at	CYP706A2	CYP706A2; electron carrier/ heme binding / iron ion binding / monooxygenase/ oxygen bin	0055114 // oxidation reduction // inferred from electronic annotation	0005618 // cell wall // inferred from direct assay /// 0005739 // mitochondrion // infe	0004497 // monooxygenase activity // inferred from electronic annotation /// 0005506 //	June 2009 (TAIR 9)	NM_118395 /// NM_118397	This probe set was annotated using the Matching Probes based pipeline to a Entrez Gene	---	AT4G22710.1(11),AT4G22690.1(11),AF375401(11),AY056209(11),AK175743(11),AK175975(11),BT0	1.03376e-09	-3.00107	rgl2 * 10h down vs WT * 10h	6.83706e-07	-1.98889	rgl2 * 18h down vs WT * 18h	1.3334e-05	-1.71495	rgl2 * 24h down vs WT * 24h	0.040668	-1.21472	rgl2 * 36h down vs WT * 36h
265962_at	---	---	---	0016020 // membrane // inferred from electronic annotation /// 0016020 // membrane // i	---	June 2009 (TAIR 9)	NM_129301	This probe set was annotated using the Matching Probes based pipeline to a Entrez Gene	---	NM_129301(11)	1.25991e-06	2.30319	rgl2 * 10h up vs WT * 10h	2.9301e-06	2.18081	rgl2 * 18h up vs WT * 18h	1.31109e-07	2.69644	rgl2 * 24h up vs WT * 24h	0.000390415	1.64295	rgl2 * 36h up vs WT * 36h
257206_at	---	---	0010200 // response to chitin // inferred from expression pattern	0005618 // cell wall // inferred from direct assay /// 0005634 // nucleus // inferred f	0005488 // binding // inferred from electronic annotation /// 0005529 // sugar binding	June 2009 (TAIR 9)	NM_112525	This probe set was annotated using the Matching Probes based pipeline to a Entrez Gene	AT3G15356.1 // tair // 1 // Cross Hyb Matching Probes /// AY140015 // gb // 1 // Cross	NM_112525(11)	4.51126e-09	-3.67543	rgl2 * 10h down vs WT * 10h	1.05189e-07	-2.82565	rgl2 * 18h down vs WT * 18h	1.50312e-05	-2.01372	rgl2 * 24h down vs WT * 24h	0.682887	-1.04881	rgl2 * 36h down vs WT * 36h
266265_at	---	---	0008152 // metabolic process // inferred from electronic annotation /// 0055114 // oxid	---	0003824 // catalytic activity // inferred from electronic annotation /// 0005488 // bin	June 2009 (TAIR 9)	NM_001124937 /// NM_128488 /// NM_179800	This probe set was annotated using the Matching Probes based pipeline to a Entrez Gene	---	NM_001124937(11),NM_128488(10),NM_179800(10)	0.000246277	-2.24044	rgl2 * 10h down vs WT * 10h	0.000291746	-2.20888	rgl2 * 18h down vs WT * 18h	1.34934e-06	-3.61064	rgl2 * 24h down vs WT * 24h	6.06721e-08	-5.07515	rgl2 * 36h down vs WT * 36h
250940_at	---	---	0009733 // response to auxin stimulus // inferred from sequence or structural similarit	---	---	June 2009 (TAIR 9)	NM_120409	This probe set was annotated using the Matching Probes based pipeline to a Entrez Gene	---	NM_120409(11)	4.38219e-07	2.6428	rgl2 * 10h up vs WT * 10h	5.24054e-05	1.91821	rgl2 * 18h up vs WT * 18h	3.76524e-07	2.67292	rgl2 * 24h up vs WT * 24h	0.00119627	1.59813	rgl2 * 36h up vs WT * 36h
263931_at	---	---	0009061 // anaerobic respiration // inferred from expression pattern /// 0009061 // ana	---	---	June 2009 (TAIR 9)	NM_129180	This probe set was annotated using the Matching Probes based pipeline to a Entrez Gene	---	NM_129180(11)	0.000222759	-2.3428	rgl2 * 10h down vs WT * 10h	0.00121377	-2.02357	rgl2 * 18h down vs WT * 18h	3.69163e-06	-3.44338	rgl2 * 24h down vs WT * 24h	3.43391e-08	-5.8599	rgl2 * 36h down vs WT * 36h
256940_at	QQS	QQS (QUA-QUINE STARCH)	0019252 // starch biosynthetic process // inferred from mutant phenotype	0005829 // cytosol // inferred from direct assay	---	June 2009 (TAIR 9)	NM_113975	This probe set was annotated using the Matching Probes based pipeline to a Entrez Gene	---	NM_113975(11)	0.000216621	-2.47914	rgl2 * 10h down vs WT * 10h	0.00053667	-2.27948	rgl2 * 18h down vs WT * 18h	4.148e-05	-2.90399	rgl2 * 24h down vs WT * 24h	1.33667e-06	-4.16626	rgl2 * 36h down vs WT * 36h
260220_at	MYB31	MYB31 (MYB DOMAIN PROTEIN 31); DNA binding / transcription factor	0006355 // regulation of transcription, DNA-dependent // inferred from sequence or stru	0005634 // nucleus // inferred from electronic annotation	0003677 // DNA binding // inferred from sequence or structural similarity /// 0003677 /	June 2009 (TAIR 9)	NM_106123	This probe set was annotated using the Matching Probes based pipeline to a Entrez Gene	---	NM_106123(11)	0.000229289	-2.16515	rgl2 * 10h down vs WT * 10h	2.65585e-05	-2.58616	rgl2 * 18h down vs WT * 18h	0.000148885	-2.24158	rgl2 * 24h down vs WT * 24h	0.000663063	-1.99093	rgl2 * 36h down vs WT * 36h
267028_at	WRKY33	WRKY33; transcription factor	0006350 // transcription // inferred from electronic annotation /// 0006355 // regulati	0005634 // nucleus // inferred from direct assay /// 0005634 // nucleus // inferred fro	0003677 // DNA binding // inferred from electronic annotation /// 0003700 // transcript	June 2009 (TAIR 9)	NM_129404	This probe set was annotated using the Matching Probes based pipeline to a Entrez Gene	---	NM_129404(11)	4.96209e-07	-2.01133	rgl2 * 10h down vs WT * 10h	0.00107541	-1.4116	rgl2 * 18h down vs WT * 18h	0.00187631	-1.37969	rgl2 * 24h down vs WT * 24h	0.00127248	-1.40186	rgl2 * 36h down vs WT * 36h
261648_at	STZ	STZ (salt tolerance zinc finger); nucleic acid binding / transcription factor/ transcri	0006979 // response to oxidative stress // inferred from mutant phenotype /// 0009409 /	0005622 // intracellular // inferred from electronic annotation /// 0005634 // nucleus	0003676 // nucleic acid binding // inferred from sequence or structural similarity ///	June 2009 (TAIR 9)	NM_102538	This probe set was annotated using the Matching Probes based pipeline to a Entrez Gene	---	NM_102538(11)	8.52732e-05	-2.08419	rgl2 * 10h down vs WT * 10h	0.00035017	-1.88968	rgl2 * 18h down vs WT * 18h	0.00250674	-1.65559	rgl2 * 24h down vs WT * 24h	1.42426e-05	-2.37457	rgl2 * 36h down vs WT * 36h
252291_s_at	PRXCB	PRXCB (PEROXIDASE CB); peroxidase	0006396 // RNA processing // inferred from electronic annotation /// 0006800 // oxygen	0005576 // extracellular region // inferred from electronic annotation /// 0005618 // c	0003723 // RNA binding // inferred from electronic annotation /// 0004601 // peroxidase	June 2009 (TAIR 9)	NM_114770 /// NM_114771	This probe set was annotated using the Matching Probes based pipeline to a Entrez Gene	---	AT3G49110.1(11),AT3G49120.1(11),X71794(11),AF324700(11),AF326880(11),AF339700(11),AF419	1.12096e-09	-2.65014	rgl2 * 10h down vs WT * 10h	0.0027366	-1.31729	rgl2 * 18h down vs WT * 18h	0.0261724	-1.21027	rgl2 * 24h down vs WT * 24h	0.697927	-1.03126	rgl2 * 36h down vs WT * 36h
265260_at	anac042	anac042 (Arabidopsis NAC domain containing protein 42); transcription factor	0006350 // transcription // inferred from electronic annotation /// 0007275 // multicel	0005634 // nucleus // inferred from electronic annotation	0003677 // DNA binding // inferred from electronic annotation /// 0003700 // transcript	June 2009 (TAIR 9)	NM_129861	This probe set was annotated using the Matching Probes based pipeline to a Entrez Gene	---	NM_129861(11)	3.96531e-06	-2.32152	rgl2 * 10h down vs WT * 10h	6.02502e-05	-1.94148	rgl2 * 18h down vs WT * 18h	0.0008018	-1.66072	rgl2 * 24h down vs WT * 24h	0.0952647	-1.24393	rgl2 * 36h down vs WT * 36h
260973_at	---	---	---	---	0003677 // DNA binding // inferred from sequence or structural similarity	June 2009 (TAIR 9)	NM_104227	This probe set was annotated using the Matching Probes based pipeline to a Entrez Gene	---	NM_104227(11)	8.36908e-05	-2.06316	rgl2 * 10h down vs WT * 10h	0.0323565	-1.38394	rgl2 * 18h down vs WT * 18h	0.00176703	-1.68078	rgl2 * 24h down vs WT * 24h	2.62024e-05	-2.24045	rgl2 * 36h down vs WT * 36h
266267_at	ATGSTU4	ATGSTU4 (ARABIDOPSIS THALIANA GLUTATHIONE S-TRANSFERASE TAU 4); glutathione transferase	0009407 // toxin catabolic process // traceable author statement	0005737 // cytoplasm // non-traceable author statement	0004364 // glutathione transferase activity // inferred from sequence or structural sim	June 2009 (TAIR 9)	NM_128500	This probe set was annotated using the Matching Probes based pipeline to a Entrez Gene	---	NM_128500(11)	0.000143484	-2.01081	rgl2 * 10h down vs WT * 10h	0.0020078	-1.68112	rgl2 * 18h down vs WT * 18h	0.0121712	-1.4895	rgl2 * 24h down vs WT * 24h	0.000152082	-2.00267	rgl2 * 36h down vs WT * 36h
245250_at	ATERF6	ATERF6 (ETHYLENE RESPONSIVE ELEMENT BINDING FACTOR 6); DNA binding / transcription fact	0006350 // transcription // inferred from electronic annotation /// 0006355 // regulati	0005634 // nucleus // inferred from sequence or structural similarity /// 0005634 // nu	0003677 // DNA binding // inferred from sequence or structural similarity /// 0003677 /	June 2009 (TAIR 9)	NM_117854	This probe set was annotated using the Matching Probes based pipeline to a Entrez Gene	AB008316 // gb // 6 // Cross Hyb Matching Probes /// AB013301 // gb // 6 // Cross Hyb M	NM_117854(11)	1.02517e-09	-2.2568	rgl2 * 10h down vs WT * 10h	0.0172901	-1.18729	rgl2 * 18h down vs WT * 18h	0.297704	-1.07208	rgl2 * 24h down vs WT * 24h	0.0368582	1.15863	rgl2 * 36h up vs WT * 36h
262815_at	CYP71A18	CYP71A18; electron carrier/ heme binding / iron ion binding / monooxygenase/ oxygen bin	0055114 // oxidation reduction // inferred from electronic annotation	0016020 // membrane // inferred from electronic annotation /// 0016021 // integral to m	0004497 // monooxygenase activity // inferred from electronic annotation /// 0005506 //	June 2009 (TAIR 9)	NM_101034	This probe set was annotated using the Matching Probes based pipeline to a Entrez Gene	---	NM_101034(11)	1.3491e-09	-2.51421	rgl2 * 10h down vs WT * 10h	0.206113	-1.10335	rgl2 * 18h down vs WT * 18h	0.889475	-1.01059	rgl2 * 24h down vs WT * 24h	0.46077	1.05802	rgl2 * 36h up vs WT * 36h
251884_at	---	---	0008152 // metabolic process // inferred from electronic annotation	---	0008168 // methyltransferase activity // inferred from electronic annotation	June 2009 (TAIR 9)	NM_115275	This probe set was annotated using the Matching Probes based pipeline to a Entrez Gene	---	NM_115275(11)	5.36581e-07	-2.15558	rgl2 * 10h down vs WT * 10h	0.0127747	-1.30785	rgl2 * 18h down vs WT * 18h	0.138668	-1.16096	rgl2 * 24h down vs WT * 24h	0.858962	1.01744	rgl2 * 36h up vs WT * 36h
261005_at	---	---	---	0012505 // endomembrane system // inferred from electronic annotation	0003824 // catalytic activity // inferred from electronic annotation /// 0009055 // ele	June 2009 (TAIR 9)	NM_102406	This probe set was annotated using the Matching Probes based pipeline to a Entrez Gene	---	NM_102406(11)	7.99045e-06	-2.57504	rgl2 * 10h down vs WT * 10h	0.000361156	-1.93508	rgl2 * 18h down vs WT * 18h	0.801941	-1.0381	rgl2 * 24h down vs WT * 24h	0.626003	-1.07557	rgl2 * 36h down vs WT * 36h
265075_at	---	---	0008152 // metabolic process // inferred from electronic annotation /// 0009651 // resp	---	0008168 // methyltransferase activity // inferred from electronic annotation	June 2009 (TAIR 9)	NM_104421	This probe set was annotated using the Matching Probes based pipeline to a Entrez Gene	BX818683 // gb_htc // 6 // Cross Hyb Matching Probes	NM_104421(11)	6.67984e-06	-2.23204	rgl2 * 10h down vs WT * 10h	0.0122156	-1.41364	rgl2 * 18h down vs WT * 18h	0.107399	-1.23253	rgl2 * 24h down vs WT * 24h	0.772081	-1.03677	rgl2 * 36h down vs WT * 36h
256376_s_at	PXMT1	PXMT1; S-adenosylmethionine-dependent methyltransferase	---	---	0008168 // methyltransferase activity // inferred from electronic annotation /// 000875	June 2009 (TAIR 9)	NM_105340 /// NM_105341 /// NM_202367	This probe set was annotated using the Matching Probes based pipeline to a Entrez Gene	---	AT1G66690.1(11),AT1G66700.1(11),AT1G66700.3(11),AY052192(11),AY143812(11),NM_105340(11)	1.11654e-06	-2.16741	rgl2 * 10h down vs WT * 10h	0.00856416	-1.35776	rgl2 * 18h down vs WT * 18h	0.949676	1.00657	rgl2 * 24h up vs WT * 24h	0.436537	-1.0849	rgl2 * 36h down vs WT * 36h
261021_at	---	---	---	0012505 // endomembrane system // inferred from electronic annotation	0003824 // catalytic activity // inferred from electronic annotation /// 0009055 // ele	June 2009 (TAIR 9)	NM_102402	This probe set was annotated using the Matching Probes based pipeline to a Entrez Gene	---	NM_102402(11)	3.72728e-06	-3.59465	rgl2 * 10h down vs WT * 10h	0.00368445	-1.8815	rgl2 * 18h down vs WT * 18h	0.323622	-1.20865	rgl2 * 24h down vs WT * 24h	0.852399	1.03581	rgl2 * 36h up vs WT * 36h
248100_at	---	---	0005975 // carbohydrate metabolic process // inferred from electronic annotation /// 00	0012505 // endomembrane system // inferred from electronic annotation	0003824 // catalytic activity // inferred from electronic annotation /// 0004553 // hyd	June 2009 (TAIR 9)	NM_001161308 /// NM_124900	This probe set was annotated using the Matching Probes based pipeline to a Entrez Gene	BX831879 // gb_htc // 5 // Cross Hyb Matching Probes /// BX832184 // gb_htc // 7 // Cro	NM_001161308(11),NM_124900(11)	8.68448e-05	2.4426	rgl2 * 10h up vs WT * 10h	0.494452	1.12748	rgl2 * 18h up vs WT * 18h	0.0403858	1.46628	rgl2 * 24h up vs WT * 24h	0.030921	1.50087	rgl2 * 36h up vs WT * 36h
265194_at	EFE	EFE (ETHYLENE-FORMING ENZYME); 1-aminocyclopropane-1-carboxylate oxidase	0006952 // defense response // inferred from electronic annotation /// 0009620 // respo	---	0009815 // 1-aminocyclopropane-1-carboxylate oxidase activity // inferred from sequence	June 2009 (TAIR 9)	NM_100380	This probe set was annotated using the Matching Probes based pipeline to a Entrez Gene	---	NM_100380(11)	3.91516e-05	-2.63994	rgl2 * 10h down vs WT * 10h	0.0284007	-1.51727	rgl2 * 18h down vs WT * 18h	0.0640362	-1.41097	rgl2 * 24h down vs WT * 24h	0.76468	-1.05411	rgl2 * 36h down vs WT * 36h
245041_at	AR781	AR781	---	0005886 // plasma membrane // inferred from direct assay	0004872 // receptor activity // inferred from electronic annotation	June 2009 (TAIR 9)	NM_001036346 /// NM_128210	This probe set was annotated using the Matching Probes based pipeline to a Entrez Gene	---	NM_001036346(9),NM_128210(11)	5.00414e-06	-2.2349	rgl2 * 10h down vs WT * 10h	0.063703	-1.26964	rgl2 * 18h down vs WT * 18h	0.177155	-1.18435	rgl2 * 24h down vs WT * 24h	0.869619	-1.02019	rgl2 * 36h down vs WT * 36h
260406_at	ATGSTU12	ATGSTU12 (GLUTATHIONE S-TRANSFERASE TAU 12); glutathione transferase	0006749 // glutathione metabolic process // inferred from direct assay /// 0009407 // t	0005737 // cytoplasm // non-traceable author statement	0004364 // glutathione transferase activity // inferred from direct assay /// 0004364 /	June 2009 (TAIR 9)	NM_105660	This probe set was annotated using the Matching Probes based pipeline to a Entrez Gene	---	NM_105660(11)	0.00011755	-2.90312	rgl2 * 10h down vs WT * 10h	0.0042865	-2.01636	rgl2 * 18h down vs WT * 18h	0.243936	-1.29066	rgl2 * 24h down vs WT * 24h	0.909865	1.02455	rgl2 * 36h up vs WT * 36h
252827_at	CYP79B2	CYP79B2; electron carrier/ heme binding / iron ion binding / monooxygenase/ oxygen bind	0002229 // defense response to oomycetes // inferred from genetic interaction /// 00065	0009507 // chloroplast // non-traceable author statement /// 0016020 // membrane // inf	0004497 // monooxygenase activity // inferred from electronic annotation /// 0005506 //	June 2009 (TAIR 9)	NM_120158	This probe set was annotated using the Matching Probes based pipeline to a Entrez Gene	---	NM_120158(11)	8.48859e-06	-2.25616	rgl2 * 10h down vs WT * 10h	6.28061e-06	2.30396	rgl2 * 18h up vs WT * 18h	2.74006e-05	2.08436	rgl2 * 24h up vs WT * 24h	0.0396477	1.32833	rgl2 * 36h up vs WT * 36h
246270_at	---	---	---	0005739 // mitochondrion // inferred from electronic annotation	---	June 2009 (TAIR 9)	NM_119813	This probe set was annotated using the Matching Probes based pipeline to a Entrez Gene	---	NM_119813(11)	1.55512e-05	-2.12995	rgl2 * 10h down vs WT * 10h	0.570236	-1.07458	rgl2 * 18h down vs WT * 18h	0.567596	-1.07512	rgl2 * 24h down vs WT * 24h	0.887237	1.01804	rgl2 * 36h up vs WT * 36h
261449_at	---	---	---	0005829 // cytosol // traceable author statement	0008168 // methyltransferase activity // inferred from electronic annotation /// 000817	June 2009 (TAIR 9)	NM_101966	This probe set was annotated using the Matching Probes based pipeline to a Entrez Gene	AK221556 // gb // 8 // Cross Hyb Matching Probes	NM_101966(11)	7.15241e-06	-2.02305	rgl2 * 10h down vs WT * 10h	0.274888	-1.13011	rgl2 * 18h down vs WT * 18h	0.251236	1.13745	rgl2 * 24h up vs WT * 24h	0.508338	1.07594	rgl2 * 36h up vs WT * 36h
267083_at	TCH3	TCH3 (TOUCH 3); calcium ion binding	0009266 // response to temperature stimulus // non-traceable author statement /// 00096	0005886 // plasma membrane // inferred from direct assay	0005509 // calcium ion binding // inferred from direct assay /// 0005509 // calcium ion	June 2009 (TAIR 9)	NM_001036446 /// NM_129675 /// NM_180012	This probe set was annotated using the Matching Probes based pipeline to a Entrez Gene	---	NM_001036446(11),NM_129675(11),NM_180012(11)	9.43792e-05	-4.12976	rgl2 * 10h down vs WT * 10h	0.0510157	-1.78505	rgl2 * 18h down vs WT * 18h	0.489759	-1.21434	rgl2 * 24h down vs WT * 24h	0.0295135	1.92797	rgl2 * 36h up vs WT * 36h
261466_at	---	---	---	0012505 // endomembrane system // inferred from electronic annotation	---	June 2009 (TAIR 9)	NM_100642	This probe set was annotated using the Matching Probes based pipeline to a Entrez Gene	---	NM_100642(11)	0.000134332	3.17455	rgl2 * 10h up vs WT * 10h	0.346779	-1.25175	rgl2 * 18h down vs WT * 18h	0.479982	1.18237	rgl2 * 24h up vs WT * 24h	0.413469	1.2147	rgl2 * 36h up vs WT * 36h

## Sheet: 18 h
Probeset ID	Gene Symbol	Gene Title	Gene Ontology Biological Process	Gene Ontology Cellular Component	Gene Ontology Molecular Function	Genome Version	RefSeq Transcript ID	Annotation Description	Annotation Notes	Annotation Transcript Cluster	p-value (rgl2 * 10h vs. WT * 10h)	Fold-Change (rgl2 * 10h vs. WT * 10h)	Fold-Change (rgl2 * 10h vs. WT * 10h) (Description)	p-value (rgl2 * 18h vs. WT * 18h)	Fold-Change (rgl2 * 18h vs. WT * 18h)	Fold-Change (rgl2 * 18h vs. WT * 18h) (Description)	p-value (rgl2 * 24h vs. WT * 24h)	Fold-Change (rgl2 * 24h vs. WT * 24h)	Fold-Change (rgl2 * 24h vs. WT * 24h) (Description)	p-value (rgl2 * 36h vs. WT * 36h)	Fold-Change (rgl2 * 36h vs. WT * 36h)	Fold-Change (rgl2 * 36h vs. WT * 36h) (Description)
259042_at	RGL2	RGL2 (RGA-LIKE 2); transcription factor	0006350 // transcription // inferred from electronic annotation /// 0007275 // multicel	0005634 // nucleus // inferred from direct assay /// 0005634 // nucleus // traceable au	0003700 // transcription factor activity // inferred from sequence or structural simila	June 2009 (TAIR 9)	NM_111216	This probe set was annotated using the Matching Probes based pipeline to a Entrez Gene	---	NM_111216(11)	7.4003e-13	-24.5089	rgl2 * 10h down vs WT * 10h	7.95981e-13	-24.1423	rgl2 * 18h down vs WT * 18h	7.76308e-13	-24.2673	rgl2 * 24h down vs WT * 24h	1.78102e-13	-33.3568	rgl2 * 36h down vs WT * 36h
256073_at	E12A11	E12A11; phosphatidylethanolamine binding	---	0005737 // cytoplasm // inferred from electronic annotation	0008429 // phosphatidylethanolamine binding // inferred from sequence or structural sim	June 2009 (TAIR 9)	NM_101672	This probe set was annotated using the Matching Probes based pipeline to a Entrez Gene	---	AF147721(11),NM_101672(11)	8.59836e-06	-1.61888	rgl2 * 10h down vs WT * 10h	4.1498e-09	-2.36014	rgl2 * 18h down vs WT * 18h	1.17264e-11	-3.58155	rgl2 * 24h down vs WT * 24h	5.19686e-15	-8.16897	rgl2 * 36h down vs WT * 36h
252607_at	XTR8	XTR8 (XYLOGLUCAN ENDO-TRANSGLYCOSYLASE-RELATED 8); hydrolase, acting on glycosyl bonds	0005975 // carbohydrate metabolic process // inferred from electronic annotation /// 00	0005576 // extracellular region // inferred from electronic annotation /// 0005618 // c	0004553 // hydrolase activity, hydrolyzing O-glycosyl compounds // inferred from electr	June 2009 (TAIR 9)	NM_114368	This probe set was annotated using the Matching Probes based pipeline to a Entrez Gene	---	NM_114368(11)	7.37651e-10	4.96774	rgl2 * 10h up vs WT * 10h	2.77614e-10	5.54441	rgl2 * 18h up vs WT * 18h	2.84754e-11	7.34579	rgl2 * 24h up vs WT * 24h	5.20164e-09	4.05866	rgl2 * 36h up vs WT * 36h
262875_at	G-TMT	G-TMT (GAMMA-TOCOPHEROL METHYLTRANSFERASE); tocopherol O-methyltransferase	0008152 // metabolic process // inferred from electronic annotation /// 0010189 // vita	0009507 // chloroplast // inferred from sequence or structural similarity /// 0009507 /	0008168 // methyltransferase activity // inferred from electronic annotation /// 001674	June 2009 (TAIR 9)	NM_105171	This probe set was annotated using the Matching Probes based pipeline to a Entrez Gene	---	NM_105171(11)	8.13797e-07	1.79785	rgl2 * 10h up vs WT * 10h	4.6901e-10	2.72624	rgl2 * 18h up vs WT * 18h	1.01451e-09	2.58978	rgl2 * 24h up vs WT * 24h	2.38602e-11	3.40096	rgl2 * 36h up vs WT * 36h
245136_at	---	---	0009733 // response to auxin stimulus // inferred from sequence or structural similarit	---	---	June 2009 (TAIR 9)	NM_130084	This probe set was annotated using the Matching Probes based pipeline to a Entrez Gene	---	NM_130084(11)	0.003451	-1.30144	rgl2 * 10h down vs WT * 10h	3.4305e-09	-2.43574	rgl2 * 18h down vs WT * 18h	2.1213e-10	-2.93498	rgl2 * 24h down vs WT * 24h	2.8452e-12	-4.18733	rgl2 * 36h down vs WT * 36h
257634_s_at	CYP71B19	CYP71B19; electron carrier/ heme binding / iron ion binding / monooxygenase/ oxygen bin	0055114 // oxidation reduction // inferred from electronic annotation	0012505 // endomembrane system // inferred from electronic annotation /// 0016020 // me	0004497 // monooxygenase activity // inferred from electronic annotation /// 0005506 //	June 2009 (TAIR 9)	NM_113524 /// NM_113525 /// NM_202635	This probe set was annotated using the Matching Probes based pipeline to a Entrez Gene	---	AT3G26170.1(11),AT3G26180.1(11),AT3G26180.2(11),AF428409(11),AY056270(11),AY143938(11),	5.93489e-06	1.66221	rgl2 * 10h up vs WT * 10h	6.39976e-08	2.0594	rgl2 * 18h up vs WT * 18h	1.92768e-11	3.53355	rgl2 * 24h up vs WT * 24h	1.17159e-10	3.06387	rgl2 * 36h up vs WT * 36h
262310_at	MLP31	MLP31 (MLP-LIKE PROTEIN 31)	0006952 // defense response // inferred from electronic annotation /// 0009607 // respo	---	---	June 2009 (TAIR 9)	NM_105752	This probe set was annotated using the Matching Probes based pipeline to a Entrez Gene	---	NM_105752(11)	2.17233e-05	-1.80378	rgl2 * 10h down vs WT * 10h	1.86423e-07	-2.37868	rgl2 * 18h down vs WT * 18h	1.15223e-08	-2.88883	rgl2 * 24h down vs WT * 24h	1.02874e-12	-7.27829	rgl2 * 36h down vs WT * 36h
256908_at	---	---	---	0012505 // endomembrane system // inferred from electronic annotation /// 0016020 // me	0008375 // acetylglucosaminyltransferase activity // inferred from electronic annotatio	June 2009 (TAIR 9)	NM_113309	This probe set was annotated using the Matching Probes based pipeline to a Entrez Gene	---	NM_113309(11)	2.15893e-09	-4.56312	rgl2 * 10h down vs WT * 10h	3.06443e-09	-4.40017	rgl2 * 18h down vs WT * 18h	5.29114e-09	-4.1634	rgl2 * 24h down vs WT * 24h	4.18501e-08	-3.42546	rgl2 * 36h down vs WT * 36h
248912_at	---	---	0006629 // lipid metabolic process // inferred from electronic annotation /// 0016042 /	0005576 // extracellular region // inferred from electronic annotation /// 0012505 // e	0004091 // carboxylesterase activity // inferred from sequence or structural similarity	June 2009 (TAIR 9)	NM_123934	This probe set was annotated using the Matching Probes based pipeline to a Entrez Gene	---	NM_123934(11)	0.0707004	1.1746	rgl2 * 10h up vs WT * 10h	8.13066e-08	2.15571	rgl2 * 18h up vs WT * 18h	1.66411e-10	3.26552	rgl2 * 24h up vs WT * 24h	1.94095e-12	4.89197	rgl2 * 36h up vs WT * 36h
260914_at	BXL2	BXL2 (BETA-XYLOSIDASE 2); hydrolase, hydrolyzing O-glycosyl compounds	0005975 // carbohydrate metabolic process // inferred from electronic annotation /// 00	0005576 // extracellular region // inferred from electronic annotation /// 0005578 // p	0004553 // hydrolase activity, hydrolyzing O-glycosyl compounds // inferred from electr	June 2009 (TAIR 9)	NM_100144	This probe set was annotated using the Matching Probes based pipeline to a Entrez Gene	---	NM_100144(11)	1.58386e-05	1.8628	rgl2 * 10h up vs WT * 10h	6.60033e-09	3.10056	rgl2 * 18h up vs WT * 18h	1.42002e-10	4.35667	rgl2 * 24h up vs WT * 24h	7.44495e-09	3.07115	rgl2 * 36h up vs WT * 36h
256914_at	---	---	---	0005634 // nucleus // inferred from direct assay	---	June 2009 (TAIR 9)	NM_113293	This probe set was annotated using the Matching Probes based pipeline to a Entrez Gene	---	NM_113293(11)	5.06362e-09	2.49198	rgl2 * 10h up vs WT * 10h	1.38248e-07	2.05405	rgl2 * 18h up vs WT * 18h	8.34817e-09	2.41479	rgl2 * 24h up vs WT * 24h	2.14377e-08	2.28082	rgl2 * 36h up vs WT * 36h
248915_at	---	---	---	---	---	June 2009 (TAIR 9)	NM_123936	This probe set was annotated using the Matching Probes based pipeline to a Entrez Gene	---	NM_123936(11)	0.000211238	-1.63715	rgl2 * 10h down vs WT * 10h	7.41695e-07	-2.24647	rgl2 * 18h down vs WT * 18h	1.29417e-07	-2.51944	rgl2 * 24h down vs WT * 24h	1.38558e-12	-7.54082	rgl2 * 36h down vs WT * 36h
252606_at	scpl48	scpl48 (serine carboxypeptidase-like 48); serine-type carboxypeptidase	0006508 // proteolysis // inferred from electronic annotation /// 0006508 // proteolysi	0005576 // extracellular region // inferred from electronic annotation /// 0012505 // e	0004180 // carboxypeptidase activity // inferred from electronic annotation /// 0004185	June 2009 (TAIR 9)	NM_114370	This probe set was annotated using the Matching Probes based pipeline to a Entrez Gene	AK222084 // gb // 8 // Cross Hyb Matching Probes	NM_114370(11)	9.50899e-08	3.72105	rgl2 * 10h up vs WT * 10h	6.4594e-07	3.11779	rgl2 * 18h up vs WT * 18h	8.39811e-10	6.26758	rgl2 * 24h up vs WT * 24h	7.19612e-09	4.86386	rgl2 * 36h up vs WT * 36h
266756_at	CYP709B2	CYP709B2; electron carrier/ heme binding / iron ion binding / monooxygenase/ oxygen bin	0055114 // oxidation reduction // inferred from electronic annotation	0012505 // endomembrane system // inferred from electronic annotation	0004497 // monooxygenase activity // inferred from electronic annotation /// 0005506 //	June 2009 (TAIR 9)	NM_130263	This probe set was annotated using the Matching Probes based pipeline to a Entrez Gene	---	NM_130263(11)	1.71487e-06	1.92226	rgl2 * 10h up vs WT * 10h	2.79493e-07	2.12196	rgl2 * 18h up vs WT * 18h	1.87894e-10	3.52714	rgl2 * 24h up vs WT * 24h	8.29095e-09	2.64286	rgl2 * 36h up vs WT * 36h
265119_at	FMO GS-OX4	FMO GS-OX4 (FLAVIN-MONOOXYGENASE GLUCOSINOLATE S-OXYGENASE 4); 4-methylthiopropyl gluco	0019761 // glucosinolate biosynthetic process // inferred from mutant phenotype /// 005	---	0004497 // monooxygenase activity // inferred from sequence or structural similarity //	June 2009 (TAIR 9)	NM_104935	This probe set was annotated using the Matching Probes based pipeline to a Entrez Gene	---	NM_104935(11)	5.36457e-06	1.67322	rgl2 * 10h up vs WT * 10h	1.26736e-09	2.60441	rgl2 * 18h up vs WT * 18h	8.46287e-10	2.67522	rgl2 * 24h up vs WT * 24h	8.83398e-07	1.81359	rgl2 * 36h up vs WT * 36h
256302_at	---	---	0008152 // metabolic process // inferred from electronic annotation	0009507 // chloroplast // inferred from electronic annotation	0008168 // methyltransferase activity // inferred from electronic annotation /// 000816	June 2009 (TAIR 9)	NM_001036179 /// NM_001160990 /// NM_105621	This probe set was annotated using the Matching Probes based pipeline to a Entrez Gene	AT1G69526.3 // tair // 2 // Cross Hyb Matching Probes /// BT033123 // gb // 2 // Cross	NM_001036179(11),NM_105621(11)	2.22863e-05	1.61569	rgl2 * 10h up vs WT * 10h	5.83644e-09	2.47736	rgl2 * 18h up vs WT * 18h	2.79663e-09	2.59841	rgl2 * 24h up vs WT * 24h	1.1296e-08	2.37736	rgl2 * 36h up vs WT * 36h
264313_at	BCA4	carbonic anhydrase, putative / carbonate dehydratase, putative	0015976 // carbon utilization // inferred from electronic annotation /// 0015976 // car	0005886 // plasma membrane // inferred from direct assay /// 0009941 // chloroplast env	0004089 // carbonate dehydratase activity // inferred from electronic annotation /// 00	June 2009 (TAIR 9)	NM_105709 /// NM_179541 /// NM_202390	This probe set was annotated using the Matching Probes based pipeline to a Entrez Gene	---	NM_105709(11),NM_179541(11),NM_202390(11)	2.83821e-08	2.53076	rgl2 * 10h up vs WT * 10h	4.79817e-09	2.8665	rgl2 * 18h up vs WT * 18h	3.32717e-09	2.94553	rgl2 * 24h up vs WT * 24h	1.28659e-05	1.77979	rgl2 * 36h up vs WT * 36h
264071_at	SCPL51	SCPL51 (SERINE CARBOXYPEPTIDASE-LIKE 51); serine-type carboxypeptidase	0006508 // proteolysis // inferred from electronic annotation /// 0006508 // proteolysi	0005576 // extracellular region // inferred from electronic annotation /// 0005739 // m	0004180 // carboxypeptidase activity // inferred from electronic annotation /// 0004185	June 2009 (TAIR 9)	NM_001036357 /// NM_128351 /// NM_201822	This probe set was annotated using the Matching Probes based pipeline to a Entrez Gene	At2g27920 // tigr // 8 // Cross Hyb Matching Probes	NM_001036357(11),NM_128351(11),NM_201822(11)	2.10786e-08	2.96897	rgl2 * 10h up vs WT * 10h	9.70104e-08	2.64871	rgl2 * 18h up vs WT * 18h	8.27569e-10	3.91161	rgl2 * 24h up vs WT * 24h	3.02678e-06	2.11024	rgl2 * 36h up vs WT * 36h
258252_at	---	---	0005975 // carbohydrate metabolic process // inferred from sequence or structural simil	0005576 // extracellular region // inferred from electronic annotation /// 0005618 // c	0004650 // polygalacturonase activity // inferred from electronic annotation /// 000465	June 2009 (TAIR 9)	NM_001084693 /// NM_112442	This probe set was annotated using the Matching Probes based pipeline to a Entrez Gene	---	NM_001084693(11),NM_112442(11)	9.74333e-07	2.56155	rgl2 * 10h up vs WT * 10h	5.67359e-08	3.20782	rgl2 * 18h up vs WT * 18h	1.90124e-09	4.40241	rgl2 * 24h up vs WT * 24h	3.91387e-08	3.31166	rgl2 * 36h up vs WT * 36h
254419_at	NDB3	NDB3; NADH dehydrogenase	0055114 // oxidation reduction // inferred from electronic annotation	---	0003954 // NADH dehydrogenase activity // inferred from sequence or structural similari	June 2009 (TAIR 9)	NM_118269	This probe set was annotated using the Matching Probes based pipeline to a Entrez Gene	---	NM_118269(10)	4.52097e-07	2.21844	rgl2 * 10h up vs WT * 10h	3.03031e-09	3.14397	rgl2 * 18h up vs WT * 18h	2.96149e-09	3.14972	rgl2 * 24h up vs WT * 24h	2.68242e-06	1.99879	rgl2 * 36h up vs WT * 36h
247866_at	XTR3	XTR3 (XYLOGLUCAN ENDOTRANSGLYCOSYLASE 3); hydrolase, acting on glycosyl bonds / xyloglu	0005975 // carbohydrate metabolic process // inferred from electronic annotation /// 00	0005576 // extracellular region // inferred from electronic annotation /// 0005618 // c	0004553 // hydrolase activity, hydrolyzing O-glycosyl compounds // inferred from electr	June 2009 (TAIR 9)	NM_125136	This probe set was annotated using the Matching Probes based pipeline to a Entrez Gene	---	NM_125136(11)	0.000109635	-1.76917	rgl2 * 10h down vs WT * 10h	1.06906e-06	-2.34516	rgl2 * 18h down vs WT * 18h	8.83966e-08	-2.80091	rgl2 * 24h down vs WT * 24h	2.62911e-11	-6.08242	rgl2 * 36h down vs WT * 36h
247768_at	---	---	0045449 // regulation of transcription // inferred from electronic annotation	0005634 // nucleus // inferred from electronic annotation	0003677 // DNA binding // inferred from sequence or structural similarity /// 0003677 /	June 2009 (TAIR 9)	NM_125280	This probe set was annotated using the Matching Probes based pipeline to a Entrez Gene	---	NM_125280(11)	8.72081e-07	1.97273	rgl2 * 10h up vs WT * 10h	4.77094e-08	2.32853	rgl2 * 18h up vs WT * 18h	1.22632e-08	2.53891	rgl2 * 24h up vs WT * 24h	2.69663e-08	2.41284	rgl2 * 36h up vs WT * 36h
248371_at	GA20OX2	GA20OX2 (GIBBERELLIN 20 OXIDASE 2); gibberellin 20-oxidase	0009639 // response to red or far red light // inferred from expression pattern /// 000	---	0005506 // iron ion binding // inferred from electronic annotation /// 0016491 // oxido	June 2009 (TAIR 9)	NM_124560	This probe set was annotated using the Matching Probes based pipeline to a Entrez Gene	---	NM_124560(11)	9.0322e-05	-1.37623	rgl2 * 10h down vs WT * 10h	2.76988e-09	-2.0628	rgl2 * 18h down vs WT * 18h	4.49688e-09	-2.01391	rgl2 * 24h down vs WT * 24h	6.89477e-07	-1.62338	rgl2 * 36h down vs WT * 36h
252168_at	MES10	MES10 (METHYL ESTERASE 10); hydrolase/ hydrolase, acting on ester bonds / methyl jasmon	---	---	0016787 // hydrolase activity // inferred from sequence or structural similarity /// 00	June 2009 (TAIR 9)	NM_114904	This probe set was annotated using the Matching Probes based pipeline to a Entrez Gene	---	NM_114904(11)	0.00215392	1.4605	rgl2 * 10h up vs WT * 10h	9.93135e-08	2.5723	rgl2 * 18h up vs WT * 18h	2.19399e-09	3.45368	rgl2 * 24h up vs WT * 24h	5.80184e-09	3.18481	rgl2 * 36h up vs WT * 36h
264505_at	---	---	---	0012505 // endomembrane system // inferred from electronic annotation /// 0016020 // me	---	June 2009 (TAIR 9)	NM_100808	This probe set was annotated using the Matching Probes based pipeline to a Entrez Gene	BX816243 // gb_htc // 4 // Cross Hyb Matching Probes	NM_100808(11)	0.000485017	1.60894	rgl2 * 10h up vs WT * 10h	9.56722e-07	2.30763	rgl2 * 18h up vs WT * 18h	3.33537e-10	4.40055	rgl2 * 24h up vs WT * 24h	9.56742e-08	2.70707	rgl2 * 36h up vs WT * 36h
262828_at	---	---	0006952 // defense response // inferred from electronic annotation /// 0009607 // respo	---	---	June 2009 (TAIR 9)	NM_101364	This probe set was annotated using the Matching Probes based pipeline to a Entrez Gene	---	NM_101364(11)	0.0070286	-1.45814	rgl2 * 10h down vs WT * 10h	1.49505e-05	-2.10916	rgl2 * 18h down vs WT * 18h	2.07173e-06	-2.41176	rgl2 * 24h down vs WT * 24h	3.65449e-12	-9.36955	rgl2 * 36h down vs WT * 36h
253946_at	---	---	0006629 // lipid metabolic process // inferred from electronic annotation /// 0016042 /	0005576 // extracellular region // inferred from electronic annotation /// 0012505 // e	0004091 // carboxylesterase activity // inferred from sequence or structural similarity	June 2009 (TAIR 9)	NM_118813 /// NM_179120	This probe set was annotated using the Matching Probes based pipeline to a Entrez Gene	---	NM_118813(11),NM_179120(11)	0.0265319	1.38278	rgl2 * 10h up vs WT * 10h	7.0439e-06	2.37518	rgl2 * 18h up vs WT * 18h	1.06318e-10	7.0033	rgl2 * 24h up vs WT * 24h	8.13537e-09	4.24788	rgl2 * 36h up vs WT * 36h
264091_at	---	---	---	---	0005515 // protein binding // inferred from electronic annotation /// 0008270 // zinc i	June 2009 (TAIR 9)	NM_106562 /// NM_202445	This probe set was annotated using the Matching Probes based pipeline to a Entrez Gene	---	NM_106562(11),NM_202445(10)	0.000492438	1.48184	rgl2 * 10h up vs WT * 10h	4.34263e-07	2.08833	rgl2 * 18h up vs WT * 18h	2.69163e-08	2.47107	rgl2 * 24h up vs WT * 24h	8.12901e-09	2.67789	rgl2 * 36h up vs WT * 36h
246250_at	CP1	CP1 (CYSTEINE PROTEINASE1); cysteine-type endopeptidase/ cysteine-type peptidase	0006508 // proteolysis // inferred from sequence or structural similarity /// 0006508 /	0012505 // endomembrane system // inferred from electronic annotation	0004197 // cysteine-type endopeptidase activity // inferred from electronic annotation	June 2009 (TAIR 9)	NM_119852	This probe set was annotated using the Matching Probes based pipeline to a Entrez Gene	---	NM_119852(11)	1.48156e-07	2.80662	rgl2 * 10h up vs WT * 10h	1.53589e-07	2.79887	rgl2 * 18h up vs WT * 18h	8.47759e-09	3.55763	rgl2 * 24h up vs WT * 24h	0.000193292	1.75276	rgl2 * 36h up vs WT * 36h
245501_at	---	---	---	0016020 // membrane // inferred from electronic annotation /// 0016021 // integral to m	---	June 2009 (TAIR 9)	NM_117653	This probe set was annotated using the Matching Probes based pipeline to a Entrez Gene	---	NM_117653(11)	0.000348835	-1.6091	rgl2 * 10h down vs WT * 10h	2.6373e-08	-2.8733	rgl2 * 18h down vs WT * 18h	5.32904e-07	-2.32679	rgl2 * 24h down vs WT * 24h	1.09692e-08	-3.07575	rgl2 * 36h down vs WT * 36h
261927_at	---	---	---	0012505 // endomembrane system // inferred from electronic annotation /// 0016020 // me	0005515 // protein binding // inferred from electronic annotation /// 0005515 // protei	June 2009 (TAIR 9)	NM_102099	This probe set was annotated using the Matching Probes based pipeline to a Entrez Gene	BX817210 // gb_htc // 4 // Cross Hyb Matching Probes	NM_102099(11)	0.196098	-1.15095	rgl2 * 10h down vs WT * 10h	3.45484e-07	-2.37371	rgl2 * 18h down vs WT * 18h	3.49938e-07	-2.37171	rgl2 * 24h down vs WT * 24h	6.12702e-11	-4.88582	rgl2 * 36h down vs WT * 36h
259570_at	COR47	COR47 (COLD-REGULATED 47)	0006950 // response to stress // inferred from sequence or structural similarity /// 00	---	---	June 2009 (TAIR 9)	NM_101894	This probe set was annotated using the Matching Probes based pipeline to a Entrez Gene	AK318752 // gb // 3 // Cross Hyb Matching Probes	NM_101894(11)	1.11481e-07	2.14034	rgl2 * 10h up vs WT * 10h	6.48509e-08	2.20756	rgl2 * 18h up vs WT * 18h	3.89282e-07	1.99921	rgl2 * 24h up vs WT * 24h	7.43275e-06	1.72824	rgl2 * 36h up vs WT * 36h
260859_at	scpl44	scpl44 (serine carboxypeptidase-like 44); serine-type carboxypeptidase	0006508 // proteolysis // inferred from electronic annotation /// 0006508 // proteolysi	0005576 // extracellular region // inferred from electronic annotation /// 0012505 // e	0004180 // carboxypeptidase activity // inferred from electronic annotation /// 0004185	June 2009 (TAIR 9)	NM_103506	This probe set was annotated using the Matching Probes based pipeline to a Entrez Gene	---	NM_103506(11)	0.00172373	1.60551	rgl2 * 10h up vs WT * 10h	6.63737e-09	4.03098	rgl2 * 18h up vs WT * 18h	1.28839e-08	3.78215	rgl2 * 24h up vs WT * 24h	2.35534e-06	2.45862	rgl2 * 36h up vs WT * 36h
264187_at	---	---	---	0031225 // anchored to membrane // traceable author statement	---	June 2009 (TAIR 9)	NM_104359	This probe set was annotated using the Matching Probes based pipeline to a Entrez Gene	---	NM_104359(11)	0.00553322	-1.40641	rgl2 * 10h down vs WT * 10h	1.92866e-06	-2.16441	rgl2 * 18h down vs WT * 18h	2.31802e-05	-1.87033	rgl2 * 24h down vs WT * 24h	4.18866e-11	-5.26922	rgl2 * 36h down vs WT * 36h
250634_at	---	---	0009813 // flavonoid biosynthetic process // inferred from sequence or structural simil	---	0016491 // oxidoreductase activity // inferred from electronic annotation /// 0016706 /	June 2009 (TAIR 9)	NM_120830	This probe set was annotated using the Matching Probes based pipeline to a Entrez Gene	---	NM_120830(11)	0.00505224	-1.62483	rgl2 * 10h down vs WT * 10h	8.15525e-05	-2.18746	rgl2 * 18h down vs WT * 18h	1.92187e-08	-4.63501	rgl2 * 24h down vs WT * 24h	7.27859e-10	-6.86461	rgl2 * 36h down vs WT * 36h
255049_at	GASA2	GASA2 (GAST1 PROTEIN HOMOLOG 2)	0009739 // response to gibberellin stimulus // inferred from sequence or structural sim	0005576 // extracellular region // inferred from electronic annotation /// 0012505 // e	---	June 2009 (TAIR 9)	NM_117029	This probe set was annotated using the Matching Probes based pipeline to a Entrez Gene	---	NM_117029(11)	1.00297e-05	-2.50764	rgl2 * 10h down vs WT * 10h	1.55308e-07	-3.596	rgl2 * 18h down vs WT * 18h	1.43644e-05	-2.43821	rgl2 * 24h down vs WT * 24h	1.97781e-08	-4.42519	rgl2 * 36h down vs WT * 36h
252623_at	---	---	---	---	---	June 2009 (TAIR 9)	NM_114401	This probe set was annotated using the Matching Probes based pipeline to a Entrez Gene	---	NM_114401(11)	0.0877198	1.2479	rgl2 * 10h up vs WT * 10h	5.81132e-06	2.24124	rgl2 * 18h up vs WT * 18h	5.17128e-09	3.93782	rgl2 * 24h up vs WT * 24h	3.24553e-09	4.11996	rgl2 * 36h up vs WT * 36h
251137_at	---	---	---	---	0008429 // phosphatidylethanolamine binding // inferred from sequence or structural sim	June 2009 (TAIR 9)	NM_001125675 /// NM_120208	This probe set was annotated using the Matching Probes based pipeline to a Entrez Gene	BX833688 // gb_htc // 2 // Cross Hyb Matching Probes	NM_001125675(10),NM_120208(11)	0.12253	-1.1832	rgl2 * 10h down vs WT * 10h	2.42265e-06	-2.08503	rgl2 * 18h down vs WT * 18h	7.53381e-06	-1.95234	rgl2 * 24h down vs WT * 24h	5.56931e-11	-4.8577	rgl2 * 36h down vs WT * 36h
264078_at	BGAL8	BGAL8 (beta-galactosidase 8); beta-galactosidase/ catalytic/ cation binding / sugar bin	0005975 // carbohydrate metabolic process // inferred from electronic annotation /// 00	0005576 // extracellular region // inferred from electronic annotation /// 0005618 // c	0003824 // catalytic activity // inferred from electronic annotation /// 0004553 // hyd	June 2009 (TAIR 9)	NM_179790	This probe set was annotated using the Matching Probes based pipeline to a Entrez Gene	BX842091 // gb_htc // 2 // Cross Hyb Matching Probes	NM_179790(11)	0.000231838	1.80936	rgl2 * 10h up vs WT * 10h	1.11892e-05	2.19864	rgl2 * 18h up vs WT * 18h	2.77732e-08	3.51018	rgl2 * 24h up vs WT * 24h	4.54606e-07	2.77542	rgl2 * 36h up vs WT * 36h
263137_at	ATGGH1	gamma-glutamyl hydrolase, putative / gamma-Glu-X carboxypeptidase, putative / conjugase	0006541 // glutamine metabolic process // inferred from electronic annotation /// 00469	0005773 // vacuole // inferred from direct assay	0003824 // catalytic activity // inferred from electronic annotation /// 0008242 // ome	June 2009 (TAIR 9)	NM_106513 /// NM_179569 /// NM_202443	This probe set was annotated using the Matching Probes based pipeline to a Entrez Gene	---	NM_106513(11),NM_179569(11),NM_202443(11)	0.0893703	1.26561	rgl2 * 10h up vs WT * 10h	2.45748e-05	2.14285	rgl2 * 18h up vs WT * 18h	1.25766e-06	2.65787	rgl2 * 24h up vs WT * 24h	5.32602e-10	5.55415	rgl2 * 36h up vs WT * 36h
259410_at	---	---	0006979 // response to oxidative stress // inferred from mutant phenotype	---	---	June 2009 (TAIR 9)	NM_101205	This probe set was annotated using the Matching Probes based pipeline to a Entrez Gene	At1g13330 // tigr // 11 // Negative Strand Matching Probes	NM_101205(11)	0.00751158	-1.47058	rgl2 * 10h down vs WT * 10h	8.24401e-06	-2.25139	rgl2 * 18h down vs WT * 18h	1.15055e-06	-2.59379	rgl2 * 24h down vs WT * 24h	6.75637e-09	-4.02759	rgl2 * 36h down vs WT * 36h
265962_at	---	---	---	0016020 // membrane // inferred from electronic annotation /// 0016020 // membrane // i	---	June 2009 (TAIR 9)	NM_129301	This probe set was annotated using the Matching Probes based pipeline to a Entrez Gene	---	NM_129301(11)	1.25991e-06	2.30319	rgl2 * 10h up vs WT * 10h	2.9301e-06	2.18081	rgl2 * 18h up vs WT * 18h	1.31109e-07	2.69644	rgl2 * 24h up vs WT * 24h	0.000390415	1.64295	rgl2 * 36h up vs WT * 36h
263385_at	GEA6	GEA6 (LATE EMBRYOGENESIS ABUNDANT 6)	0009737 // response to abscisic acid stimulus // traceable author statement /// 0048316	---	---	June 2009 (TAIR 9)	NM_129575	This probe set was annotated using the Matching Probes based pipeline to a Entrez Gene	---	NM_129575(11)	0.0575617	-1.25218	rgl2 * 10h down vs WT * 10h	9.86065e-06	-2.00694	rgl2 * 18h down vs WT * 18h	0.000657876	-1.58926	rgl2 * 24h down vs WT * 24h	7.822e-11	-5.18707	rgl2 * 36h down vs WT * 36h
245637_at	---	---	---	0005576 // extracellular region // inferred from electronic annotation /// 0012505 // e	0003993 // acid phosphatase activity // inferred from electronic annotation /// 0004722	June 2009 (TAIR 9)	NM_102332	This probe set was annotated using the Matching Probes based pipeline to a Entrez Gene	At1g25230 // tigr // 8 // Cross Hyb Matching Probes	NM_102332(11)	0.804827	1.02862	rgl2 * 10h up vs WT * 10h	7.47227e-06	2.07236	rgl2 * 18h up vs WT * 18h	1.93793e-08	3.16259	rgl2 * 24h up vs WT * 24h	1.27127e-08	3.27545	rgl2 * 36h up vs WT * 36h
257206_at	---	---	0010200 // response to chitin // inferred from expression pattern	0005618 // cell wall // inferred from direct assay /// 0005634 // nucleus // inferred f	0005488 // binding // inferred from electronic annotation /// 0005529 // sugar binding	June 2009 (TAIR 9)	NM_112525	This probe set was annotated using the Matching Probes based pipeline to a Entrez Gene	AT3G15356.1 // tair // 1 // Cross Hyb Matching Probes /// AY140015 // gb // 1 // Cross	NM_112525(11)	4.51126e-09	-3.67543	rgl2 * 10h down vs WT * 10h	1.05189e-07	-2.82565	rgl2 * 18h down vs WT * 18h	1.50312e-05	-2.01372	rgl2 * 24h down vs WT * 24h	0.682887	-1.04881	rgl2 * 36h down vs WT * 36h
266265_at	---	---	0008152 // metabolic process // inferred from electronic annotation /// 0055114 // oxid	---	0003824 // catalytic activity // inferred from electronic annotation /// 0005488 // bin	June 2009 (TAIR 9)	NM_001124937 /// NM_128488 /// NM_179800	This probe set was annotated using the Matching Probes based pipeline to a Entrez Gene	---	NM_001124937(11),NM_128488(10),NM_179800(10)	0.000246277	-2.24044	rgl2 * 10h down vs WT * 10h	0.000291746	-2.20888	rgl2 * 18h down vs WT * 18h	1.34934e-06	-3.61064	rgl2 * 24h down vs WT * 24h	6.06721e-08	-5.07515	rgl2 * 36h down vs WT * 36h
246978_at	CYP714A1	CYP714A1; electron carrier/ heme binding / iron ion binding / monooxygenase/ oxygen bin	0055114 // oxidation reduction // inferred from electronic annotation	0012505 // endomembrane system // inferred from electronic annotation	0004497 // monooxygenase activity // inferred from electronic annotation /// 0005506 //	June 2009 (TAIR 9)	NM_122400	This probe set was annotated using the Matching Probes based pipeline to a Entrez Gene	---	NM_122400(11)	0.18754	-1.17179	rgl2 * 10h down vs WT * 10h	1.3492e-05	-2.03462	rgl2 * 18h down vs WT * 18h	2.50153e-05	-1.95948	rgl2 * 24h down vs WT * 24h	1.39129e-09	-4.13505	rgl2 * 36h down vs WT * 36h
263931_at	---	---	0009061 // anaerobic respiration // inferred from expression pattern /// 0009061 // ana	---	---	June 2009 (TAIR 9)	NM_129180	This probe set was annotated using the Matching Probes based pipeline to a Entrez Gene	---	NM_129180(11)	0.000222759	-2.3428	rgl2 * 10h down vs WT * 10h	0.00121377	-2.02357	rgl2 * 18h down vs WT * 18h	3.69163e-06	-3.44338	rgl2 * 24h down vs WT * 24h	3.43391e-08	-5.8599	rgl2 * 36h down vs WT * 36h
262978_at	TUB1	TUB1; GTP binding / GTPase/ structural molecule	0007017 // microtubule-based process // inferred from electronic annotation /// 0007018	0005773 // vacuole // inferred from direct assay /// 0005874 // microtubule // inferred	0000166 // nucleotide binding // inferred from electronic annotation /// 0003924 // GTP	June 2009 (TAIR 9)	NM_106228	This probe set was annotated using the Matching Probes based pipeline to a Entrez Gene	---	NM_106228(11)	0.000681439	1.50856	rgl2 * 10h up vs WT * 10h	1.08301e-06	2.10382	rgl2 * 18h up vs WT * 18h	9.95092e-06	1.85938	rgl2 * 24h up vs WT * 24h	3.38125e-06	1.97162	rgl2 * 36h up vs WT * 36h
265817_at	HIS1-3	HIS1-3 (HISTONE H1-3); DNA binding / nucleosomal DNA binding	0006334 // nucleosome assembly // inferred from sequence or structural similarity /// 0	0000786 // nucleosome // inferred from electronic annotation /// 0000786 // nucleosome	0003677 // DNA binding // inferred from sequence or structural similarity /// 0003677 /	June 2009 (TAIR 9)	NM_127361 /// NM_179639	This probe set was annotated using the Matching Probes based pipeline to a Entrez Gene	---	NM_127361(11),NM_179639(10)	0.00812224	-1.57806	rgl2 * 10h down vs WT * 10h	2.62578e-05	-2.40718	rgl2 * 18h down vs WT * 18h	0.00013058	-2.12825	rgl2 * 24h down vs WT * 24h	5.60314e-09	-5.42187	rgl2 * 36h down vs WT * 36h
253246_at	---	---	0009860 // pollen tube growth // inferred from expression pattern	0012505 // endomembrane system // inferred from electronic annotation	---	June 2009 (TAIR 9)	NM_119626	This probe set was annotated using the Matching Probes based pipeline to a Entrez Gene	BX841603 // gb_htc // 8 // Cross Hyb Matching Probes	NM_119626(11)	0.00952765	1.45273	rgl2 * 10h up vs WT * 10h	5.96871e-07	2.74297	rgl2 * 18h up vs WT * 18h	6.34659e-08	3.29959	rgl2 * 24h up vs WT * 24h	0.000571118	1.72155	rgl2 * 36h up vs WT * 36h
267077_at	---	---	0009409 // response to cold // inferred from mutant phenotype /// 0045449 // regulation	0005634 // nucleus // inferred from direct assay /// 0005634 // nucleus // inferred fro	0003677 // DNA binding // inferred from sequence or structural similarity /// 0003677 /	June 2009 (TAIR 9)	NM_129662	This probe set was annotated using the Matching Probes based pipeline to a Entrez Gene	BX815852 // gb_htc // 9 // Negative Strand Matching Probes	NM_129662(11)	0.000679199	1.64828	rgl2 * 10h up vs WT * 10h	9.9438e-06	2.1247	rgl2 * 18h up vs WT * 18h	2.03059e-06	2.36224	rgl2 * 24h up vs WT * 24h	6.12807e-06	2.19277	rgl2 * 36h up vs WT * 36h
254606_at	NLM1	NLM1; arsenite transmembrane transporter/ water channel	0006810 // transport // inferred from sequence or structural similarity /// 0006810 //	0005886 // plasma membrane // inferred from direct assay /// 0016020 // membrane // inf	0005215 // transporter activity // inferred from electronic annotation /// 0015105 // a	June 2009 (TAIR 9)	NM_118021	This probe set was annotated using the Matching Probes based pipeline to a Entrez Gene	---	NM_118021(11)	0.000474665	1.71569	rgl2 * 10h up vs WT * 10h	1.42948e-06	2.50279	rgl2 * 18h up vs WT * 18h	3.4913e-08	3.36605	rgl2 * 24h up vs WT * 24h	0.0155743	1.3968	rgl2 * 36h up vs WT * 36h
257130_at	DELTA-VPE	DELTA-VPE; cysteine-type endopeptidase	0006508 // proteolysis // inferred from sequence or structural similarity /// 0006508 /	0005615 // extracellular space // inferred from direct assay	0004197 // cysteine-type endopeptidase activity // inferred from direct assay /// 00041	June 2009 (TAIR 9)	NM_112912	This probe set was annotated using the Matching Probes based pipeline to a Entrez Gene	---	NM_112912(11)	4.29293e-05	1.91645	rgl2 * 10h up vs WT * 10h	2.53815e-06	2.29273	rgl2 * 18h up vs WT * 18h	1.21537e-06	2.41103	rgl2 * 24h up vs WT * 24h	0.000906821	1.60801	rgl2 * 36h up vs WT * 36h
250109_at	GASA4	GASA4 (GAST1 PROTEIN HOMOLOG 4)	0009739 // response to gibberellin stimulus // inferred from mutant phenotype /// 00097	0005576 // extracellular region // inferred from electronic annotation /// 0012505 // e	0005515 // protein binding // inferred from physical interaction	June 2009 (TAIR 9)	NM_001085118 /// NM_121527	This probe set was annotated using the Matching Probes based pipeline to a Entrez Gene	---	NM_001085118(10),NM_121527(11)	0.00387558	1.62231	rgl2 * 10h up vs WT * 10h	7.52118e-05	2.13182	rgl2 * 18h up vs WT * 18h	0.000145808	2.03315	rgl2 * 24h up vs WT * 24h	1.16493e-08	4.59529	rgl2 * 36h up vs WT * 36h
253939_at	MYB97	MYB97 (myb domain protein 97); DNA binding / transcription factor	0045449 // regulation of transcription // traceable author statement /// 0045449 // reg	0005634 // nucleus // inferred from electronic annotation	0003677 // DNA binding // inferred from sequence or structural similarity /// 0003677 /	June 2009 (TAIR 9)	NM_118827	This probe set was annotated using the Matching Probes based pipeline to a Entrez Gene	---	NM_118827(11)	0.0577753	-1.47532	rgl2 * 10h down vs WT * 10h	0.000715772	-2.21266	rgl2 * 18h down vs WT * 18h	2.33376e-07	-5.08214	rgl2 * 24h down vs WT * 24h	6.22828e-08	-6.00731	rgl2 * 36h down vs WT * 36h
265921_at	---	---	0045449 // regulation of transcription // traceable author statement	0005622 // intracellular // inferred from electronic annotation	0003676 // nucleic acid binding // inferred from sequence or structural similarity ///	June 2009 (TAIR 9)	NM_127405	This probe set was annotated using the Matching Probes based pipeline to a Entrez Gene	---	NM_127405(11)	0.415415	1.1195	rgl2 * 10h up vs WT * 10h	2.90799e-06	2.57896	rgl2 * 18h up vs WT * 18h	4.41544e-08	3.6864	rgl2 * 24h up vs WT * 24h	1.1483e-05	2.32693	rgl2 * 36h up vs WT * 36h
258809_at	anac047	anac047 (Arabidopsis NAC domain containing protein 47); transcription factor	0007275 // multicellular organismal development // inferred from sequence or structural	---	0003677 // DNA binding // inferred from electronic annotation /// 0003700 // transcript	June 2009 (TAIR 9)	NM_001125096 /// NM_111278	This probe set was annotated using the Matching Probes based pipeline to a Entrez Gene	---	NM_001125096(11),NM_111278(10)	0.00064299	1.60111	rgl2 * 10h up vs WT * 10h	4.46622e-07	2.47454	rgl2 * 18h up vs WT * 18h	1.17815e-05	2.00417	rgl2 * 24h up vs WT * 24h	0.000108969	1.76312	rgl2 * 36h up vs WT * 36h
259432_at	---	---	0006355 // regulation of transcription, DNA-dependent // inferred from sequence or stru	0005634 // nucleus // inferred from electronic annotation	0003677 // DNA binding // inferred from sequence or structural similarity /// 0003677 /	June 2009 (TAIR 9)	NM_100034	This probe set was annotated using the Matching Probes based pipeline to a Entrez Gene	---	NM_100034(11)	0.0702697	-1.25833	rgl2 * 10h down vs WT * 10h	7.17089e-06	-2.16283	rgl2 * 18h down vs WT * 18h	0.000221746	-1.75346	rgl2 * 24h down vs WT * 24h	2.68562e-08	-3.27598	rgl2 * 36h down vs WT * 36h
265066_at	FLA9	FLA9 (FASCICLIN-LIKE ARABINOOGALACTAN 9)	---	0005886 // plasma membrane // inferred from direct assay /// 0005886 // plasma membrane	---	June 2009 (TAIR 9)	NM_100267	This probe set was annotated using the Matching Probes based pipeline to a Entrez Gene	BX814444 // gb_htc // 8 // Cross Hyb Matching Probes	NM_100267(11)	0.00101454	1.5961	rgl2 * 10h up vs WT * 10h	1.78517e-06	2.34297	rgl2 * 18h up vs WT * 18h	7.98509e-05	1.8442	rgl2 * 24h up vs WT * 24h	1.715e-05	2.02319	rgl2 * 36h up vs WT * 36h
260869_at	---	---	0006631 // fatty acid metabolic process // inferred from electronic annotation /// 0006	0009507 // chloroplast // inferred from electronic annotation /// 0016020 // membrane /	0016491 // oxidoreductase activity // inferred from electronic annotation /// 0045300 /	June 2009 (TAIR 9)	NM_103508	This probe set was annotated using the Matching Probes based pipeline to a Entrez Gene	---	NM_103508(11)	0.022292	1.66266	rgl2 * 10h up vs WT * 10h	9.7336e-05	2.81358	rgl2 * 18h up vs WT * 18h	4.03517e-05	3.0777	rgl2 * 24h up vs WT * 24h	8.24838e-08	6.39413	rgl2 * 36h up vs WT * 36h
261065_at	---	---	---	---	---	June 2009 (TAIR 9)	NM_100624	This probe set was annotated using the Matching Probes based pipeline to a Entrez Gene	---	NM_100624(11)	0.141568	-1.27324	rgl2 * 10h down vs WT * 10h	3.65747e-05	-2.41512	rgl2 * 18h down vs WT * 18h	6.2601e-05	-2.31361	rgl2 * 24h down vs WT * 24h	3.29061e-08	-4.67376	rgl2 * 36h down vs WT * 36h
256940_at	QQS	QQS (QUA-QUINE STARCH)	0019252 // starch biosynthetic process // inferred from mutant phenotype	0005829 // cytosol // inferred from direct assay	---	June 2009 (TAIR 9)	NM_113975	This probe set was annotated using the Matching Probes based pipeline to a Entrez Gene	---	NM_113975(11)	0.000216621	-2.47914	rgl2 * 10h down vs WT * 10h	0.00053667	-2.27948	rgl2 * 18h down vs WT * 18h	4.148e-05	-2.90399	rgl2 * 24h down vs WT * 24h	1.33667e-06	-4.16626	rgl2 * 36h down vs WT * 36h
253864_at	---	---	---	---	---	June 2009 (TAIR 9)	NM_118881	This probe set was annotated using the Matching Probes based pipeline to a Entrez Gene	---	NM_118881(10)	0.000132903	-1.80307	rgl2 * 10h down vs WT * 10h	5.81416e-06	-2.18701	rgl2 * 18h down vs WT * 18h	0.00011834	-1.81537	rgl2 * 24h down vs WT * 24h	5.50125e-05	-1.89987	rgl2 * 36h down vs WT * 36h
246273_at	---	---	---	0012505 // endomembrane system // inferred from electronic annotation	0045735 // nutrient reservoir activity // inferred from electronic annotation /// 00457	June 2009 (TAIR 9)	NM_119834	This probe set was annotated using the Matching Probes based pipeline to a Entrez Gene	---	NM_119834(11)	0.00420615	-1.61682	rgl2 * 10h down vs WT * 10h	0.000149915	-2.03571	rgl2 * 18h down vs WT * 18h	0.000111645	-2.07905	rgl2 * 24h down vs WT * 24h	1.71705e-07	-3.52573	rgl2 * 36h down vs WT * 36h
265918_at	KCS8	KCS8 (3-KETOACYL-COA SYNTHASE 8); acyltransferase/ catalytic/ transferase, transferring	0000038 // very long-chain fatty acid metabolic process // inferred from mutant phenoty	0005783 // endoplasmic reticulum // inferred from direct assay /// 0016020 // membrane	0003824 // catalytic activity // inferred from electronic annotation /// 0008415 // acy	June 2009 (TAIR 9)	NM_127071	This probe set was annotated using the Matching Probes based pipeline to a Entrez Gene	AT2G15120.1 // tair // 2 // Cross Hyb Matching Probes /// At2g15120 // tigr // 2 // Cro	NM_127071(11)	0.0775682	1.26875	rgl2 * 10h up vs WT * 10h	1.08632e-05	2.21052	rgl2 * 18h up vs WT * 18h	7.23227e-06	2.27321	rgl2 * 24h up vs WT * 24h	2.82266e-06	2.4296	rgl2 * 36h up vs WT * 36h
248427_at	ATSBT1.3	ATSBT1.3 (ARABIDOPSIS THALIANA SUBTILASE 1.3); identical protein binding / serine-type	0006508 // proteolysis // inferred from electronic annotation /// 0006508 // proteolysi	0048046 // apoplast // inferred from direct assay	0004252 // serine-type endopeptidase activity // inferred from electronic annotation //	June 2009 (TAIR 9)	NM_124554	This probe set was annotated using the Matching Probes based pipeline to a Entrez Gene	BX832945 // gb_htc // 1 // Cross Hyb Matching Probes /// BX833566 // gb_htc // 8 // Cro	NM_124554(11)	0.0122715	1.44603	rgl2 * 10h up vs WT * 10h	4.92829e-05	2.04971	rgl2 * 18h up vs WT * 18h	0.000114396	1.93908	rgl2 * 24h up vs WT * 24h	5.89407e-07	2.83109	rgl2 * 36h up vs WT * 36h
261006_at	---	---	---	---	0003824 // catalytic activity // inferred from electronic annotation /// 0009055 // ele	June 2009 (TAIR 9)	NM_102405	This probe set was annotated using the Matching Probes based pipeline to a Entrez Gene	---	NM_102405(11)	6.53013e-05	-1.83961	rgl2 * 10h down vs WT * 10h	7.87699e-07	-2.42863	rgl2 * 18h down vs WT * 18h	0.000140091	-1.76124	rgl2 * 24h down vs WT * 24h	0.00601299	-1.43424	rgl2 * 36h down vs WT * 36h
252320_at	---	---	0005975 // carbohydrate metabolic process // inferred from electronic annotation /// 00	0005576 // extracellular region // inferred from electronic annotation /// 0005618 // c	0004553 // hydrolase activity, hydrolyzing O-glycosyl compounds // inferred from electr	June 2009 (TAIR 9)	NM_114717	This probe set was annotated using the Matching Probes based pipeline to a Entrez Gene	---	NM_114717(11)	0.954375	-1.00816	rgl2 * 10h down vs WT * 10h	0.000122976	-2.02041	rgl2 * 18h down vs WT * 18h	4.67158e-05	-2.163	rgl2 * 24h down vs WT * 24h	1.19861e-08	-4.40689	rgl2 * 36h down vs WT * 36h
259043_at	---	---	---	0009507 // chloroplast // inferred from electronic annotation	0005488 // binding // inferred from electronic annotation	June 2009 (TAIR 9)	NM_111215	This probe set was annotated using the Matching Probes based pipeline to a Entrez Gene	---	NM_111215(11)	0.000323011	1.60389	rgl2 * 10h up vs WT * 10h	8.35918e-07	2.23303	rgl2 * 18h up vs WT * 18h	2.70772e-05	1.82452	rgl2 * 24h up vs WT * 24h	0.0134883	1.33348	rgl2 * 36h up vs WT * 36h
253073_at	CYP81F4	CYP81F4; electron carrier/ heme binding / iron ion binding / monooxygenase/ oxygen bind	0055114 // oxidation reduction // inferred from electronic annotation	0005783 // endoplasmic reticulum // inferred from direct assay	0004497 // monooxygenase activity // inferred from electronic annotation /// 0005506 //	June 2009 (TAIR 9)	NM_119904	This probe set was annotated using the Matching Probes based pipeline to a Entrez Gene	AT4G37409.1 // tair // 10 // Negative Strand Matching Probes /// NM_001125659 // refseq	NM_119904(11)	0.362809	1.15566	rgl2 * 10h up vs WT * 10h	0.00010541	2.20075	rgl2 * 18h up vs WT * 18h	3.00278e-05	2.42903	rgl2 * 24h up vs WT * 24h	1.98521e-07	3.80311	rgl2 * 36h up vs WT * 36h
253053_at	---	---	---	---	0016787 // hydrolase activity // inferred from sequence or structural similarity	June 2009 (TAIR 9)	NM_119911	This probe set was annotated using the Matching Probes based pipeline to a Entrez Gene	---	NM_119911(11)	0.00025381	1.57014	rgl2 * 10h up vs WT * 10h	4.99118e-07	2.17804	rgl2 * 18h up vs WT * 18h	5.95842e-05	1.68317	rgl2 * 24h up vs WT * 24h	0.0794595	1.19815	rgl2 * 36h up vs WT * 36h
260220_at	MYB31	MYB31 (MYB DOMAIN PROTEIN 31); DNA binding / transcription factor	0006355 // regulation of transcription, DNA-dependent // inferred from sequence or stru	0005634 // nucleus // inferred from electronic annotation	0003677 // DNA binding // inferred from sequence or structural similarity /// 0003677 /	June 2009 (TAIR 9)	NM_106123	This probe set was annotated using the Matching Probes based pipeline to a Entrez Gene	---	NM_106123(11)	0.000229289	-2.16515	rgl2 * 10h down vs WT * 10h	2.65585e-05	-2.58616	rgl2 * 18h down vs WT * 18h	0.000148885	-2.24158	rgl2 * 24h down vs WT * 24h	0.000663063	-1.99093	rgl2 * 36h down vs WT * 36h
255840_at	---	---	---	---	---	June 2009 (TAIR 9)	NM_128912	This probe set was annotated using the Matching Probes based pipeline to a Entrez Gene	---	NM_128912(11)	0.292967	-1.20661	rgl2 * 10h down vs WT * 10h	0.000311883	-2.20348	rgl2 * 18h down vs WT * 18h	0.00250834	-1.85547	rgl2 * 24h down vs WT * 24h	3.51318e-08	-5.45645	rgl2 * 36h down vs WT * 36h
259009_at	PYK10	PYK10; beta-glucosidase/ copper ion binding / fucosidase/ hydrolase, hydrolyzing O-glyc	0005975 // carbohydrate metabolic process // inferred from electronic annotation /// 00	0005634 // nucleus // inferred from direct assay /// 0005773 // vacuole // inferred fro	0003824 // catalytic activity // inferred from electronic annotation /// 0004553 // hyd	June 2009 (TAIR 9)	NM_111760	This probe set was annotated using the Matching Probes based pipeline to a Entrez Gene	BX824249 // gb_htc // 2 // Cross Hyb Matching Probes	NM_111760(11)	0.00321387	1.86686	rgl2 * 10h up vs WT * 10h	0.000118072	2.48657	rgl2 * 18h up vs WT * 18h	0.000490726	2.19336	rgl2 * 24h up vs WT * 24h	4.40052e-05	2.72033	rgl2 * 36h up vs WT * 36h
259705_at	anac032	anac032 (Arabidopsis NAC domain containing protein 32); transcription factor	0007275 // multicellular organismal development // inferred from sequence or structural	---	0003677 // DNA binding // inferred from electronic annotation /// 0003700 // transcript	June 2009 (TAIR 9)	NM_106394	This probe set was annotated using the Matching Probes based pipeline to a Entrez Gene	---	NM_106394(11)	0.0292304	-1.41182	rgl2 * 10h down vs WT * 10h	5.97016e-05	-2.17451	rgl2 * 18h down vs WT * 18h	0.000924867	-1.79248	rgl2 * 24h down vs WT * 24h	1.25409e-05	-2.44506	rgl2 * 36h down vs WT * 36h
257853_at	---	---	---	---	---	June 2009 (TAIR 9)	NM_112133	This probe set was annotated using the Matching Probes based pipeline to a Entrez Gene	---	NM_112133(11)	0.06263	-1.4522	rgl2 * 10h down vs WT * 10h	0.000831881	-2.14868	rgl2 * 18h down vs WT * 18h	0.00326173	-1.90415	rgl2 * 24h down vs WT * 24h	2.71347e-07	-4.83092	rgl2 * 36h down vs WT * 36h
253684_at	---	---	0008152 // metabolic process // inferred from electronic annotation /// 0009117 // nucl	0012505 // endomembrane system // inferred from electronic annotation	0003824 // catalytic activity // inferred from electronic annotation /// 0004551 // nuc	June 2009 (TAIR 9)	NM_119114	This probe set was annotated using the Matching Probes based pipeline to a Entrez Gene	---	NM_119114(11)	0.0430586	1.65303	rgl2 * 10h up vs WT * 10h	1.41584e-05	4.07561	rgl2 * 18h up vs WT * 18h	0.000561559	2.66808	rgl2 * 24h up vs WT * 24h	9.52449e-05	3.25376	rgl2 * 36h up vs WT * 36h
256114_at	---	---	0009651 // response to salt stress // inferred from mutant phenotype	0012505 // endomembrane system // inferred from electronic annotation	---	June 2009 (TAIR 9)	NM_101546	This probe set was annotated using the Matching Probes based pipeline to a Entrez Gene	---	NM_101546(11)	0.876959	1.02319	rgl2 * 10h up vs WT * 10h	2.2885e-05	-2.35833	rgl2 * 18h down vs WT * 18h	0.000758062	-1.82982	rgl2 * 24h down vs WT * 24h	7.34852e-07	-3.12824	rgl2 * 36h down vs WT * 36h
264580_at	---	---	---	0009507 // chloroplast // inferred from electronic annotation	---	June 2009 (TAIR 9)	NM_100413	This probe set was annotated using the Matching Probes based pipeline to a Entrez Gene	BX817567 // gb_htc // 7 // Cross Hyb Matching Probes	NM_100413(11)	0.0325965	-1.55384	rgl2 * 10h down vs WT * 10h	0.000757167	-2.1843	rgl2 * 18h down vs WT * 18h	0.00683289	-1.79423	rgl2 * 24h down vs WT * 24h	1.05268e-05	-3.27782	rgl2 * 36h down vs WT * 36h
256714_at	---	---	0006508 // proteolysis // inferred from electronic annotation /// 0006508 // proteolysi	0012505 // endomembrane system // inferred from electronic annotation	0004197 // cysteine-type endopeptidase activity // inferred from electronic annotation	June 2009 (TAIR 9)	NM_128959	This probe set was annotated using the Matching Probes based pipeline to a Entrez Gene	---	NM_128959(11)	0.0905511	1.29729	rgl2 * 10h up vs WT * 10h	0.000136091	2.05385	rgl2 * 18h up vs WT * 18h	4.14101e-07	3.26167	rgl2 * 24h up vs WT * 24h	0.456584	1.11656	rgl2 * 36h up vs WT * 36h
249812_at	---	---	---	0012505 // endomembrane system // inferred from electronic annotation	---	June 2009 (TAIR 9)	NM_001125795 /// NM_122288	This probe set was annotated using the Matching Probes based pipeline to a Entrez Gene	BX842272 // gb_htc // 2 // Cross Hyb Matching Probes	NM_001125795(10),NM_122288(11)	0.600793	1.07531	rgl2 * 10h up vs WT * 10h	7.68198e-05	2.04672	rgl2 * 18h up vs WT * 18h	0.00156268	1.67739	rgl2 * 24h up vs WT * 24h	2.36719e-05	2.22213	rgl2 * 36h up vs WT * 36h
256371_at	---	---	---	0009507 // chloroplast // inferred from direct assay /// 0016020 // membrane // inferre	---	June 2009 (TAIR 9)	NM_105348	This probe set was annotated using the Matching Probes based pipeline to a Entrez Gene	---	NM_105348(11)	0.0375567	-1.39899	rgl2 * 10h down vs WT * 10h	0.000159929	-2.06603	rgl2 * 18h down vs WT * 18h	0.00145535	-1.76488	rgl2 * 24h down vs WT * 24h	0.00189885	-1.73225	rgl2 * 36h down vs WT * 36h
248210_at	---	---	0055114 // oxidation reduction // inferred from electronic annotation	---	0016491 // oxidoreductase activity // inferred from electronic annotation /// 0016702 /	June 2009 (TAIR 9)	NM_124779	This probe set was annotated using the Matching Probes based pipeline to a Entrez Gene	---	NM_124779(11)	0.0428875	-1.54601	rgl2 * 10h down vs WT * 10h	0.000949535	-2.22591	rgl2 * 18h down vs WT * 18h	0.00818394	-1.81776	rgl2 * 24h down vs WT * 24h	5.68268e-05	-2.92513	rgl2 * 36h down vs WT * 36h
265105_s_at	---	---	0055114 // oxidation reduction // inferred from electronic annotation	0031227 // intrinsic to endoplasmic reticulum membrane // inferred from electronic anno	0004497 // monooxygenase activity // inferred from sequence or structural similarity //	June 2009 (TAIR 9)	NM_104936 /// NM_105013	This probe set was annotated using the Matching Probes based pipeline to a Entrez Gene	---	AT1G63340.1(11),AT1G62580.1(11),BX817637(9),NM_104936(11),NM_105013(11),At1g62580(10),A	0.0298842	1.32537	rgl2 * 10h up vs WT * 10h	9.93907e-06	2.11383	rgl2 * 18h up vs WT * 18h	0.000104075	1.83013	rgl2 * 24h up vs WT * 24h	0.984843	1.00228	rgl2 * 36h up vs WT * 36h
260265_at	LBD42	LBD42 (LOB DOMAIN-CONTAINING PROTEIN 42)	---	---	---	June 2009 (TAIR 9)	NM_105522	This probe set was annotated using the Matching Probes based pipeline to a Entrez Gene	---	NM_105522(11)	0.0132017	1.44605	rgl2 * 10h up vs WT * 10h	1.87878e-05	2.2104	rgl2 * 18h up vs WT * 18h	0.000832845	1.7211	rgl2 * 24h up vs WT * 24h	0.579349	1.07777	rgl2 * 36h up vs WT * 36h
247962_at	MKK6	MKK6 (MAP KINASE KINASE 6); MAP kinase kinase/ kinase	0006468 // protein amino acid phosphorylation // inferred from electronic annotation	---	0000166 // nucleotide binding // inferred from electronic annotation /// 0004672 // pro	June 2009 (TAIR 9)	NM_125041	This probe set was annotated using the Matching Probes based pipeline to a Entrez Gene	At5g56580 // tigr // 8 // Cross Hyb Matching Probes	NM_125041(11)	0.00253489	1.65275	rgl2 * 10h up vs WT * 10h	2.82754e-05	2.25305	rgl2 * 18h up vs WT * 18h	0.000959248	1.76337	rgl2 * 24h up vs WT * 24h	0.637318	-1.0699	rgl2 * 36h down vs WT * 36h
259384_at	---	---	0009409 // response to cold // inferred from expression pattern /// 0010043 // response	0005634 // nucleus // inferred from direct assay	0005529 // sugar binding // inferred from electronic annotation	June 2009 (TAIR 9)	NM_001035634 /// NM_112516 /// NM_180265	This probe set was annotated using the Matching Probes based pipeline to a Entrez Gene	---	NM_001035634(11),NM_112516(11),NM_180265(11)	0.861591	-1.05781	rgl2 * 10h down vs WT * 10h	0.00148137	3.36801	rgl2 * 18h up vs WT * 18h	0.0204216	2.26187	rgl2 * 24h up vs WT * 24h	0.000216648	4.51411	rgl2 * 36h up vs WT * 36h
267233_s_at	---	---	0008152 // metabolic process // inferred from electronic annotation	0005737 // cytoplasm // inferred from electronic annotation /// 0005886 // plasma membr	0008119 // thiopurine S-methyltransferase activity // inferred from electronic annotati	June 2009 (TAIR 9)	NM_001084584 /// NM_001125049 /// NM_001161105 /// NM_001161106 /// NM_129953 /// NM_12	This probe set was annotated using the Matching Probes based pipeline to a Entrez Gene	---	AT2G43920.1(11),AT2G43910.1(11),AT2G43910.2(11),AT2G43920.2(11),AT2G43910.3(11),AT2G439	0.0596876	1.73965	rgl2 * 10h up vs WT * 10h	0.00074591	3.1112	rgl2 * 18h up vs WT * 18h	0.0351956	1.87484	rgl2 * 24h up vs WT * 24h	0.37159	1.28549	rgl2 * 36h up vs WT * 36h
252827_at	CYP79B2	CYP79B2; electron carrier/ heme binding / iron ion binding / monooxygenase/ oxygen bind	0002229 // defense response to oomycetes // inferred from genetic interaction /// 00065	0009507 // chloroplast // non-traceable author statement /// 0016020 // membrane // inf	0004497 // monooxygenase activity // inferred from electronic annotation /// 0005506 //	June 2009 (TAIR 9)	NM_120158	This probe set was annotated using the Matching Probes based pipeline to a Entrez Gene	---	NM_120158(11)	8.48859e-06	-2.25616	rgl2 * 10h down vs WT * 10h	6.28061e-06	2.30396	rgl2 * 18h up vs WT * 18h	2.74006e-05	2.08436	rgl2 * 24h up vs WT * 24h	0.0396477	1.32833	rgl2 * 36h up vs WT * 36h
251882_at	PTR1	PTR1 (PEPTIDE TRANSPORTER 1); dipeptide transporter/ transporter/ tripeptide transporte	0006807 // nitrogen compound metabolic process // inferred from mutant phenotype /// 00	0005886 // plasma membrane // inferred from direct assay /// 0005886 // plasma membrane	0005215 // transporter activity // inferred from sequence or structural similarity ///	June 2009 (TAIR 9)	NM_115274	This probe set was annotated using the Matching Probes based pipeline to a Entrez Gene	---	NM_115274(11)	0.282184	-1.15447	rgl2 * 10h down vs WT * 10h	5.32253e-05	-2.02117	rgl2 * 18h down vs WT * 18h	0.129723	-1.22897	rgl2 * 24h down vs WT * 24h	0.975641	1.00401	rgl2 * 36h up vs WT * 36h

## Sheet: 24 h
Probeset ID	Gene Symbol	Gene Title	Gene Ontology Biological Process	Gene Ontology Cellular Component	Gene Ontology Molecular Function	Genome Version	RefSeq Transcript ID	Annotation Description	Annotation Notes	Annotation Transcript Cluster	p-value (rgl2 * 10h vs. WT * 10h)	Fold-Change (rgl2 * 10h vs. WT * 10h)	Fold-Change (rgl2 * 10h vs. WT * 10h) (Description)	p-value (rgl2 * 18h vs. WT * 18h)	Fold-Change (rgl2 * 18h vs. WT * 18h)	Fold-Change (rgl2 * 18h vs. WT * 18h) (Description)	p-value (rgl2 * 24h vs. WT * 24h)	Fold-Change (rgl2 * 24h vs. WT * 24h)	Fold-Change (rgl2 * 24h vs. WT * 24h) (Description)	p-value (rgl2 * 36h vs. WT * 36h)	Fold-Change (rgl2 * 36h vs. WT * 36h)	Fold-Change (rgl2 * 36h vs. WT * 36h) (Description)
259042_at	RGL2	RGL2 (RGA-LIKE 2); transcription factor	0006350 // transcription // inferred from electronic annotation /// 0007275 // multicel	0005634 // nucleus // inferred from direct assay /// 0005634 // nucleus // traceable au	0003700 // transcription factor activity // inferred from sequence or structural simila	June 2009 (TAIR 9)	NM_111216	This probe set was annotated using the Matching Probes based pipeline to a Entrez Gene	---	NM_111216(11)	7.4003e-13	-24.5089	rgl2 * 10h down vs WT * 10h	7.95981e-13	-24.1423	rgl2 * 18h down vs WT * 18h	7.76308e-13	-24.2673	rgl2 * 24h down vs WT * 24h	1.78102e-13	-33.3568	rgl2 * 36h down vs WT * 36h
256073_at	E12A11	E12A11; phosphatidylethanolamine binding	---	0005737 // cytoplasm // inferred from electronic annotation	0008429 // phosphatidylethanolamine binding // inferred from sequence or structural sim	June 2009 (TAIR 9)	NM_101672	This probe set was annotated using the Matching Probes based pipeline to a Entrez Gene	---	AF147721(11),NM_101672(11)	8.59836e-06	-1.61888	rgl2 * 10h down vs WT * 10h	4.1498e-09	-2.36014	rgl2 * 18h down vs WT * 18h	1.17264e-11	-3.58155	rgl2 * 24h down vs WT * 24h	5.19686e-15	-8.16897	rgl2 * 36h down vs WT * 36h
265414_at	---	---	---	0012505 // endomembrane system // inferred from electronic annotation	---	June 2009 (TAIR 9)	NM_127218	This probe set was annotated using the Matching Probes based pipeline to a Entrez Gene	---	NM_127218(11)	3.53151e-08	1.65365	rgl2 * 10h up vs WT * 10h	1.87207e-06	1.45122	rgl2 * 18h up vs WT * 18h	4.12523e-12	2.53808	rgl2 * 24h up vs WT * 24h	3.0264e-13	3.01483	rgl2 * 36h up vs WT * 36h
263175_at	---	---	0009737 // response to abscisic acid stimulus // inferred from expression pattern	---	---	June 2009 (TAIR 9)	NM_100430	This probe set was annotated using the Matching Probes based pipeline to a Entrez Gene	---	NM_100430(11)	0.000213229	-1.35639	rgl2 * 10h down vs WT * 10h	2.97363e-08	-1.89044	rgl2 * 18h down vs WT * 18h	7.24852e-09	-2.02188	rgl2 * 24h down vs WT * 24h	1.54129e-15	-6.92022	rgl2 * 36h down vs WT * 36h
267461_at	---	---	---	---	---	June 2009 (TAIR 9)	NM_128942 /// NM_179889	This probe set was annotated using the Matching Probes based pipeline to a Entrez Gene	---	NM_128942(11),NM_179889(10)	5.99399e-06	-1.66355	rgl2 * 10h down vs WT * 10h	3.32965e-07	-1.89737	rgl2 * 18h down vs WT * 18h	2.25775e-09	-2.50431	rgl2 * 24h down vs WT * 24h	8.34536e-15	-8.07262	rgl2 * 36h down vs WT * 36h
253904_at	---	---	0006869 // lipid transport // inferred from sequence or structural similarity	0012505 // endomembrane system // inferred from electronic annotation	0008289 // lipid binding // inferred from sequence or structural similarity /// 0045735	June 2009 (TAIR 9)	NM_118848	This probe set was annotated using the Matching Probes based pipeline to a Entrez Gene	---	NM_118848(11)	0.0149402	-1.16783	rgl2 * 10h down vs WT * 10h	5.81582e-08	-1.71422	rgl2 * 18h down vs WT * 18h	3.27484e-10	-2.16869	rgl2 * 24h down vs WT * 24h	4.65572e-15	-4.96309	rgl2 * 36h down vs WT * 36h
246036_at	AtAGAL2	AtAGAL2 (Arabidopsis thaliana ALPHA-GALACTOSIDASE 2); alpha-galactosidase/ catalytic/ h	0005975 // carbohydrate metabolic process // inferred from electronic annotation /// 00	0009505 // plant-type cell wall // inferred from direct assay	0003824 // catalytic activity // inferred from electronic annotation /// 0004553 // hyd	June 2009 (TAIR 9)	NM_001036778 /// NM_120921	This probe set was annotated using the Matching Probes based pipeline to a Entrez Gene	At5g08370 // tigr // 8 // Cross Hyb Matching Probes	NM_001036778(11),NM_120921(11)	0.375494	-1.09938	rgl2 * 10h down vs WT * 10h	0.00446841	1.40992	rgl2 * 18h up vs WT * 18h	1.16923e-12	7.78163	rgl2 * 24h up vs WT * 24h	6.88262e-16	27.2218	rgl2 * 36h up vs WT * 36h
252607_at	XTR8	XTR8 (XYLOGLUCAN ENDO-TRANSGLYCOSYLASE-RELATED 8); hydrolase, acting on glycosyl bonds	0005975 // carbohydrate metabolic process // inferred from electronic annotation /// 00	0005576 // extracellular region // inferred from electronic annotation /// 0005618 // c	0004553 // hydrolase activity, hydrolyzing O-glycosyl compounds // inferred from electr	June 2009 (TAIR 9)	NM_114368	This probe set was annotated using the Matching Probes based pipeline to a Entrez Gene	---	NM_114368(11)	7.37651e-10	4.96774	rgl2 * 10h up vs WT * 10h	2.77614e-10	5.54441	rgl2 * 18h up vs WT * 18h	2.84754e-11	7.34579	rgl2 * 24h up vs WT * 24h	5.20164e-09	4.05866	rgl2 * 36h up vs WT * 36h
266690_at	ATNADP-ME1	ATNADP-ME1 (NADP-malic enzyme 1); malate dehydrogenase (oxaloacetate-decarboxylating) (	0006108 // malate metabolic process // inferred from electronic annotation /// 0006108	---	0003824 // catalytic activity // inferred from electronic annotation /// 0004470 // mal	June 2009 (TAIR 9)	NM_127548	This probe set was annotated using the Matching Probes based pipeline to a Entrez Gene	---	NM_127548(11)	0.00408109	-1.2315	rgl2 * 10h down vs WT * 10h	2.7386e-08	-1.86269	rgl2 * 18h down vs WT * 18h	3.19804e-09	-2.0623	rgl2 * 24h down vs WT * 24h	6.41392e-15	-5.55912	rgl2 * 36h down vs WT * 36h
248622_at	---	---	0005975 // carbohydrate metabolic process // inferred from electronic annotation /// 00	0005576 // extracellular region // inferred from electronic annotation /// 0005578 // p	0004553 // hydrolase activity, hydrolyzing O-glycosyl compounds // inferred from sequen	June 2009 (TAIR 9)	NM_124313	This probe set was annotated using the Matching Probes based pipeline to a Entrez Gene	---	NM_124313(11)	0.0232208	-1.23182	rgl2 * 10h down vs WT * 10h	0.151629	-1.13325	rgl2 * 18h down vs WT * 18h	7.47455e-12	4.27645	rgl2 * 24h up vs WT * 24h	3.52652e-17	24.2243	rgl2 * 36h up vs WT * 36h
245803_at	RD21	RD21 (responsive to dehydration 21); cysteine-type endopeptidase/ cysteine-type peptida	0006508 // proteolysis // inferred from electronic annotation /// 0009414 // response t	0005773 // vacuole // inferred from direct assay /// 0009507 // chloroplast // inferred	0004197 // cysteine-type endopeptidase activity // inferred from electronic annotation	June 2009 (TAIR 9)	NM_103612	This probe set was annotated using the Matching Probes based pipeline to a Entrez Gene	BX813570 // gb_htc // 6 // Cross Hyb Matching Probes	NM_103612(11)	3.88279e-08	2.02473	rgl2 * 10h up vs WT * 10h	5.48341e-08	1.98969	rgl2 * 18h up vs WT * 18h	1.27364e-11	3.39249	rgl2 * 24h up vs WT * 24h	2.81855e-10	2.7019	rgl2 * 36h up vs WT * 36h
262875_at	G-TMT	G-TMT (GAMMA-TOCOPHEROL METHYLTRANSFERASE); tocopherol O-methyltransferase	0008152 // metabolic process // inferred from electronic annotation /// 0010189 // vita	0009507 // chloroplast // inferred from sequence or structural similarity /// 0009507 /	0008168 // methyltransferase activity // inferred from electronic annotation /// 001674	June 2009 (TAIR 9)	NM_105171	This probe set was annotated using the Matching Probes based pipeline to a Entrez Gene	---	NM_105171(11)	8.13797e-07	1.79785	rgl2 * 10h up vs WT * 10h	4.6901e-10	2.72624	rgl2 * 18h up vs WT * 18h	1.01451e-09	2.58978	rgl2 * 24h up vs WT * 24h	2.38602e-11	3.40096	rgl2 * 36h up vs WT * 36h
251100_at	---	---	0055114 // oxidation reduction // inferred from electronic annotation	---	0016491 // oxidoreductase activity // inferred from electronic annotation	June 2009 (TAIR 9)	NM_120245 /// NM_180419	This probe set was annotated using the Matching Probes based pipeline to a Entrez Gene	---	NM_120245(10),NM_180419(10)	0.00531876	-1.25324	rgl2 * 10h down vs WT * 10h	1.26209e-07	-1.87141	rgl2 * 18h down vs WT * 18h	1.56444e-08	-2.07349	rgl2 * 24h down vs WT * 24h	8.44152e-15	-6.67682	rgl2 * 36h down vs WT * 36h
261363_at	SKS6	SKS6 (SKU5-SIMILAR 6); pectinesterase	0055114 // oxidation reduction // inferred from electronic annotation	0005618 // cell wall // inferred from direct assay /// 0009505 // plant-type cell wall	0005507 // copper ion binding // inferred from electronic annotation /// 0016491 // oxi	June 2009 (TAIR 9)	NM_103408	This probe set was annotated using the Matching Probes based pipeline to a Entrez Gene	---	NM_103408(11)	4.12996e-08	1.96746	rgl2 * 10h up vs WT * 10h	4.7415e-07	1.75825	rgl2 * 18h up vs WT * 18h	8.75532e-10	2.42752	rgl2 * 24h up vs WT * 24h	9.29602e-12	3.3259	rgl2 * 36h up vs WT * 36h
245136_at	---	---	0009733 // response to auxin stimulus // inferred from sequence or structural similarit	---	---	June 2009 (TAIR 9)	NM_130084	This probe set was annotated using the Matching Probes based pipeline to a Entrez Gene	---	NM_130084(11)	0.003451	-1.30144	rgl2 * 10h down vs WT * 10h	3.4305e-09	-2.43574	rgl2 * 18h down vs WT * 18h	2.1213e-10	-2.93498	rgl2 * 24h down vs WT * 24h	2.8452e-12	-4.18733	rgl2 * 36h down vs WT * 36h
257634_s_at	CYP71B19	CYP71B19; electron carrier/ heme binding / iron ion binding / monooxygenase/ oxygen bin	0055114 // oxidation reduction // inferred from electronic annotation	0012505 // endomembrane system // inferred from electronic annotation /// 0016020 // me	0004497 // monooxygenase activity // inferred from electronic annotation /// 0005506 //	June 2009 (TAIR 9)	NM_113524 /// NM_113525 /// NM_202635	This probe set was annotated using the Matching Probes based pipeline to a Entrez Gene	---	AT3G26170.1(11),AT3G26180.1(11),AT3G26180.2(11),AF428409(11),AY056270(11),AY143938(11),	5.93489e-06	1.66221	rgl2 * 10h up vs WT * 10h	6.39976e-08	2.0594	rgl2 * 18h up vs WT * 18h	1.92768e-11	3.53355	rgl2 * 24h up vs WT * 24h	1.17159e-10	3.06387	rgl2 * 36h up vs WT * 36h
255471_at	AOP3	AOP3; iron ion binding / oxidoreductase	0019761 // glucosinolate biosynthetic process // inferred from mutant phenotype /// 005	0012505 // endomembrane system // inferred from electronic annotation	0005506 // iron ion binding // inferred from electronic annotation /// 0016491 // oxido	June 2009 (TAIR 9)	NM_001036503 /// NM_116539	This probe set was annotated using the Matching Probes based pipeline to a Entrez Gene	---	NM_001036503(11),NM_116539(11)	0.0103063	-1.26345	rgl2 * 10h down vs WT * 10h	9.25802e-06	-1.6698	rgl2 * 18h down vs WT * 18h	4.72738e-10	-2.90886	rgl2 * 24h down vs WT * 24h	1.05091e-13	-6.39739	rgl2 * 36h down vs WT * 36h
262310_at	MLP31	MLP31 (MLP-LIKE PROTEIN 31)	0006952 // defense response // inferred from electronic annotation /// 0009607 // respo	---	---	June 2009 (TAIR 9)	NM_105752	This probe set was annotated using the Matching Probes based pipeline to a Entrez Gene	---	NM_105752(11)	2.17233e-05	-1.80378	rgl2 * 10h down vs WT * 10h	1.86423e-07	-2.37868	rgl2 * 18h down vs WT * 18h	1.15223e-08	-2.88883	rgl2 * 24h down vs WT * 24h	1.02874e-12	-7.27829	rgl2 * 36h down vs WT * 36h
256908_at	---	---	---	0012505 // endomembrane system // inferred from electronic annotation /// 0016020 // me	0008375 // acetylglucosaminyltransferase activity // inferred from electronic annotatio	June 2009 (TAIR 9)	NM_113309	This probe set was annotated using the Matching Probes based pipeline to a Entrez Gene	---	NM_113309(11)	2.15893e-09	-4.56312	rgl2 * 10h down vs WT * 10h	3.06443e-09	-4.40017	rgl2 * 18h down vs WT * 18h	5.29114e-09	-4.1634	rgl2 * 24h down vs WT * 24h	4.18501e-08	-3.42546	rgl2 * 36h down vs WT * 36h
248912_at	---	---	0006629 // lipid metabolic process // inferred from electronic annotation /// 0016042 /	0005576 // extracellular region // inferred from electronic annotation /// 0012505 // e	0004091 // carboxylesterase activity // inferred from sequence or structural similarity	June 2009 (TAIR 9)	NM_123934	This probe set was annotated using the Matching Probes based pipeline to a Entrez Gene	---	NM_123934(11)	0.0707004	1.1746	rgl2 * 10h up vs WT * 10h	8.13066e-08	2.15571	rgl2 * 18h up vs WT * 18h	1.66411e-10	3.26552	rgl2 * 24h up vs WT * 24h	1.94095e-12	4.89197	rgl2 * 36h up vs WT * 36h
248961_at	---	---	0006508 // proteolysis // inferred from electronic annotation /// 0006508 // proteolysi	0012505 // endomembrane system // inferred from electronic annotation	0004252 // serine-type endopeptidase activity // inferred from electronic annotation //	June 2009 (TAIR 9)	NM_123933	This probe set was annotated using the Matching Probes based pipeline to a Entrez Gene	---	NM_123933(11)	1.46603e-06	1.76374	rgl2 * 10h up vs WT * 10h	6.56284e-07	1.83007	rgl2 * 18h up vs WT * 18h	7.13552e-10	2.68473	rgl2 * 24h up vs WT * 24h	7.2251e-11	3.16547	rgl2 * 36h up vs WT * 36h
248676_at	ATSDI1	ATSDI1 (SULPHUR DEFICIENCY-INDUCED 1); binding	0006792 // regulation of sulfur utilization // inferred from mutant phenotype /// 00104	---	0005488 // binding // inferred from electronic annotation	June 2009 (TAIR 9)	NM_124262	This probe set was annotated using the Matching Probes based pipeline to a Entrez Gene	---	NM_124262(11)	2.67034e-06	-2.1029	rgl2 * 10h down vs WT * 10h	0.0199397	-1.31251	rgl2 * 18h down vs WT * 18h	1.12587e-07	-2.58364	rgl2 * 24h down vs WT * 24h	4.9416e-14	-12.7667	rgl2 * 36h down vs WT * 36h
260914_at	BXL2	BXL2 (BETA-XYLOSIDASE 2); hydrolase, hydrolyzing O-glycosyl compounds	0005975 // carbohydrate metabolic process // inferred from electronic annotation /// 00	0005576 // extracellular region // inferred from electronic annotation /// 0005578 // p	0004553 // hydrolase activity, hydrolyzing O-glycosyl compounds // inferred from electr	June 2009 (TAIR 9)	NM_100144	This probe set was annotated using the Matching Probes based pipeline to a Entrez Gene	---	NM_100144(11)	1.58386e-05	1.8628	rgl2 * 10h up vs WT * 10h	6.60033e-09	3.10056	rgl2 * 18h up vs WT * 18h	1.42002e-10	4.35667	rgl2 * 24h up vs WT * 24h	7.44495e-09	3.07115	rgl2 * 36h up vs WT * 36h
245070_at	---	---	---	---	0008270 // zinc ion binding // inferred from electronic annotation /// 0008270 // zinc	June 2009 (TAIR 9)	NM_127888 /// NM_201791	This probe set was annotated using the Matching Probes based pipeline to a Entrez Gene	---	NM_127888(11),NM_201791(9)	0.04222	-1.18234	rgl2 * 10h down vs WT * 10h	0.000115451	-1.46827	rgl2 * 18h down vs WT * 18h	6.21545e-08	-2.04448	rgl2 * 24h down vs WT * 24h	3.40382e-14	-6.56168	rgl2 * 36h down vs WT * 36h
256914_at	---	---	---	0005634 // nucleus // inferred from direct assay	---	June 2009 (TAIR 9)	NM_113293	This probe set was annotated using the Matching Probes based pipeline to a Entrez Gene	---	NM_113293(11)	5.06362e-09	2.49198	rgl2 * 10h up vs WT * 10h	1.38248e-07	2.05405	rgl2 * 18h up vs WT * 18h	8.34817e-09	2.41479	rgl2 * 24h up vs WT * 24h	2.14377e-08	2.28082	rgl2 * 36h up vs WT * 36h
248915_at	---	---	---	---	---	June 2009 (TAIR 9)	NM_123936	This probe set was annotated using the Matching Probes based pipeline to a Entrez Gene	---	NM_123936(11)	0.000211238	-1.63715	rgl2 * 10h down vs WT * 10h	7.41695e-07	-2.24647	rgl2 * 18h down vs WT * 18h	1.29417e-07	-2.51944	rgl2 * 24h down vs WT * 24h	1.38558e-12	-7.54082	rgl2 * 36h down vs WT * 36h
252606_at	scpl48	scpl48 (serine carboxypeptidase-like 48); serine-type carboxypeptidase	0006508 // proteolysis // inferred from electronic annotation /// 0006508 // proteolysi	0005576 // extracellular region // inferred from electronic annotation /// 0012505 // e	0004180 // carboxypeptidase activity // inferred from electronic annotation /// 0004185	June 2009 (TAIR 9)	NM_114370	This probe set was annotated using the Matching Probes based pipeline to a Entrez Gene	AK222084 // gb // 8 // Cross Hyb Matching Probes	NM_114370(11)	9.50899e-08	3.72105	rgl2 * 10h up vs WT * 10h	6.4594e-07	3.11779	rgl2 * 18h up vs WT * 18h	8.39811e-10	6.26758	rgl2 * 24h up vs WT * 24h	7.19612e-09	4.86386	rgl2 * 36h up vs WT * 36h
266756_at	CYP709B2	CYP709B2; electron carrier/ heme binding / iron ion binding / monooxygenase/ oxygen bin	0055114 // oxidation reduction // inferred from electronic annotation	0012505 // endomembrane system // inferred from electronic annotation	0004497 // monooxygenase activity // inferred from electronic annotation /// 0005506 //	June 2009 (TAIR 9)	NM_130263	This probe set was annotated using the Matching Probes based pipeline to a Entrez Gene	---	NM_130263(11)	1.71487e-06	1.92226	rgl2 * 10h up vs WT * 10h	2.79493e-07	2.12196	rgl2 * 18h up vs WT * 18h	1.87894e-10	3.52714	rgl2 * 24h up vs WT * 24h	8.29095e-09	2.64286	rgl2 * 36h up vs WT * 36h
265119_at	FMO GS-OX4	FMO GS-OX4 (FLAVIN-MONOOXYGENASE GLUCOSINOLATE S-OXYGENASE 4); 4-methylthiopropyl gluco	0019761 // glucosinolate biosynthetic process // inferred from mutant phenotype /// 005	---	0004497 // monooxygenase activity // inferred from sequence or structural similarity //	June 2009 (TAIR 9)	NM_104935	This probe set was annotated using the Matching Probes based pipeline to a Entrez Gene	---	NM_104935(11)	5.36457e-06	1.67322	rgl2 * 10h up vs WT * 10h	1.26736e-09	2.60441	rgl2 * 18h up vs WT * 18h	8.46287e-10	2.67522	rgl2 * 24h up vs WT * 24h	8.83398e-07	1.81359	rgl2 * 36h up vs WT * 36h
256302_at	---	---	0008152 // metabolic process // inferred from electronic annotation	0009507 // chloroplast // inferred from electronic annotation	0008168 // methyltransferase activity // inferred from electronic annotation /// 000816	June 2009 (TAIR 9)	NM_001036179 /// NM_001160990 /// NM_105621	This probe set was annotated using the Matching Probes based pipeline to a Entrez Gene	AT1G69526.3 // tair // 2 // Cross Hyb Matching Probes /// BT033123 // gb // 2 // Cross	NM_001036179(11),NM_105621(11)	2.22863e-05	1.61569	rgl2 * 10h up vs WT * 10h	5.83644e-09	2.47736	rgl2 * 18h up vs WT * 18h	2.79663e-09	2.59841	rgl2 * 24h up vs WT * 24h	1.1296e-08	2.37736	rgl2 * 36h up vs WT * 36h
246595_at	FDH	FDH (FORMATE DEHYDROGENASE); NAD or NADH binding / binding / catalytic/ cofactor bindin	0008152 // metabolic process // inferred from electronic annotation /// 0009611 // resp	0005739 // mitochondrion // inferred from direct assay /// 0005739 // mitochondrion //	0003824 // catalytic activity // inferred from electronic annotation /// 0005488 // bin	June 2009 (TAIR 9)	NM_121482	This probe set was annotated using the Matching Probes based pipeline to a Entrez Gene	BX833670 // gb_htc // 2 // Cross Hyb Matching Probes	NM_121482(11)	0.000233794	-1.47964	rgl2 * 10h down vs WT * 10h	3.09112e-05	-1.61014	rgl2 * 18h down vs WT * 18h	3.5311e-08	-2.26178	rgl2 * 24h down vs WT * 24h	2.34204e-12	-4.79783	rgl2 * 36h down vs WT * 36h
264313_at	BCA4	carbonic anhydrase, putative / carbonate dehydratase, putative	0015976 // carbon utilization // inferred from electronic annotation /// 0015976 // car	0005886 // plasma membrane // inferred from direct assay /// 0009941 // chloroplast env	0004089 // carbonate dehydratase activity // inferred from electronic annotation /// 00	June 2009 (TAIR 9)	NM_105709 /// NM_179541 /// NM_202390	This probe set was annotated using the Matching Probes based pipeline to a Entrez Gene	---	NM_105709(11),NM_179541(11),NM_202390(11)	2.83821e-08	2.53076	rgl2 * 10h up vs WT * 10h	4.79817e-09	2.8665	rgl2 * 18h up vs WT * 18h	3.32717e-09	2.94553	rgl2 * 24h up vs WT * 24h	1.28659e-05	1.77979	rgl2 * 36h up vs WT * 36h
264071_at	SCPL51	SCPL51 (SERINE CARBOXYPEPTIDASE-LIKE 51); serine-type carboxypeptidase	0006508 // proteolysis // inferred from electronic annotation /// 0006508 // proteolysi	0005576 // extracellular region // inferred from electronic annotation /// 0005739 // m	0004180 // carboxypeptidase activity // inferred from electronic annotation /// 0004185	June 2009 (TAIR 9)	NM_001036357 /// NM_128351 /// NM_201822	This probe set was annotated using the Matching Probes based pipeline to a Entrez Gene	At2g27920 // tigr // 8 // Cross Hyb Matching Probes	NM_001036357(11),NM_128351(11),NM_201822(11)	2.10786e-08	2.96897	rgl2 * 10h up vs WT * 10h	9.70104e-08	2.64871	rgl2 * 18h up vs WT * 18h	8.27569e-10	3.91161	rgl2 * 24h up vs WT * 24h	3.02678e-06	2.11024	rgl2 * 36h up vs WT * 36h
258252_at	---	---	0005975 // carbohydrate metabolic process // inferred from sequence or structural simil	0005576 // extracellular region // inferred from electronic annotation /// 0005618 // c	0004650 // polygalacturonase activity // inferred from electronic annotation /// 000465	June 2009 (TAIR 9)	NM_001084693 /// NM_112442	This probe set was annotated using the Matching Probes based pipeline to a Entrez Gene	---	NM_001084693(11),NM_112442(11)	9.74333e-07	2.56155	rgl2 * 10h up vs WT * 10h	5.67359e-08	3.20782	rgl2 * 18h up vs WT * 18h	1.90124e-09	4.40241	rgl2 * 24h up vs WT * 24h	3.91387e-08	3.31166	rgl2 * 36h up vs WT * 36h
254419_at	NDB3	NDB3; NADH dehydrogenase	0055114 // oxidation reduction // inferred from electronic annotation	---	0003954 // NADH dehydrogenase activity // inferred from sequence or structural similari	June 2009 (TAIR 9)	NM_118269	This probe set was annotated using the Matching Probes based pipeline to a Entrez Gene	---	NM_118269(10)	4.52097e-07	2.21844	rgl2 * 10h up vs WT * 10h	3.03031e-09	3.14397	rgl2 * 18h up vs WT * 18h	2.96149e-09	3.14972	rgl2 * 24h up vs WT * 24h	2.68242e-06	1.99879	rgl2 * 36h up vs WT * 36h
247866_at	XTR3	XTR3 (XYLOGLUCAN ENDOTRANSGLYCOSYLASE 3); hydrolase, acting on glycosyl bonds / xyloglu	0005975 // carbohydrate metabolic process // inferred from electronic annotation /// 00	0005576 // extracellular region // inferred from electronic annotation /// 0005618 // c	0004553 // hydrolase activity, hydrolyzing O-glycosyl compounds // inferred from electr	June 2009 (TAIR 9)	NM_125136	This probe set was annotated using the Matching Probes based pipeline to a Entrez Gene	---	NM_125136(11)	0.000109635	-1.76917	rgl2 * 10h down vs WT * 10h	1.06906e-06	-2.34516	rgl2 * 18h down vs WT * 18h	8.83966e-08	-2.80091	rgl2 * 24h down vs WT * 24h	2.62911e-11	-6.08242	rgl2 * 36h down vs WT * 36h
247768_at	---	---	0045449 // regulation of transcription // inferred from electronic annotation	0005634 // nucleus // inferred from electronic annotation	0003677 // DNA binding // inferred from sequence or structural similarity /// 0003677 /	June 2009 (TAIR 9)	NM_125280	This probe set was annotated using the Matching Probes based pipeline to a Entrez Gene	---	NM_125280(11)	8.72081e-07	1.97273	rgl2 * 10h up vs WT * 10h	4.77094e-08	2.32853	rgl2 * 18h up vs WT * 18h	1.22632e-08	2.53891	rgl2 * 24h up vs WT * 24h	2.69663e-08	2.41284	rgl2 * 36h up vs WT * 36h
252943_at	CAD9	CAD9 (CINNAMYL ALCOHOL DEHYDROGENASE 9); binding / catalytic/ oxidoreductase/ zinc ion	0008152 // metabolic process // inferred from electronic annotation /// 0009809 // lign	0048046 // apoplast // inferred from direct assay	0003824 // catalytic activity // inferred from electronic annotation /// 0005488 // bin	June 2009 (TAIR 9)	NM_001036735 /// NM_120093	This probe set was annotated using the Matching Probes based pipeline to a Entrez Gene	AK221138 // gb // 3 // Cross Hyb Matching Probes	AY302076(11),NM_001036735(9),NM_120093(11)	0.0487822	1.19441	rgl2 * 10h up vs WT * 10h	2.25233e-05	1.63428	rgl2 * 18h up vs WT * 18h	1.25836e-08	2.41261	rgl2 * 24h up vs WT * 24h	3.78937e-12	4.58705	rgl2 * 36h up vs WT * 36h
259782_at	---	---	---	---	---	June 2009 (TAIR 9)	NM_102708	This probe set was annotated using the Matching Probes based pipeline to a Entrez Gene	BX817321 // gb_htc // 5 // Cross Hyb Matching Probes	NM_102708(11)	0.00437946	-1.39418	rgl2 * 10h down vs WT * 10h	3.171e-05	-1.774	rgl2 * 18h down vs WT * 18h	1.59596e-07	-2.41417	rgl2 * 24h down vs WT * 24h	3.40583e-12	-6.33415	rgl2 * 36h down vs WT * 36h
248371_at	GA20OX2	GA20OX2 (GIBBERELLIN 20 OXIDASE 2); gibberellin 20-oxidase	0009639 // response to red or far red light // inferred from expression pattern /// 000	---	0005506 // iron ion binding // inferred from electronic annotation /// 0016491 // oxido	June 2009 (TAIR 9)	NM_124560	This probe set was annotated using the Matching Probes based pipeline to a Entrez Gene	---	NM_124560(11)	9.0322e-05	-1.37623	rgl2 * 10h down vs WT * 10h	2.76988e-09	-2.0628	rgl2 * 18h down vs WT * 18h	4.49688e-09	-2.01391	rgl2 * 24h down vs WT * 24h	6.89477e-07	-1.62338	rgl2 * 36h down vs WT * 36h
260745_at	ATGSTU20	ATGSTU20 (GLUTATHIONE S-TRANSFERASE TAU 20); glutathione transferase	0009407 // toxin catabolic process // traceable author statement	0005737 // cytoplasm // non-traceable author statement /// 0009507 // chloroplast // in	0004364 // glutathione transferase activity // inferred from sequence or structural sim	June 2009 (TAIR 9)	NM_106484	This probe set was annotated using the Matching Probes based pipeline to a Entrez Gene	---	NM_106484(11)	0.0191415	1.20673	rgl2 * 10h up vs WT * 10h	2.98977e-05	1.51391	rgl2 * 18h up vs WT * 18h	2.11187e-09	2.37276	rgl2 * 24h up vs WT * 24h	3.55145e-11	3.12224	rgl2 * 36h up vs WT * 36h
252168_at	MES10	MES10 (METHYL ESTERASE 10); hydrolase/ hydrolase, acting on ester bonds / methyl jasmon	---	---	0016787 // hydrolase activity // inferred from sequence or structural similarity /// 00	June 2009 (TAIR 9)	NM_114904	This probe set was annotated using the Matching Probes based pipeline to a Entrez Gene	---	NM_114904(11)	0.00215392	1.4605	rgl2 * 10h up vs WT * 10h	9.93135e-08	2.5723	rgl2 * 18h up vs WT * 18h	2.19399e-09	3.45368	rgl2 * 24h up vs WT * 24h	5.80184e-09	3.18481	rgl2 * 36h up vs WT * 36h
258930_at	---	---	0045449 // regulation of transcription // traceable author statement	---	0003700 // transcription factor activity // inferred from sequence or structural simila	June 2009 (TAIR 9)	NM_111839	This probe set was annotated using the Matching Probes based pipeline to a Entrez Gene	---	NM_111839(11)	1.60128e-05	1.57228	rgl2 * 10h up vs WT * 10h	0.000252349	1.41663	rgl2 * 18h up vs WT * 18h	1.56515e-08	2.17099	rgl2 * 24h up vs WT * 24h	2.00277e-10	2.84949	rgl2 * 36h up vs WT * 36h
260891_at	---	---	0006508 // proteolysis // inferred from electronic annotation /// 0006508 // proteolysi	0012505 // endomembrane system // inferred from electronic annotation	0004197 // cysteine-type endopeptidase activity // inferred from electronic annotation	June 2009 (TAIR 9)	NM_102649	This probe set was annotated using the Matching Probes based pipeline to a Entrez Gene	---	NM_102649(11)	0.517859	-1.06574	rgl2 * 10h down vs WT * 10h	0.861105	1.01727	rgl2 * 18h up vs WT * 18h	8.56109e-10	3.41155	rgl2 * 24h up vs WT * 24h	1.13727e-13	9.11282	rgl2 * 36h up vs WT * 36h
264505_at	---	---	---	0012505 // endomembrane system // inferred from electronic annotation /// 0016020 // me	---	June 2009 (TAIR 9)	NM_100808	This probe set was annotated using the Matching Probes based pipeline to a Entrez Gene	BX816243 // gb_htc // 4 // Cross Hyb Matching Probes	NM_100808(11)	0.000485017	1.60894	rgl2 * 10h up vs WT * 10h	9.56722e-07	2.30763	rgl2 * 18h up vs WT * 18h	3.33537e-10	4.40055	rgl2 * 24h up vs WT * 24h	9.56742e-08	2.70707	rgl2 * 36h up vs WT * 36h
262828_at	---	---	0006952 // defense response // inferred from electronic annotation /// 0009607 // respo	---	---	June 2009 (TAIR 9)	NM_101364	This probe set was annotated using the Matching Probes based pipeline to a Entrez Gene	---	NM_101364(11)	0.0070286	-1.45814	rgl2 * 10h down vs WT * 10h	1.49505e-05	-2.10916	rgl2 * 18h down vs WT * 18h	2.07173e-06	-2.41176	rgl2 * 24h down vs WT * 24h	3.65449e-12	-9.36955	rgl2 * 36h down vs WT * 36h
251731_at	---	---	0006801 // superoxide metabolic process // inferred from electronic annotation /// 0019	0005739 // mitochondrion // inferred from sequence or structural similarity /// 0012505	0004784 // superoxide dismutase activity // inferred from electronic annotation /// 000	June 2009 (TAIR 9)	NM_115493	This probe set was annotated using the Matching Probes based pipeline to a Entrez Gene	---	NM_115493(11)	0.000537291	-1.53968	rgl2 * 10h down vs WT * 10h	9.25296e-06	-1.89232	rgl2 * 18h down vs WT * 18h	7.69196e-07	-2.18299	rgl2 * 24h down vs WT * 24h	2.44661e-11	-5.04942	rgl2 * 36h down vs WT * 36h
253946_at	---	---	0006629 // lipid metabolic process // inferred from electronic annotation /// 0016042 /	0005576 // extracellular region // inferred from electronic annotation /// 0012505 // e	0004091 // carboxylesterase activity // inferred from sequence or structural similarity	June 2009 (TAIR 9)	NM_118813 /// NM_179120	This probe set was annotated using the Matching Probes based pipeline to a Entrez Gene	---	NM_118813(11),NM_179120(11)	0.0265319	1.38278	rgl2 * 10h up vs WT * 10h	7.0439e-06	2.37518	rgl2 * 18h up vs WT * 18h	1.06318e-10	7.0033	rgl2 * 24h up vs WT * 24h	8.13537e-09	4.24788	rgl2 * 36h up vs WT * 36h
249493_at	---	---	---	---	0008415 // acyltransferase activity // inferred from electronic annotation /// 0016740	June 2009 (TAIR 9)	NM_123270	This probe set was annotated using the Matching Probes based pipeline to a Entrez Gene	---	NM_123270(11)	3.26715e-07	1.68588	rgl2 * 10h up vs WT * 10h	1.01615e-07	1.76827	rgl2 * 18h up vs WT * 18h	1.3051e-09	2.1734	rgl2 * 24h up vs WT * 24h	0.000237826	1.3432	rgl2 * 36h up vs WT * 36h
248626_at	---	---	0006468 // protein amino acid phosphorylation // inferred from electronic annotation //	0016020 // membrane // inferred from electronic annotation /// 0016021 // integral to m	0000166 // nucleotide binding // inferred from electronic annotation /// 0004672 // pro	June 2009 (TAIR 9)	NM_124271	This probe set was annotated using the Matching Probes based pipeline to a Entrez Gene	---	NM_124271(11)	0.00493192	1.21906	rgl2 * 10h up vs WT * 10h	8.27811e-07	1.60229	rgl2 * 18h up vs WT * 18h	3.1817e-09	2.02948	rgl2 * 24h up vs WT * 24h	2.48507e-09	2.05445	rgl2 * 36h up vs WT * 36h
250214_at	EXGT-A4	EXGT-A4 (ENDOXYLOGLUCAN TRANSFERASE A4); hydrolase, acting on glycosyl bonds / hydrolas	0005975 // carbohydrate metabolic process // inferred from electronic annotation /// 00	0005576 // extracellular region // inferred from electronic annotation /// 0005618 // c	0004553 // hydrolase activity, hydrolyzing O-glycosyl compounds // inferred from electr	June 2009 (TAIR 9)	NM_121390	This probe set was annotated using the Matching Probes based pipeline to a Entrez Gene	---	NM_121390(11)	0.509398	1.07206	rgl2 * 10h up vs WT * 10h	0.000243068	1.62279	rgl2 * 18h up vs WT * 18h	1.39731e-08	2.95083	rgl2 * 24h up vs WT * 24h	2.84797e-12	6.82755	rgl2 * 36h up vs WT * 36h
256125_at	ATLP-1	ATLP-1	0051707 // response to other organism // inferred from sequence or structural similarit	0012505 // endomembrane system // inferred from electronic annotation	---	June 2009 (TAIR 9)	NM_001035987 /// NM_101683	This probe set was annotated using the Matching Probes based pipeline to a Entrez Gene	---	NM_001035987(11),NM_101683(11)	0.00881066	1.36319	rgl2 * 10h up vs WT * 10h	0.000125072	1.68523	rgl2 * 18h up vs WT * 18h	6.0776e-08	2.66726	rgl2 * 24h up vs WT * 24h	1.17837e-11	5.83603	rgl2 * 36h up vs WT * 36h
259314_at	---	---	0008152 // metabolic process // inferred from electronic annotation /// 0055114 // oxid	---	0003824 // catalytic activity // inferred from electronic annotation /// 0005488 // bin	June 2009 (TAIR 9)	NM_111399	This probe set was annotated using the Matching Probes based pipeline to a Entrez Gene	---	NM_111399(11)	0.00201103	-1.46326	rgl2 * 10h down vs WT * 10h	0.000172242	-1.65316	rgl2 * 18h down vs WT * 18h	3.28226e-06	-2.05038	rgl2 * 24h down vs WT * 24h	2.28021e-12	-7.0528	rgl2 * 36h down vs WT * 36h
254609_at	---	---	0006629 // lipid metabolic process // inferred from electronic annotation /// 0016042 /	0005576 // extracellular region // inferred from electronic annotation /// 0012505 // e	0004091 // carboxylesterase activity // inferred from sequence or structural similarity	June 2009 (TAIR 9)	NM_118014	This probe set was annotated using the Matching Probes based pipeline to a Entrez Gene	BX829035 // gb_htc // 8 // Cross Hyb Matching Probes	NM_118014(11)	0.0227867	1.25469	rgl2 * 10h up vs WT * 10h	2.05118e-06	1.91579	rgl2 * 18h up vs WT * 18h	7.25837e-08	2.31499	rgl2 * 24h up vs WT * 24h	7.4134e-11	3.87213	rgl2 * 36h up vs WT * 36h
261708_at	---	---	---	---	0005515 // protein binding // inferred from electronic annotation /// 0008270 // zinc i	June 2009 (TAIR 9)	NM_103008	This probe set was annotated using the Matching Probes based pipeline to a Entrez Gene	---	NM_103008(11)	8.79052e-07	-1.91383	rgl2 * 10h down vs WT * 10h	4.78569e-05	-1.58889	rgl2 * 18h down vs WT * 18h	7.41589e-08	-2.1868	rgl2 * 24h down vs WT * 24h	5.50528e-09	-2.56611	rgl2 * 36h down vs WT * 36h
264091_at	---	---	---	---	0005515 // protein binding // inferred from electronic annotation /// 0008270 // zinc i	June 2009 (TAIR 9)	NM_106562 /// NM_202445	This probe set was annotated using the Matching Probes based pipeline to a Entrez Gene	---	NM_106562(11),NM_202445(10)	0.000492438	1.48184	rgl2 * 10h up vs WT * 10h	4.34263e-07	2.08833	rgl2 * 18h up vs WT * 18h	2.69163e-08	2.47107	rgl2 * 24h up vs WT * 24h	8.12901e-09	2.67789	rgl2 * 36h up vs WT * 36h
246250_at	CP1	CP1 (CYSTEINE PROTEINASE1); cysteine-type endopeptidase/ cysteine-type peptidase	0006508 // proteolysis // inferred from sequence or structural similarity /// 0006508 /	0012505 // endomembrane system // inferred from electronic annotation	0004197 // cysteine-type endopeptidase activity // inferred from electronic annotation	June 2009 (TAIR 9)	NM_119852	This probe set was annotated using the Matching Probes based pipeline to a Entrez Gene	---	NM_119852(11)	1.48156e-07	2.80662	rgl2 * 10h up vs WT * 10h	1.53589e-07	2.79887	rgl2 * 18h up vs WT * 18h	8.47759e-09	3.55763	rgl2 * 24h up vs WT * 24h	0.000193292	1.75276	rgl2 * 36h up vs WT * 36h
245501_at	---	---	---	0016020 // membrane // inferred from electronic annotation /// 0016021 // integral to m	---	June 2009 (TAIR 9)	NM_117653	This probe set was annotated using the Matching Probes based pipeline to a Entrez Gene	---	NM_117653(11)	0.000348835	-1.6091	rgl2 * 10h down vs WT * 10h	2.6373e-08	-2.8733	rgl2 * 18h down vs WT * 18h	5.32904e-07	-2.32679	rgl2 * 24h down vs WT * 24h	1.09692e-08	-3.07575	rgl2 * 36h down vs WT * 36h
261927_at	---	---	---	0012505 // endomembrane system // inferred from electronic annotation /// 0016020 // me	0005515 // protein binding // inferred from electronic annotation /// 0005515 // protei	June 2009 (TAIR 9)	NM_102099	This probe set was annotated using the Matching Probes based pipeline to a Entrez Gene	BX817210 // gb_htc // 4 // Cross Hyb Matching Probes	NM_102099(11)	0.196098	-1.15095	rgl2 * 10h down vs WT * 10h	3.45484e-07	-2.37371	rgl2 * 18h down vs WT * 18h	3.49938e-07	-2.37171	rgl2 * 24h down vs WT * 24h	6.12702e-11	-4.88582	rgl2 * 36h down vs WT * 36h
250268_s_at	---	---	---	0005773 // vacuole // inferred from direct assay /// 0009505 // plant-type cell wall //	0003824 // catalytic activity // inferred from electronic annotation	June 2009 (TAIR 9)	NM_121298 /// NM_121299	This probe set was annotated using the Matching Probes based pipeline to a Entrez Gene	---	AT5G12960.1(11),AT5G12950.1(11),AK118034(11),BT004251(11),NM_121298(11),NM_121299(11),A	0.000142138	1.33201	rgl2 * 10h up vs WT * 10h	0.000140626	1.33242	rgl2 * 18h up vs WT * 18h	4.02761e-10	2.17175	rgl2 * 24h up vs WT * 24h	5.42964e-08	1.73377	rgl2 * 36h up vs WT * 36h
260859_at	scpl44	scpl44 (serine carboxypeptidase-like 44); serine-type carboxypeptidase	0006508 // proteolysis // inferred from electronic annotation /// 0006508 // proteolysi	0005576 // extracellular region // inferred from electronic annotation /// 0012505 // e	0004180 // carboxypeptidase activity // inferred from electronic annotation /// 0004185	June 2009 (TAIR 9)	NM_103506	This probe set was annotated using the Matching Probes based pipeline to a Entrez Gene	---	NM_103506(11)	0.00172373	1.60551	rgl2 * 10h up vs WT * 10h	6.63737e-09	4.03098	rgl2 * 18h up vs WT * 18h	1.28839e-08	3.78215	rgl2 * 24h up vs WT * 24h	2.35534e-06	2.45862	rgl2 * 36h up vs WT * 36h
255550_at	AtSTS	AtSTS (Arabidopsis thaliana stachyose synthase); galactinol-raffinose galactosyltransfe	0005975 // carbohydrate metabolic process // inferred from electronic annotation	---	0004553 // hydrolase activity, hydrolyzing O-glycosyl compounds // inferred from sequen	June 2009 (TAIR 9)	NM_116428	This probe set was annotated using the Matching Probes based pipeline to a Entrez Gene	---	NM_116428(11)	0.0179443	-1.35211	rgl2 * 10h down vs WT * 10h	1.81143e-05	-1.98928	rgl2 * 18h down vs WT * 18h	2.53141e-07	-2.64224	rgl2 * 24h down vs WT * 24h	5.51225e-11	-5.77643	rgl2 * 36h down vs WT * 36h
259430_at	GPAT4	GPAT4 (GLYCEROL-3-PHOSPHATE ACYLTRANSFERASE 4); 1-acylglycerol-3-phosphate O-acyltransf	0008152 // metabolic process // inferred from sequence or structural similarity /// 000	0016020 // membrane // inferred from electronic annotation /// 0016021 // integral to m	0003841 // 1-acylglycerol-3-phosphate O-acyltransferase activity // inferred from genet	June 2009 (TAIR 9)	NM_100043	This probe set was annotated using the Matching Probes based pipeline to a Entrez Gene	BX816674 // gb_htc // 4 // Cross Hyb Matching Probes	NM_100043(11)	0.00479427	1.31546	rgl2 * 10h up vs WT * 10h	0.000169735	1.50416	rgl2 * 18h up vs WT * 18h	2.93112e-08	2.30273	rgl2 * 24h up vs WT * 24h	1.5142e-10	3.32275	rgl2 * 36h up vs WT * 36h
262396_at	---	---	---	0012505 // endomembrane system // inferred from electronic annotation	---	June 2009 (TAIR 9)	NM_103835	This probe set was annotated using the Matching Probes based pipeline to a Entrez Gene	---	NM_103835(11)	0.358394	1.11422	rgl2 * 10h up vs WT * 10h	0.339445	1.1192	rgl2 * 18h up vs WT * 18h	1.1263e-06	2.37699	rgl2 * 24h up vs WT * 24h	1.41625e-13	13.301	rgl2 * 36h up vs WT * 36h
250634_at	---	---	0009813 // flavonoid biosynthetic process // inferred from sequence or structural simil	---	0016491 // oxidoreductase activity // inferred from electronic annotation /// 0016706 /	June 2009 (TAIR 9)	NM_120830	This probe set was annotated using the Matching Probes based pipeline to a Entrez Gene	---	NM_120830(11)	0.00505224	-1.62483	rgl2 * 10h down vs WT * 10h	8.15525e-05	-2.18746	rgl2 * 18h down vs WT * 18h	1.92187e-08	-4.63501	rgl2 * 24h down vs WT * 24h	7.27859e-10	-6.86461	rgl2 * 36h down vs WT * 36h
255049_at	GASA2	GASA2 (GAST1 PROTEIN HOMOLOG 2)	0009739 // response to gibberellin stimulus // inferred from sequence or structural sim	0005576 // extracellular region // inferred from electronic annotation /// 0012505 // e	---	June 2009 (TAIR 9)	NM_117029	This probe set was annotated using the Matching Probes based pipeline to a Entrez Gene	---	NM_117029(11)	1.00297e-05	-2.50764	rgl2 * 10h down vs WT * 10h	1.55308e-07	-3.596	rgl2 * 18h down vs WT * 18h	1.43644e-05	-2.43821	rgl2 * 24h down vs WT * 24h	1.97781e-08	-4.42519	rgl2 * 36h down vs WT * 36h
252623_at	---	---	---	---	---	June 2009 (TAIR 9)	NM_114401	This probe set was annotated using the Matching Probes based pipeline to a Entrez Gene	---	NM_114401(11)	0.0877198	1.2479	rgl2 * 10h up vs WT * 10h	5.81132e-06	2.24124	rgl2 * 18h up vs WT * 18h	5.17128e-09	3.93782	rgl2 * 24h up vs WT * 24h	3.24553e-09	4.11996	rgl2 * 36h up vs WT * 36h
245485_at	---	---	0006629 // lipid metabolic process // inferred from electronic annotation /// 0016042 /	0005576 // extracellular region // inferred from electronic annotation /// 0012505 // e	0004091 // carboxylesterase activity // inferred from sequence or structural similarity	June 2009 (TAIR 9)	NM_117719	This probe set was annotated using the Genome Target Overlap based pipeline to a Entrez	AT4G16230.1 // tair // 2 // Cross Hyb Matching Probes /// BX842337 // gb_htc // 5 // Cr	NM_117719	0.622938	-1.04391	rgl2 * 10h down vs WT * 10h	6.71537e-05	1.57959	rgl2 * 18h up vs WT * 18h	1.24402e-07	2.15464	rgl2 * 24h up vs WT * 24h	8.69309e-12	4.4121	rgl2 * 36h up vs WT * 36h
260890_at	---	---	0006508 // proteolysis // inferred from electronic annotation /// 0006508 // proteolysi	0012505 // endomembrane system // inferred from electronic annotation	0004197 // cysteine-type endopeptidase activity // inferred from electronic annotation	June 2009 (TAIR 9)	NM_102650	This probe set was annotated using the Matching Probes based pipeline to a Entrez Gene	---	NM_102650(11)	0.667802	1.05903	rgl2 * 10h up vs WT * 10h	9.52033e-05	1.96729	rgl2 * 18h up vs WT * 18h	3.09452e-11	8.07997	rgl2 * 24h up vs WT * 24h	1.86921e-07	3.12594	rgl2 * 36h up vs WT * 36h
258879_at	---	---	0006950 // response to stress // inferred from electronic annotation /// 0006950 // res	0005886 // plasma membrane // inferred from direct assay /// 0016020 // membrane // inf	---	June 2009 (TAIR 9)	NM_111197 /// NM_180175	This probe set was annotated using the Matching Probes based pipeline to a Entrez Gene	---	NM_111197(11),NM_180175(9)	0.00312136	1.30314	rgl2 * 10h up vs WT * 10h	2.63863e-05	1.55728	rgl2 * 18h up vs WT * 18h	9.60749e-08	2.00473	rgl2 * 24h up vs WT * 24h	3.89131e-09	2.3982	rgl2 * 36h up vs WT * 36h
246925_at	CYP71B14	CYP71B14; electron carrier/ heme binding / iron ion binding / monooxygenase/ oxygen bin	0055114 // oxidation reduction // inferred from electronic annotation	0016020 // membrane // inferred from electronic annotation /// 0016021 // integral to m	0004497 // monooxygenase activity // inferred from electronic annotation /// 0005506 //	June 2009 (TAIR 9)	NM_122427	This probe set was annotated using the Matching Probes based pipeline to a Entrez Gene	AY065154 // gb // 1 // Cross Hyb Matching Probes /// AY114600 // gb // 1 // Cross Hyb M	NM_122427(11)	0.0572971	-1.28061	rgl2 * 10h down vs WT * 10h	0.000400706	-1.71202	rgl2 * 18h down vs WT * 18h	3.67346e-06	-2.29616	rgl2 * 24h down vs WT * 24h	1.86533e-11	-7.30608	rgl2 * 36h down vs WT * 36h
259180_at	---	---	---	---	---	June 2009 (TAIR 9)	NM_111034	This probe set was annotated using the Matching Probes based pipeline to a Entrez Gene	---	NM_111034(11)	0.0046855	1.34898	rgl2 * 10h up vs WT * 10h	2.76398e-06	1.90122	rgl2 * 18h up vs WT * 18h	1.74876e-07	2.2172	rgl2 * 24h up vs WT * 24h	9.40727e-09	2.67551	rgl2 * 36h up vs WT * 36h
255905_at	BETA-TIP	BETA-TIP (BETA-TONOPLAST INTRINSIC PROTEIN); water channel	0006810 // transport // inferred from electronic annotation /// 0006810 // transport //	0005773 // vacuole // inferred from electronic annotation /// 0005774 // vacuolar membr	0005215 // transporter activity // inferred from electronic annotation /// 0015250 // w	June 2009 (TAIR 9)	NM_101644	This probe set was annotated using the Matching Probes based pipeline to a Entrez Gene	---	NM_101644(11)	0.00200855	-1.54286	rgl2 * 10h down vs WT * 10h	6.92635e-05	-1.87011	rgl2 * 18h down vs WT * 18h	2.24712e-05	-2.00217	rgl2 * 24h down vs WT * 24h	1.02325e-10	-5.64893	rgl2 * 36h down vs WT * 36h
263258_at	---	---	0006810 // transport // inferred from electronic annotation /// 0055085 // transmembran	0005886 // plasma membrane // inferred from electronic annotation /// 0016020 // membra	0005215 // transporter activity // inferred from electronic annotation /// 0022857 // t	June 2009 (TAIR 9)	NM_100929	This probe set was annotated using the Matching Probes based pipeline to a Entrez Gene	BT000337 // gb // 1 // Cross Hyb Matching Probes	NM_100929(11)	8.35168e-05	1.4112	rgl2 * 10h up vs WT * 10h	0.000197139	1.3721	rgl2 * 18h up vs WT * 18h	6.67721e-09	2.07292	rgl2 * 24h up vs WT * 24h	2.91792e-07	1.74016	rgl2 * 36h up vs WT * 36h
246825_at	---	---	---	0009507 // chloroplast // inferred from direct assay	---	June 2009 (TAIR 9)	NM_122527	This probe set was annotated using the Matching Probes based pipeline to a Entrez Gene	---	NM_122527(11)	0.973338	1.0043	rgl2 * 10h up vs WT * 10h	0.00157985	1.61627	rgl2 * 18h up vs WT * 18h	1.14976e-07	3.12327	rgl2 * 24h up vs WT * 24h	1.85577e-11	8.02733	rgl2 * 36h up vs WT * 36h
264078_at	BGAL8	BGAL8 (beta-galactosidase 8); beta-galactosidase/ catalytic/ cation binding / sugar bin	0005975 // carbohydrate metabolic process // inferred from electronic annotation /// 00	0005576 // extracellular region // inferred from electronic annotation /// 0005618 // c	0003824 // catalytic activity // inferred from electronic annotation /// 0004553 // hyd	June 2009 (TAIR 9)	NM_179790	This probe set was annotated using the Matching Probes based pipeline to a Entrez Gene	BX842091 // gb_htc // 2 // Cross Hyb Matching Probes	NM_179790(11)	0.000231838	1.80936	rgl2 * 10h up vs WT * 10h	1.11892e-05	2.19864	rgl2 * 18h up vs WT * 18h	2.77732e-08	3.51018	rgl2 * 24h up vs WT * 24h	4.54606e-07	2.77542	rgl2 * 36h up vs WT * 36h
245161_at	NSP2	NSP2 (NITRILE SPECIFIER PROTEIN 2)	0019762 // glucosinolate catabolic process // inferred from direct assay /// 0080028 //	---	0005529 // sugar binding // inferred from electronic annotation	June 2009 (TAIR 9)	NM_001036391 /// NM_128867	This probe set was annotated using the Matching Probes based pipeline to a Entrez Gene	---	NM_001036391(11),NM_128867(11)	0.0037342	-1.55341	rgl2 * 10h down vs WT * 10h	8.60889e-05	-1.96733	rgl2 * 18h down vs WT * 18h	1.93912e-05	-2.17341	rgl2 * 24h down vs WT * 24h	1.4934e-10	-6.44444	rgl2 * 36h down vs WT * 36h
249187_at	---	---	0006508 // proteolysis // inferred from electronic annotation /// 0009651 // response t	0005773 // vacuole // inferred from direct assay	0004197 // cysteine-type endopeptidase activity // inferred from electronic annotation	June 2009 (TAIR 9)	NM_123672	This probe set was annotated using the Matching Probes based pipeline to a Entrez Gene	---	NM_123672(11)	2.16407e-05	1.82386	rgl2 * 10h up vs WT * 10h	0.00145687	1.47634	rgl2 * 18h up vs WT * 18h	2.36127e-07	2.37971	rgl2 * 24h up vs WT * 24h	2.10712e-08	2.81502	rgl2 * 36h up vs WT * 36h
263137_at	ATGGH1	gamma-glutamyl hydrolase, putative / gamma-Glu-X carboxypeptidase, putative / conjugase	0006541 // glutamine metabolic process // inferred from electronic annotation /// 00469	0005773 // vacuole // inferred from direct assay	0003824 // catalytic activity // inferred from electronic annotation /// 0008242 // ome	June 2009 (TAIR 9)	NM_106513 /// NM_179569 /// NM_202443	This probe set was annotated using the Matching Probes based pipeline to a Entrez Gene	---	NM_106513(11),NM_179569(11),NM_202443(11)	0.0893703	1.26561	rgl2 * 10h up vs WT * 10h	2.45748e-05	2.14285	rgl2 * 18h up vs WT * 18h	1.25766e-06	2.65787	rgl2 * 24h up vs WT * 24h	5.32602e-10	5.55415	rgl2 * 36h up vs WT * 36h
266489_at	NPSN11	NPSN11 (NOVEL PLANT SNARE 11); SNAP receptor/ protein transporter	0000910 // cytokinesis // traceable author statement /// 0006810 // transport // inferr	0005886 // plasma membrane // inferred from direct assay /// 0009504 // cell plate // i	0005484 // SNAP receptor activity // inferred from sequence or structural similarity //	June 2009 (TAIR 9)	NM_129072	This probe set was annotated using the Matching Probes based pipeline to a Entrez Gene	---	NM_129072(11)	0.127776	1.1484	rgl2 * 10h up vs WT * 10h	0.000649003	1.43855	rgl2 * 18h up vs WT * 18h	2.0168e-07	2.10483	rgl2 * 24h up vs WT * 24h	2.49042e-10	3.29952	rgl2 * 36h up vs WT * 36h
259410_at	---	---	0006979 // response to oxidative stress // inferred from mutant phenotype	---	---	June 2009 (TAIR 9)	NM_101205	This probe set was annotated using the Matching Probes based pipeline to a Entrez Gene	At1g13330 // tigr // 11 // Negative Strand Matching Probes	NM_101205(11)	0.00751158	-1.47058	rgl2 * 10h down vs WT * 10h	8.24401e-06	-2.25139	rgl2 * 18h down vs WT * 18h	1.15055e-06	-2.59379	rgl2 * 24h down vs WT * 24h	6.75637e-09	-4.02759	rgl2 * 36h down vs WT * 36h
260957_at	ADS1	ADS1 (DELTA 9 DESATURASE 1); oxidoreductase	0006629 // lipid metabolic process // inferred from electronic annotation /// 0006633 /	0005783 // endoplasmic reticulum // inferred from electronic annotation /// 0005789 //	0016491 // oxidoreductase activity // inferred from electronic annotation /// 0016491 /	June 2009 (TAIR 9)	NM_100489	This probe set was annotated using the Matching Probes based pipeline to a Entrez Gene	---	NM_100489(11)	0.00202478	1.5757	rgl2 * 10h up vs WT * 10h	0.000886269	1.65393	rgl2 * 18h up vs WT * 18h	8.66485e-06	2.20714	rgl2 * 24h up vs WT * 24h	2.42955e-10	5.5566	rgl2 * 36h up vs WT * 36h
255860_at	AtGUS3	AtGUS3 (Arabidopsis thaliana glucuronidase 3); beta-glucuronidase	---	0005576 // extracellular region // inferred from electronic annotation /// 0005764 // l	0004566 // beta-glucuronidase activity // inferred from sequence or structural similari	June 2009 (TAIR 9)	NM_122885 /// NM_180761 /// NM_180762	This probe set was annotated using the Matching Probes based pipeline to a Entrez Gene	---	NM_122885(10),NM_180761(11),NM_180762(11)	0.478538	1.05817	rgl2 * 10h up vs WT * 10h	0.00428638	1.29572	rgl2 * 18h up vs WT * 18h	7.65032e-08	2.06121	rgl2 * 24h up vs WT * 24h	1.12592e-10	3.12306	rgl2 * 36h up vs WT * 36h
265962_at	---	---	---	0016020 // membrane // inferred from electronic annotation /// 0016020 // membrane // i	---	June 2009 (TAIR 9)	NM_129301	This probe set was annotated using the Matching Probes based pipeline to a Entrez Gene	---	NM_129301(11)	1.25991e-06	2.30319	rgl2 * 10h up vs WT * 10h	2.9301e-06	2.18081	rgl2 * 18h up vs WT * 18h	1.31109e-07	2.69644	rgl2 * 24h up vs WT * 24h	0.000390415	1.64295	rgl2 * 36h up vs WT * 36h
264215_at	CYP96A3	CYP96A3; electron carrier/ heme binding / iron ion binding / monooxygenase/ oxygen bind	0055114 // oxidation reduction // inferred from electronic annotation	0012505 // endomembrane system // inferred from electronic annotation	0004497 // monooxygenase activity // inferred from electronic annotation /// 0005506 //	June 2009 (TAIR 9)	NM_105208	This probe set was annotated using the Matching Probes based pipeline to a Entrez Gene	---	NM_105208(11)	0.00984967	1.3999	rgl2 * 10h up vs WT * 10h	0.000247628	1.7133	rgl2 * 18h up vs WT * 18h	1.08753e-07	2.82718	rgl2 * 24h up vs WT * 24h	5.61236e-09	3.61752	rgl2 * 36h up vs WT * 36h
267262_at	SNG1	SNG1 (SINAPOYLGLUCOSE 1); serine-type carboxypeptidase/ sinapoylglucose-malate O-sinapo	0006508 // proteolysis // inferred from sequence or structural similarity /// 0006508 /	0005773 // vacuole // inferred from electronic annotation /// 0012505 // endomembrane s	0004180 // carboxypeptidase activity // inferred from electronic annotation /// 0004185	June 2009 (TAIR 9)	NM_001161057 /// NM_127864 /// NM_179703 /// NM_179704 /// NM_179705 /// NM_201787	This probe set was annotated using the Matching Probes based pipeline to a Entrez Gene	AY143880 // gb // 1 // Cross Hyb Matching Probes /// BX821035 // gb_htc // 1 // Cross H	AF275313(11),NM_001161057(11),NM_127864(11),NM_179703(11),NM_179704(11),NM_179705(11),N	0.523896	-1.07348	rgl2 * 10h down vs WT * 10h	0.0202559	1.32372	rgl2 * 18h up vs WT * 18h	3.07277e-08	2.94299	rgl2 * 24h up vs WT * 24h	3.55644e-11	5.56991	rgl2 * 36h up vs WT * 36h
245637_at	---	---	---	0005576 // extracellular region // inferred from electronic annotation /// 0012505 // e	0003993 // acid phosphatase activity // inferred from electronic annotation /// 0004722	June 2009 (TAIR 9)	NM_102332	This probe set was annotated using the Matching Probes based pipeline to a Entrez Gene	At1g25230 // tigr // 8 // Cross Hyb Matching Probes	NM_102332(11)	0.804827	1.02862	rgl2 * 10h up vs WT * 10h	7.47227e-06	2.07236	rgl2 * 18h up vs WT * 18h	1.93793e-08	3.16259	rgl2 * 24h up vs WT * 24h	1.27127e-08	3.27545	rgl2 * 36h up vs WT * 36h
247297_at	---	---	0006979 // response to oxidative stress // inferred from electronic annotation /// 0042	0005576 // extracellular region // inferred from electronic annotation /// 0005618 // c	0004601 // peroxidase activity // inferred from electronic annotation /// 0004601 // pe	June 2009 (TAIR 9)	NM_125806	This probe set was annotated using the Matching Probes based pipeline to a Entrez Gene	BT006552 // gb // 1 // Cross Hyb Matching Probes	NM_125806(11)	0.00024239	1.74124	rgl2 * 10h up vs WT * 10h	0.0164253	1.37227	rgl2 * 18h up vs WT * 18h	1.84712e-07	2.7923	rgl2 * 24h up vs WT * 24h	7.15959e-09	3.66607	rgl2 * 36h up vs WT * 36h
252115_at	LTP5	LTP5 (Lipid transfer protein 5); lipid transporter	0006810 // transport // inferred from electronic annotation /// 0006869 // lipid transp	0005618 // cell wall // inferred from direct assay	0005319 // lipid transporter activity // inferred from sequence or structural similarit	June 2009 (TAIR 9)	NM_115019	This probe set was annotated using the Matching Probes based pipeline to a Entrez Gene	---	NM_115019(11)	0.00613568	1.46757	rgl2 * 10h up vs WT * 10h	0.000204067	1.78851	rgl2 * 18h up vs WT * 18h	3.45258e-06	2.31962	rgl2 * 24h up vs WT * 24h	1.6808e-09	4.39164	rgl2 * 36h up vs WT * 36h
257206_at	---	---	0010200 // response to chitin // inferred from expression pattern	0005618 // cell wall // inferred from direct assay /// 0005634 // nucleus // inferred f	0005488 // binding // inferred from electronic annotation /// 0005529 // sugar binding	June 2009 (TAIR 9)	NM_112525	This probe set was annotated using the Matching Probes based pipeline to a Entrez Gene	AT3G15356.1 // tair // 1 // Cross Hyb Matching Probes /// AY140015 // gb // 1 // Cross	NM_112525(11)	4.51126e-09	-3.67543	rgl2 * 10h down vs WT * 10h	1.05189e-07	-2.82565	rgl2 * 18h down vs WT * 18h	1.50312e-05	-2.01372	rgl2 * 24h down vs WT * 24h	0.682887	-1.04881	rgl2 * 36h down vs WT * 36h
254791_at	scpl20	scpl20 (serine carboxypeptidase-like 20); serine-type carboxypeptidase	0006508 // proteolysis // inferred from electronic annotation /// 0006508 // proteolysi	0005576 // extracellular region // inferred from electronic annotation /// 0005773 // v	0004180 // carboxypeptidase activity // inferred from electronic annotation /// 0004185	June 2009 (TAIR 9)	NM_117360	This probe set was annotated using the Matching Probes based pipeline to a Entrez Gene	BX828466 // gb_htc // 6 // Cross Hyb Matching Probes	NM_117360(11)	5.37743e-06	1.9469	rgl2 * 10h up vs WT * 10h	0.000894641	1.50125	rgl2 * 18h up vs WT * 18h	2.31278e-07	2.34913	rgl2 * 24h up vs WT * 24h	1.47431e-06	2.09631	rgl2 * 36h up vs WT * 36h
264846_at	---	---	0007568 // aging // inferred from sequence or structural similarity	0012505 // endomembrane system // inferred from electronic annotation	---	June 2009 (TAIR 9)	NM_127339	This probe set was annotated using the Matching Probes based pipeline to a Entrez Gene	---	NM_127339(11)	0.00312972	1.47864	rgl2 * 10h up vs WT * 10h	0.0220032	1.33048	rgl2 * 18h up vs WT * 18h	2.78643e-06	2.20939	rgl2 * 24h up vs WT * 24h	3.22039e-10	4.63336	rgl2 * 36h up vs WT * 36h
267488_at	HMA4	HMA4; cadmium ion transmembrane transporter/ cadmium-transporting ATPase/ zinc ion tran	0006754 // ATP biosynthetic process // inferred from electronic annotation /// 0006825	0005886 // plasma membrane // inferred from direct assay /// 0005886 // plasma membrane	0000166 // nucleotide binding // inferred from electronic annotation /// 0003824 // cat	June 2009 (TAIR 9)	NM_127468	This probe set was annotated using the Matching Probes based pipeline to a Entrez Gene	---	NM_127468(11)	0.285465	1.1185	rgl2 * 10h up vs WT * 10h	9.23724e-05	1.68924	rgl2 * 18h up vs WT * 18h	8.30742e-08	2.54743	rgl2 * 24h up vs WT * 24h	8.13939e-09	3.01901	rgl2 * 36h up vs WT * 36h
256938_at	ATECP31	ATECP31	0009793 // embryonic development ending in seed dormancy // inferred from sequence or s	---	---	June 2009 (TAIR 9)	NM_113149	This probe set was annotated using the Matching Probes based pipeline to a Entrez Gene	---	NM_113149(11)	0.00597801	-1.5656	rgl2 * 10h down vs WT * 10h	0.000483565	-1.85424	rgl2 * 18h down vs WT * 18h	5.92385e-05	-2.14684	rgl2 * 24h down vs WT * 24h	4.69895e-10	-6.54743	rgl2 * 36h down vs WT * 36h
266265_at	---	---	0008152 // metabolic process // inferred from electronic annotation /// 0055114 // oxid	---	0003824 // catalytic activity // inferred from electronic annotation /// 0005488 // bin	June 2009 (TAIR 9)	NM_001124937 /// NM_128488 /// NM_179800	This probe set was annotated using the Matching Probes based pipeline to a Entrez Gene	---	NM_001124937(11),NM_128488(10),NM_179800(10)	0.000246277	-2.24044	rgl2 * 10h down vs WT * 10h	0.000291746	-2.20888	rgl2 * 18h down vs WT * 18h	1.34934e-06	-3.61064	rgl2 * 24h down vs WT * 24h	6.06721e-08	-5.07515	rgl2 * 36h down vs WT * 36h
251010_at	---	---	---	---	---	June 2009 (TAIR 9)	NM_120333	This probe set was annotated using the Matching Probes based pipeline to a Entrez Gene	---	NM_120333(11)	0.00396257	1.3329	rgl2 * 10h up vs WT * 10h	4.51502e-06	1.78324	rgl2 * 18h up vs WT * 18h	4.09856e-07	2.01326	rgl2 * 24h up vs WT * 24h	1.16006e-06	1.90692	rgl2 * 36h up vs WT * 36h
250940_at	---	---	0009733 // response to auxin stimulus // inferred from sequence or structural similarit	---	---	June 2009 (TAIR 9)	NM_120409	This probe set was annotated using the Matching Probes based pipeline to a Entrez Gene	---	NM_120409(11)	4.38219e-07	2.6428	rgl2 * 10h up vs WT * 10h	5.24054e-05	1.91821	rgl2 * 18h up vs WT * 18h	3.76524e-07	2.67292	rgl2 * 24h up vs WT * 24h	0.00119627	1.59813	rgl2 * 36h up vs WT * 36h
248076_at	---	---	---	---	---	June 2009 (TAIR 9)	NM_124957	This probe set was annotated using the Matching Probes based pipeline to a Entrez Gene	---	NM_124957(11)	0.0526451	-1.31332	rgl2 * 10h down vs WT * 10h	8.06137e-05	-1.9791	rgl2 * 18h down vs WT * 18h	8.66398e-06	-2.30366	rgl2 * 24h down vs WT * 24h	2.10481e-09	-4.76015	rgl2 * 36h down vs WT * 36h
263931_at	---	---	0009061 // anaerobic respiration // inferred from expression pattern /// 0009061 // ana	---	---	June 2009 (TAIR 9)	NM_129180	This probe set was annotated using the Matching Probes based pipeline to a Entrez Gene	---	NM_129180(11)	0.000222759	-2.3428	rgl2 * 10h down vs WT * 10h	0.00121377	-2.02357	rgl2 * 18h down vs WT * 18h	3.69163e-06	-3.44338	rgl2 * 24h down vs WT * 24h	3.43391e-08	-5.8599	rgl2 * 36h down vs WT * 36h
260181_at	ATGH9B1	ATGH9B1 (ARABIDOPSIS THALIANA GLYCOSYL HYDROLASE 9B1); cellulase/ hydrolase, hydrolyzin	0000272 // polysaccharide catabolic process // inferred from electronic annotation ///	0005576 // extracellular region // inferred from electronic annotation /// 0009507 // c	0003824 // catalytic activity // inferred from electronic annotation /// 0004553 // hyd	June 2009 (TAIR 9)	NM_105739	This probe set was annotated using the Matching Probes based pipeline to a Entrez Gene	---	NM_105739(11)	0.000117301	1.71864	rgl2 * 10h up vs WT * 10h	0.00030969	1.63307	rgl2 * 18h up vs WT * 18h	2.12401e-06	2.16229	rgl2 * 24h up vs WT * 24h	3.09839e-07	2.45013	rgl2 * 36h up vs WT * 36h
258811_at	---	---	---	---	0003824 // catalytic activity // inferred from sequence or structural similarity	June 2009 (TAIR 9)	NM_111270	This probe set was annotated using the Matching Probes based pipeline to a Entrez Gene	BX826027 // gb_htc // 5 // Cross Hyb Matching Probes /// AK229798 // gb // 11 // Negati	NM_111270(11)	0.853581	-1.01213	rgl2 * 10h down vs WT * 10h	0.0127768	1.19744	rgl2 * 18h up vs WT * 18h	2.55847e-09	2.13832	rgl2 * 24h up vs WT * 24h	1.14416e-08	1.98258	rgl2 * 36h up vs WT * 36h
265817_at	HIS1-3	HIS1-3 (HISTONE H1-3); DNA binding / nucleosomal DNA binding	0006334 // nucleosome assembly // inferred from sequence or structural similarity /// 0	0000786 // nucleosome // inferred from electronic annotation /// 0000786 // nucleosome	0003677 // DNA binding // inferred from sequence or structural similarity /// 0003677 /	June 2009 (TAIR 9)	NM_127361 /// NM_179639	This probe set was annotated using the Matching Probes based pipeline to a Entrez Gene	---	NM_127361(11),NM_179639(10)	0.00812224	-1.57806	rgl2 * 10h down vs WT * 10h	2.62578e-05	-2.40718	rgl2 * 18h down vs WT * 18h	0.00013058	-2.12825	rgl2 * 24h down vs WT * 24h	5.60314e-09	-5.42187	rgl2 * 36h down vs WT * 36h
252692_at	---	---	0006508 // proteolysis // inferred from electronic annotation /// 0006508 // proteolysi	0031225 // anchored to membrane // traceable author statement	0004197 // cysteine-type endopeptidase activity // inferred from electronic annotation	June 2009 (TAIR 9)	NM_114264	This probe set was annotated using the Matching Probes based pipeline to a Entrez Gene	---	NM_114264(11)	0.00396	1.41945	rgl2 * 10h up vs WT * 10h	7.58801e-05	1.73184	rgl2 * 18h up vs WT * 18h	3.67039e-06	2.04855	rgl2 * 24h up vs WT * 24h	6.27615e-08	2.6674	rgl2 * 36h up vs WT * 36h
251124_s_at	LAC8	LAC8 (laccase 8); laccase	0010228 // vegetative to reproductive phase transition of meristem // inferred from mut	0005576 // extracellular region // inferred from electronic annotation /// 0012505 // e	0005507 // copper ion binding // inferred from electronic annotation /// 0008471 // lac	June 2009 (TAIR 9)	NM_120181 /// NM_120182	This probe set was annotated using the Matching Probes based pipeline to a Entrez Gene	AK117360 // gb // 3 // Cross Hyb Matching Probes	AT5G01050.1(11),AT5G01040.1(11),NM_120181(11),NM_120182(11),At5g01040(11),At5g01050(11)	0.0101575	1.53411	rgl2 * 10h up vs WT * 10h	0.000308798	1.95942	rgl2 * 18h up vs WT * 18h	1.47482e-06	2.97012	rgl2 * 24h up vs WT * 24h	3.80205e-08	4.1994	rgl2 * 36h up vs WT * 36h
253246_at	---	---	0009860 // pollen tube growth // inferred from expression pattern	0012505 // endomembrane system // inferred from electronic annotation	---	June 2009 (TAIR 9)	NM_119626	This probe set was annotated using the Matching Probes based pipeline to a Entrez Gene	BX841603 // gb_htc // 8 // Cross Hyb Matching Probes	NM_119626(11)	0.00952765	1.45273	rgl2 * 10h up vs WT * 10h	5.96871e-07	2.74297	rgl2 * 18h up vs WT * 18h	6.34659e-08	3.29959	rgl2 * 24h up vs WT * 24h	0.000571118	1.72155	rgl2 * 36h up vs WT * 36h
263325_at	XERICO	XERICO; protein binding / zinc ion binding	0006970 // response to osmotic stress // inferred from expression pattern /// 0009651 /	---	0005515 // protein binding // inferred from physical interaction /// 0005515 // protein	June 2009 (TAIR 9)	NM_126459 /// NM_201687	This probe set was annotated using the Matching Probes based pipeline to a Entrez Gene	---	NM_126459(11),NM_201687(11)	0.000534205	-1.59541	rgl2 * 10h down vs WT * 10h	0.000109203	-1.73513	rgl2 * 18h down vs WT * 18h	2.11138e-06	-2.18071	rgl2 * 24h down vs WT * 24h	6.77743e-07	-2.34625	rgl2 * 36h down vs WT * 36h
262185_at	AGL67	AGL67 (AGAMOUS-LIKE 67); transcription factor	0006350 // transcription // inferred from electronic annotation /// 0006355 // regulati	0005634 // nucleus // inferred from electronic annotation	0003677 // DNA binding // inferred from electronic annotation /// 0003700 // transcript	June 2009 (TAIR 9)	NM_001124144 /// NM_106444	This probe set was annotated using the Matching Probes based pipeline to a Entrez Gene	AB115012 // gb // 3 // Cross Hyb Matching Probes /// AK228590 // gb // 7 // Cross Hyb M	NM_001124144(10),NM_106444(10)	0.0022914	-1.84506	rgl2 * 10h down vs WT * 10h	0.00123929	-1.93822	rgl2 * 18h down vs WT * 18h	8.1169e-06	-2.97351	rgl2 * 24h down vs WT * 24h	1.48136e-08	-5.85626	rgl2 * 36h down vs WT * 36h
267077_at	---	---	0009409 // response to cold // inferred from mutant phenotype /// 0045449 // regulation	0005634 // nucleus // inferred from direct assay /// 0005634 // nucleus // inferred fro	0003677 // DNA binding // inferred from sequence or structural similarity /// 0003677 /	June 2009 (TAIR 9)	NM_129662	This probe set was annotated using the Matching Probes based pipeline to a Entrez Gene	BX815852 // gb_htc // 9 // Negative Strand Matching Probes	NM_129662(11)	0.000679199	1.64828	rgl2 * 10h up vs WT * 10h	9.9438e-06	2.1247	rgl2 * 18h up vs WT * 18h	2.03059e-06	2.36224	rgl2 * 24h up vs WT * 24h	6.12807e-06	2.19277	rgl2 * 36h up vs WT * 36h
254606_at	NLM1	NLM1; arsenite transmembrane transporter/ water channel	0006810 // transport // inferred from sequence or structural similarity /// 0006810 //	0005886 // plasma membrane // inferred from direct assay /// 0016020 // membrane // inf	0005215 // transporter activity // inferred from electronic annotation /// 0015105 // a	June 2009 (TAIR 9)	NM_118021	This probe set was annotated using the Matching Probes based pipeline to a Entrez Gene	---	NM_118021(11)	0.000474665	1.71569	rgl2 * 10h up vs WT * 10h	1.42948e-06	2.50279	rgl2 * 18h up vs WT * 18h	3.4913e-08	3.36605	rgl2 * 24h up vs WT * 24h	0.0155743	1.3968	rgl2 * 36h up vs WT * 36h
255595_at	---	---	0000272 // polysaccharide catabolic process // inferred from electronic annotation ///	0005618 // cell wall // inferred from direct assay	0004568 // chitinase activity // inferred from electronic annotation /// 0004568 // chi	June 2009 (TAIR 9)	NM_116400	This probe set was annotated using the Matching Probes based pipeline to a Entrez Gene	---	NM_116400(11)	0.0022003	1.57362	rgl2 * 10h up vs WT * 10h	0.00252145	1.56104	rgl2 * 18h up vs WT * 18h	1.69917e-07	2.97334	rgl2 * 24h up vs WT * 24h	3.18008e-07	2.82768	rgl2 * 36h up vs WT * 36h
257130_at	DELTA-VPE	DELTA-VPE; cysteine-type endopeptidase	0006508 // proteolysis // inferred from sequence or structural similarity /// 0006508 /	0005615 // extracellular space // inferred from direct assay	0004197 // cysteine-type endopeptidase activity // inferred from direct assay /// 00041	June 2009 (TAIR 9)	NM_112912	This probe set was annotated using the Matching Probes based pipeline to a Entrez Gene	---	NM_112912(11)	4.29293e-05	1.91645	rgl2 * 10h up vs WT * 10h	2.53815e-06	2.29273	rgl2 * 18h up vs WT * 18h	1.21537e-06	2.41103	rgl2 * 24h up vs WT * 24h	0.000906821	1.60801	rgl2 * 36h up vs WT * 36h
250109_at	GASA4	GASA4 (GAST1 PROTEIN HOMOLOG 4)	0009739 // response to gibberellin stimulus // inferred from mutant phenotype /// 00097	0005576 // extracellular region // inferred from electronic annotation /// 0012505 // e	0005515 // protein binding // inferred from physical interaction	June 2009 (TAIR 9)	NM_001085118 /// NM_121527	This probe set was annotated using the Matching Probes based pipeline to a Entrez Gene	---	NM_001085118(10),NM_121527(11)	0.00387558	1.62231	rgl2 * 10h up vs WT * 10h	7.52118e-05	2.13182	rgl2 * 18h up vs WT * 18h	0.000145808	2.03315	rgl2 * 24h up vs WT * 24h	1.16493e-08	4.59529	rgl2 * 36h up vs WT * 36h
253939_at	MYB97	MYB97 (myb domain protein 97); DNA binding / transcription factor	0045449 // regulation of transcription // traceable author statement /// 0045449 // reg	0005634 // nucleus // inferred from electronic annotation	0003677 // DNA binding // inferred from sequence or structural similarity /// 0003677 /	June 2009 (TAIR 9)	NM_118827	This probe set was annotated using the Matching Probes based pipeline to a Entrez Gene	---	NM_118827(11)	0.0577753	-1.47532	rgl2 * 10h down vs WT * 10h	0.000715772	-2.21266	rgl2 * 18h down vs WT * 18h	2.33376e-07	-5.08214	rgl2 * 24h down vs WT * 24h	6.22828e-08	-6.00731	rgl2 * 36h down vs WT * 36h
258857_at	scpl25	scpl25 (serine carboxypeptidase-like 25); serine-type carboxypeptidase	0006508 // proteolysis // inferred from electronic annotation /// 0006508 // proteolysi	0005576 // extracellular region // inferred from electronic annotation /// 0012505 // e	0004180 // carboxypeptidase activity // inferred from electronic annotation /// 0004185	June 2009 (TAIR 9)	NM_111077	This probe set was annotated using the Matching Probes based pipeline to a Entrez Gene	---	NM_111077(11)	0.125724	1.16009	rgl2 * 10h up vs WT * 10h	0.00126058	1.4318	rgl2 * 18h up vs WT * 18h	5.16754e-07	2.09456	rgl2 * 24h up vs WT * 24h	1.85155e-08	2.57411	rgl2 * 36h up vs WT * 36h
245987_at	ANAC083	ANAC083 (ARABIDOPSIS NAC DOMAIN CONTAINING PROTEIN 83); transcription factor	0007275 // multicellular organismal development // inferred from sequence or structural	---	0003677 // DNA binding // inferred from electronic annotation /// 0003700 // transcript	June 2009 (TAIR 9)	NM_121321	This probe set was annotated using the Matching Probes based pipeline to a Entrez Gene	---	NM_121321(11)	0.877946	1.01482	rgl2 * 10h up vs WT * 10h	0.0210118	1.27291	rgl2 * 18h up vs WT * 18h	2.40993e-07	2.23397	rgl2 * 24h up vs WT * 24h	1.03778e-09	3.2739	rgl2 * 36h up vs WT * 36h
265921_at	---	---	0045449 // regulation of transcription // traceable author statement	0005622 // intracellular // inferred from electronic annotation	0003676 // nucleic acid binding // inferred from sequence or structural similarity ///	June 2009 (TAIR 9)	NM_127405	This probe set was annotated using the Matching Probes based pipeline to a Entrez Gene	---	NM_127405(11)	0.415415	1.1195	rgl2 * 10h up vs WT * 10h	2.90799e-06	2.57896	rgl2 * 18h up vs WT * 18h	4.41544e-08	3.6864	rgl2 * 24h up vs WT * 24h	1.1483e-05	2.32693	rgl2 * 36h up vs WT * 36h
253708_at	GGT4	GGT4 (GAMMA-GLUTAMYL TRANSPEPTIDASE 4); gamma-glutamyltransferase/ glutathione gamma-gl	0006751 // glutathione catabolic process // inferred from direct assay /// 0006805 // x	0005773 // vacuole // inferred from direct assay	0003840 // gamma-glutamyltransferase activity // inferred from mutant phenotype /// 000	June 2009 (TAIR 9)	NM_119065 /// NM_202907	This probe set was annotated using the Matching Probes based pipeline to a Entrez Gene	---	NM_119065(11),NM_202907(10)	0.000108169	1.55163	rgl2 * 10h up vs WT * 10h	9.86998e-05	1.55776	rgl2 * 18h up vs WT * 18h	1.66124e-07	2.12943	rgl2 * 24h up vs WT * 24h	0.000224053	1.50429	rgl2 * 36h up vs WT * 36h
258809_at	anac047	anac047 (Arabidopsis NAC domain containing protein 47); transcription factor	0007275 // multicellular organismal development // inferred from sequence or structural	---	0003677 // DNA binding // inferred from electronic annotation /// 0003700 // transcript	June 2009 (TAIR 9)	NM_001125096 /// NM_111278	This probe set was annotated using the Matching Probes based pipeline to a Entrez Gene	---	NM_001125096(11),NM_111278(10)	0.00064299	1.60111	rgl2 * 10h up vs WT * 10h	4.46622e-07	2.47454	rgl2 * 18h up vs WT * 18h	1.17815e-05	2.00417	rgl2 * 24h up vs WT * 24h	0.000108969	1.76312	rgl2 * 36h up vs WT * 36h
247714_at	WOX2	WOX2 (WUSCHEL RELATED HOMEOBOX 2); transcription factor	0006350 // transcription // inferred from electronic annotation /// 0006355 // regulati	0005634 // nucleus // inferred from electronic annotation	0003677 // DNA binding // inferred from electronic annotation /// 0003700 // transcript	June 2009 (TAIR 9)	NM_125325	This probe set was annotated using the Matching Probes based pipeline to a Entrez Gene	---	NM_125325(11)	0.00469583	-1.45517	rgl2 * 10h down vs WT * 10h	4.62978e-05	-1.88011	rgl2 * 18h down vs WT * 18h	1.33199e-05	-2.02564	rgl2 * 24h down vs WT * 24h	2.20136e-07	-2.66722	rgl2 * 36h down vs WT * 36h
264562_at	---	---	---	---	0005515 // protein binding // inferred from electronic annotation /// 0005515 // protei	June 2009 (TAIR 9)	NM_104452	This probe set was annotated using the Matching Probes based pipeline to a Entrez Gene	---	NM_104452(11)	0.000181299	1.8397	rgl2 * 10h up vs WT * 10h	0.00254394	1.56834	rgl2 * 18h up vs WT * 18h	1.41443e-05	2.16823	rgl2 * 24h up vs WT * 24h	1.54773e-07	3.03467	rgl2 * 36h up vs WT * 36h
247024_at	---	---	---	---	---	June 2009 (TAIR 9)	NM_126098	This probe set was annotated using the Matching Probes based pipeline to a Entrez Gene	---	NM_126098(11)	0.00266047	1.55051	rgl2 * 10h up vs WT * 10h	0.000614905	1.68969	rgl2 * 18h up vs WT * 18h	8.45258e-06	2.21023	rgl2 * 24h up vs WT * 24h	1.08506e-07	3.057	rgl2 * 36h up vs WT * 36h
261448_at	---	---	---	---	---	June 2009 (TAIR 9)	NM_101968	This probe set was annotated using the Matching Probes based pipeline to a Entrez Gene	---	NM_101968(11)	0.0443288	1.21778	rgl2 * 10h up vs WT * 10h	4.38248e-06	1.8451	rgl2 * 18h up vs WT * 18h	2.22413e-07	2.16895	rgl2 * 24h up vs WT * 24h	3.3494e-05	1.67144	rgl2 * 36h up vs WT * 36h
255900_at	---	---	---	---	---	June 2009 (TAIR 9)	NM_101646	This probe set was annotated using the Matching Probes based pipeline to a Entrez Gene	BX817202 // gb_htc // 6 // Cross Hyb Matching Probes	NM_101646(11)	0.0393155	-1.27158	rgl2 * 10h down vs WT * 10h	4.59355e-05	-1.80714	rgl2 * 18h down vs WT * 18h	3.44457e-07	-2.43091	rgl2 * 24h down vs WT * 24h	3.89682e-06	-2.08225	rgl2 * 36h down vs WT * 36h
262414_at	LACS2	LACS2 (LONG-CHAIN ACYL-COA SYNTHETASE 2); long-chain-fatty-acid-CoA ligase	0006633 // fatty acid biosynthetic process // traceable author statement /// 0008152 //	---	0003824 // catalytic activity // inferred from electronic annotation /// 0004467 // lon	June 2009 (TAIR 9)	NM_103833	This probe set was annotated using the Matching Probes based pipeline to a Entrez Gene	---	NM_103833(9)	0.432906	1.08051	rgl2 * 10h up vs WT * 10h	0.0326107	1.25255	rgl2 * 18h up vs WT * 18h	2.0444e-06	2.00357	rgl2 * 24h up vs WT * 24h	1.45417e-09	3.26409	rgl2 * 36h up vs WT * 36h
267256_s_at	scpl10	scpl10 (serine carboxypeptidase-like 10); serine-type carboxypeptidase	0006508 // proteolysis // inferred from electronic annotation /// 0006508 // proteolysi	0005576 // extracellular region // inferred from electronic annotation /// 0012505 // e	0004180 // carboxypeptidase activity // inferred from electronic annotation /// 0004185	June 2009 (TAIR 9)	NM_127865 /// NM_127866 /// NM_201788	This probe set was annotated using the Matching Probes based pipeline to a Entrez Gene	---	AT2G23000.1(11),AT2G23010.2(10),AT2G23010.1(11),NM_127865(11),NM_201788(10),NM_127866(1	0.742007	1.04724	rgl2 * 10h up vs WT * 10h	0.00329889	1.60856	rgl2 * 18h up vs WT * 18h	5.33593e-06	2.50895	rgl2 * 24h up vs WT * 24h	1.67053e-09	5.35285	rgl2 * 36h up vs WT * 36h
264056_at	---	---	0006350 // transcription // inferred from electronic annotation /// 0045449 // regulati	0005634 // nucleus // inferred from electronic annotation /// 0005730 // nucleolus // i	0003677 // DNA binding // inferred from sequence or structural similarity /// 0003677 /	June 2009 (TAIR 9)	NM_128411	This probe set was annotated using the Matching Probes based pipeline to a Entrez Gene	---	NM_128411(11)	0.000211968	1.78431	rgl2 * 10h up vs WT * 10h	3.47816e-05	1.99258	rgl2 * 18h up vs WT * 18h	1.94544e-06	2.41406	rgl2 * 24h up vs WT * 24h	0.000173738	1.80561	rgl2 * 36h up vs WT * 36h
260869_at	---	---	0006631 // fatty acid metabolic process // inferred from electronic annotation /// 0006	0009507 // chloroplast // inferred from electronic annotation /// 0016020 // membrane /	0016491 // oxidoreductase activity // inferred from electronic annotation /// 0045300 /	June 2009 (TAIR 9)	NM_103508	This probe set was annotated using the Matching Probes based pipeline to a Entrez Gene	---	NM_103508(11)	0.022292	1.66266	rgl2 * 10h up vs WT * 10h	9.7336e-05	2.81358	rgl2 * 18h up vs WT * 18h	4.03517e-05	3.0777	rgl2 * 24h up vs WT * 24h	8.24838e-08	6.39413	rgl2 * 36h up vs WT * 36h
261065_at	---	---	---	---	---	June 2009 (TAIR 9)	NM_100624	This probe set was annotated using the Matching Probes based pipeline to a Entrez Gene	---	NM_100624(11)	0.141568	-1.27324	rgl2 * 10h down vs WT * 10h	3.65747e-05	-2.41512	rgl2 * 18h down vs WT * 18h	6.2601e-05	-2.31361	rgl2 * 24h down vs WT * 24h	3.29061e-08	-4.67376	rgl2 * 36h down vs WT * 36h
258764_at	---	---	0007047 // cellular cell wall organization // inferred from electronic annotation /// 0	0005576 // extracellular region // inferred from electronic annotation /// 0005618 // c	0004857 // enzyme inhibitor activity // inferred from electronic annotation /// 0016787	June 2009 (TAIR 9)	NM_111908 /// NM_111909	This probe set was annotated using the Matching Probes based pipeline to a Entrez Gene	---	NM_111908(11),NM_111909(11)	0.00726748	1.60347	rgl2 * 10h up vs WT * 10h	0.00516763	1.644	rgl2 * 18h up vs WT * 18h	5.23958e-06	2.79239	rgl2 * 24h up vs WT * 24h	6.6545e-08	4.22354	rgl2 * 36h up vs WT * 36h
265117_at	---	---	0006869 // lipid transport // inferred from electronic annotation /// 0006869 // lipid	0012505 // endomembrane system // inferred from electronic annotation	0008289 // lipid binding // inferred from sequence or structural similarity	June 2009 (TAIR 9)	NM_104929	This probe set was annotated using the Matching Probes based pipeline to a Entrez Gene	---	NM_104929(11)	0.174059	1.19815	rgl2 * 10h up vs WT * 10h	0.00196665	1.59911	rgl2 * 18h up vs WT * 18h	2.29511e-05	2.11302	rgl2 * 24h up vs WT * 24h	5.07087e-09	4.18856	rgl2 * 36h up vs WT * 36h
250891_at	KCS19	KCS19 (3-KETOACYL-COA SYNTHASE 19); acyltransferase/ catalytic/ transferase, transferri	0006633 // fatty acid biosynthetic process // inferred from electronic annotation /// 0	0012505 // endomembrane system // inferred from electronic annotation /// 0016020 // me	0003824 // catalytic activity // inferred from electronic annotation /// 0008415 // acy	June 2009 (TAIR 9)	NM_120535	This probe set was annotated using the Matching Probes based pipeline to a Entrez Gene	---	NM_120535(11)	0.275886	-1.1303	rgl2 * 10h down vs WT * 10h	0.0135067	1.35166	rgl2 * 18h up vs WT * 18h	4.8888e-06	2.07506	rgl2 * 24h up vs WT * 24h	2.55434e-10	4.49057	rgl2 * 36h up vs WT * 36h
256940_at	QQS	QQS (QUA-QUINE STARCH)	0019252 // starch biosynthetic process // inferred from mutant phenotype	0005829 // cytosol // inferred from direct assay	---	June 2009 (TAIR 9)	NM_113975	This probe set was annotated using the Matching Probes based pipeline to a Entrez Gene	---	NM_113975(11)	0.000216621	-2.47914	rgl2 * 10h down vs WT * 10h	0.00053667	-2.27948	rgl2 * 18h down vs WT * 18h	4.148e-05	-2.90399	rgl2 * 24h down vs WT * 24h	1.33667e-06	-4.16626	rgl2 * 36h down vs WT * 36h
261949_at	BDG1	BDG1 (BODYGUARD1); hydrolase	---	0048196 // middle lamella-containing extracellular matrix // inferred from direct assay	0016787 // hydrolase activity // inferred from sequence or structural similarity /// 00	June 2009 (TAIR 9)	NM_105142	This probe set was annotated using the Matching Probes based pipeline to a Entrez Gene	---	NM_105142(11)	0.681488	1.05079	rgl2 * 10h up vs WT * 10h	0.00660817	1.44724	rgl2 * 18h up vs WT * 18h	1.76986e-05	2.04197	rgl2 * 24h up vs WT * 24h	1.09016e-09	4.41759	rgl2 * 36h up vs WT * 36h
246273_at	---	---	---	0012505 // endomembrane system // inferred from electronic annotation	0045735 // nutrient reservoir activity // inferred from electronic annotation /// 00457	June 2009 (TAIR 9)	NM_119834	This probe set was annotated using the Matching Probes based pipeline to a Entrez Gene	---	NM_119834(11)	0.00420615	-1.61682	rgl2 * 10h down vs WT * 10h	0.000149915	-2.03571	rgl2 * 18h down vs WT * 18h	0.000111645	-2.07905	rgl2 * 24h down vs WT * 24h	1.71705e-07	-3.52573	rgl2 * 36h down vs WT * 36h
255284_at	APR1	APR1 (APS REDUCTASE 1); adenylyl-sulfate reductase	0000103 // sulfate assimilation // inferred from direct assay /// 0000103 // sulfate as	0009507 // chloroplast // inferred from sequence or structural similarity /// 0009507 /	0009973 // adenylyl-sulfate reductase activity // inferred from direct assay /// 001649	June 2009 (TAIR 9)	NM_116699	This probe set was annotated using the Matching Probes based pipeline to a Entrez Gene	---	NM_116699(11)	0.47299	1.08127	rgl2 * 10h up vs WT * 10h	0.0820472	1.21805	rgl2 * 18h up vs WT * 18h	1.77312e-07	-2.52774	rgl2 * 24h down vs WT * 24h	3.95913e-11	-5.29027	rgl2 * 36h down vs WT * 36h
265918_at	KCS8	KCS8 (3-KETOACYL-COA SYNTHASE 8); acyltransferase/ catalytic/ transferase, transferring	0000038 // very long-chain fatty acid metabolic process // inferred from mutant phenoty	0005783 // endoplasmic reticulum // inferred from direct assay /// 0016020 // membrane	0003824 // catalytic activity // inferred from electronic annotation /// 0008415 // acy	June 2009 (TAIR 9)	NM_127071	This probe set was annotated using the Matching Probes based pipeline to a Entrez Gene	AT2G15120.1 // tair // 2 // Cross Hyb Matching Probes /// At2g15120 // tigr // 2 // Cro	NM_127071(11)	0.0775682	1.26875	rgl2 * 10h up vs WT * 10h	1.08632e-05	2.21052	rgl2 * 18h up vs WT * 18h	7.23227e-06	2.27321	rgl2 * 24h up vs WT * 24h	2.82266e-06	2.4296	rgl2 * 36h up vs WT * 36h
250620_at	ATS3	ATS3 (ARABIDOPSIS THALIANA SEED GENE 3)	0009793 // embryonic development ending in seed dormancy // traceable author statement	0016020 // membrane // inferred from direct assay /// 0031225 // anchored to membrane /	---	June 2009 (TAIR 9)	NM_001036770 /// NM_120801	This probe set was annotated using the Matching Probes based pipeline to a Entrez Gene	---	NM_001036770(11),NM_120801(11)	0.0781391	-1.3184	rgl2 * 10h down vs WT * 10h	0.00034407	-1.94411	rgl2 * 18h down vs WT * 18h	2.64609e-05	-2.34821	rgl2 * 24h down vs WT * 24h	6.1002e-08	-3.99955	rgl2 * 36h down vs WT * 36h
261912_s_at	---	---	---	---	---	June 2009 (TAIR 9)	NM_105272 /// NM_105277	This probe set was annotated using the Matching Probes based pipeline to a Entrez Gene	---	AT1G66000.1(11),AT1G66060.1(11),NM_105272(11),NM_105277(11),At1g66000(11),At1g66060(11)	0.0636077	1.23502	rgl2 * 10h up vs WT * 10h	3.57115e-05	1.82059	rgl2 * 18h up vs WT * 18h	1.22167e-07	2.58551	rgl2 * 24h up vs WT * 24h	0.00013894	1.69291	rgl2 * 36h up vs WT * 36h
252320_at	---	---	0005975 // carbohydrate metabolic process // inferred from electronic annotation /// 00	0005576 // extracellular region // inferred from electronic annotation /// 0005618 // c	0004553 // hydrolase activity, hydrolyzing O-glycosyl compounds // inferred from electr	June 2009 (TAIR 9)	NM_114717	This probe set was annotated using the Matching Probes based pipeline to a Entrez Gene	---	NM_114717(11)	0.954375	-1.00816	rgl2 * 10h down vs WT * 10h	0.000122976	-2.02041	rgl2 * 18h down vs WT * 18h	4.67158e-05	-2.163	rgl2 * 24h down vs WT * 24h	1.19861e-08	-4.40689	rgl2 * 36h down vs WT * 36h
245688_at	AGP31	AGP31 (arabinogalactan-protein 31)	0009753 // response to jasmonic acid stimulus // inferred from expression pattern	0005886 // plasma membrane // inferred from direct assay	---	June 2009 (TAIR 9)	NM_001084147 /// NM_102594	This probe set was annotated using the Matching Probes based pipeline to a Entrez Gene	---	NM_001084147(11),NM_102594(11)	0.000252657	1.86617	rgl2 * 10h up vs WT * 10h	0.000536667	1.77764	rgl2 * 18h up vs WT * 18h	3.3586e-05	2.13588	rgl2 * 24h up vs WT * 24h	6.98372e-06	2.38836	rgl2 * 36h up vs WT * 36h
259166_at	---	---	---	---	---	June 2009 (TAIR 9)	NM_111033	This probe set was annotated using the Matching Probes based pipeline to a Entrez Gene	---	NM_111033(11)	0.717014	1.04741	rgl2 * 10h up vs WT * 10h	0.000414781	1.74535	rgl2 * 18h up vs WT * 18h	5.12962e-06	2.31811	rgl2 * 24h up vs WT * 24h	4.58347e-08	3.35304	rgl2 * 36h up vs WT * 36h
254563_at	ERD3	ERD3 (early-responsive to dehydration 3)	---	0005783 // endoplasmic reticulum // inferred from electronic annotation /// 0005789 //	0008168 // methyltransferase activity // inferred from electronic annotation /// 001674	June 2009 (TAIR 9)	NM_118031 /// NM_179077	This probe set was annotated using the Matching Probes based pipeline to a Entrez Gene	---	NM_118031(11),NM_179077(11)	0.164868	1.15574	rgl2 * 10h up vs WT * 10h	0.00849811	1.34747	rgl2 * 18h up vs WT * 18h	2.10371e-06	2.04689	rgl2 * 24h up vs WT * 24h	5.81379e-08	2.56488	rgl2 * 36h up vs WT * 36h
262049_at	---	---	---	0005886 // plasma membrane // inferred from direct assay	---	June 2009 (TAIR 9)	NM_106667	This probe set was annotated using the Matching Probes based pipeline to a Entrez Gene	DQ108739 // gb // 10 // Negative Strand Matching Probes	NM_106667(11)	9.91205e-05	-1.98295	rgl2 * 10h down vs WT * 10h	0.00331335	-1.58292	rgl2 * 18h down vs WT * 18h	6.27879e-05	-2.0446	rgl2 * 24h down vs WT * 24h	2.29885e-06	-2.59313	rgl2 * 36h down vs WT * 36h
251576_at	---	---	---	---	---	June 2009 (TAIR 9)	NM_115682	This probe set was annotated using the Matching Probes based pipeline to a Entrez Gene	---	NM_115682(11)	0.0368006	-1.40122	rgl2 * 10h down vs WT * 10h	0.00445584	-1.6318	rgl2 * 18h down vs WT * 18h	7.12269e-06	-2.62434	rgl2 * 24h down vs WT * 24h	1.5389e-07	-3.68964	rgl2 * 36h down vs WT * 36h
253814_at	---	---	---	0009507 // chloroplast // inferred from electronic annotation	---	June 2009 (TAIR 9)	NM_118969	This probe set was annotated using the Matching Probes based pipeline to a Entrez Gene	---	NM_118969(11)	0.357755	1.07755	rgl2 * 10h up vs WT * 10h	3.39861e-05	1.56553	rgl2 * 18h up vs WT * 18h	7.15128e-08	2.08735	rgl2 * 24h up vs WT * 24h	0.000197944	1.4598	rgl2 * 36h up vs WT * 36h
257460_at	---	---	0009733 // response to auxin stimulus // inferred from sequence or structural similarit	---	0005516 // calmodulin binding // inferred from sequence or structural similarity	June 2009 (TAIR 9)	NM_106210	This probe set was annotated using the Matching Probes based pipeline to a Entrez Gene	BX818128 // gb_htc // 4 // Cross Hyb Matching Probes	NM_106210(11)	0.00374509	1.42206	rgl2 * 10h up vs WT * 10h	0.0243561	1.29468	rgl2 * 18h up vs WT * 18h	2.47432e-06	2.09307	rgl2 * 24h up vs WT * 24h	8.48273e-07	2.23488	rgl2 * 36h up vs WT * 36h
249847_at	SCPL34	SCPL34; serine-type carboxypeptidase	0006508 // proteolysis // inferred from electronic annotation /// 0006508 // proteolysi	0005576 // extracellular region // inferred from electronic annotation /// 0005773 // v	0004180 // carboxypeptidase activity // inferred from electronic annotation /// 0004185	June 2009 (TAIR 9)	NM_001085146 /// NM_001085147 /// NM_122227 /// NM_180731	This probe set was annotated using the Matching Probes based pipeline to a Entrez Gene	---	NM_001085146(11),NM_001085147(11),NM_122227(11),NM_180731(11)	0.513036	1.06354	rgl2 * 10h up vs WT * 10h	0.00836128	1.31899	rgl2 * 18h up vs WT * 18h	4.19571e-07	2.12253	rgl2 * 24h up vs WT * 24h	2.0592e-07	2.21289	rgl2 * 36h up vs WT * 36h
262164_at	---	---	---	0080008 // CUL4 RING ubiquitin ligase complex // inferred from sequence or structural s	---	June 2009 (TAIR 9)	NM_106456	This probe set was annotated using the Matching Probes based pipeline to a Entrez Gene	---	NM_106456(11)	0.00347329	-1.61159	rgl2 * 10h down vs WT * 10h	0.00988067	-1.50349	rgl2 * 18h down vs WT * 18h	2.08484e-05	-2.28723	rgl2 * 24h down vs WT * 24h	4.11294e-07	-3.12862	rgl2 * 36h down vs WT * 36h
264371_at	ELP	ELP (EXTENSIN-LIKE PROTEIN); lipid binding	0006869 // lipid transport // inferred from electronic annotation /// 0006869 // lipid	0012505 // endomembrane system // inferred from electronic annotation	0008289 // lipid binding // inferred from sequence or structural similarity	June 2009 (TAIR 9)	NM_101081	This probe set was annotated using the Matching Probes based pipeline to a Entrez Gene	BX815770 // gb_htc // 7 // Cross Hyb Matching Probes	NM_101081(11)	0.0981828	1.26376	rgl2 * 10h up vs WT * 10h	0.00268589	1.6044	rgl2 * 18h up vs WT * 18h	4.19449e-05	2.10222	rgl2 * 24h up vs WT * 24h	5.05013e-08	3.58075	rgl2 * 36h up vs WT * 36h
253073_at	CYP81F4	CYP81F4; electron carrier/ heme binding / iron ion binding / monooxygenase/ oxygen bind	0055114 // oxidation reduction // inferred from electronic annotation	0005783 // endoplasmic reticulum // inferred from direct assay	0004497 // monooxygenase activity // inferred from electronic annotation /// 0005506 //	June 2009 (TAIR 9)	NM_119904	This probe set was annotated using the Matching Probes based pipeline to a Entrez Gene	AT4G37409.1 // tair // 10 // Negative Strand Matching Probes /// NM_001125659 // refseq	NM_119904(11)	0.362809	1.15566	rgl2 * 10h up vs WT * 10h	0.00010541	2.20075	rgl2 * 18h up vs WT * 18h	3.00278e-05	2.42903	rgl2 * 24h up vs WT * 24h	1.98521e-07	3.80311	rgl2 * 36h up vs WT * 36h
248163_at	DFL1	DFL1 (DWARF IN LIGHT 1); indole-3-acetic acid amido synthetase	0009733 // response to auxin stimulus // inferred from mutant phenotype /// 0009733 //	0005737 // cytoplasm // inferred from sequence or structural similarity /// 0009507 //	0010279 // indole-3-acetic acid amido synthetase activity // inferred from direct assay	June 2009 (TAIR 9)	NM_124831	This probe set was annotated using the Matching Probes based pipeline to a Entrez Gene	---	NM_124831(11)	0.0514513	1.19183	rgl2 * 10h up vs WT * 10h	5.55835e-05	1.57255	rgl2 * 18h up vs WT * 18h	1.94711e-07	2.05888	rgl2 * 24h up vs WT * 24h	0.000671186	1.4199	rgl2 * 36h up vs WT * 36h
267158_at	EXP3	EXP3	0006949 // syncytium formation // inferred from expression pattern /// 0007047 // cellu	0005576 // extracellular region // inferred from electronic annotation /// 0005618 // c	---	June 2009 (TAIR 9)	NM_129320	This probe set was annotated using the Matching Probes based pipeline to a Entrez Gene	---	NM_129320(11)	0.977559	-1.00328	rgl2 * 10h down vs WT * 10h	0.000106318	1.79541	rgl2 * 18h up vs WT * 18h	4.37199e-06	2.1776	rgl2 * 24h up vs WT * 24h	2.45249e-07	2.65454	rgl2 * 36h up vs WT * 36h
264894_at	---	---	---	0031225 // anchored to membrane // traceable author statement	---	June 2009 (TAIR 9)	NM_102152	This probe set was annotated using the Matching Probes based pipeline to a Entrez Gene	---	NM_102152(11)	0.000896101	1.561	rgl2 * 10h up vs WT * 10h	4.14805e-05	1.84214	rgl2 * 18h up vs WT * 18h	7.56306e-07	2.3517	rgl2 * 24h up vs WT * 24h	0.0101327	1.3759	rgl2 * 36h up vs WT * 36h
260427_at	---	---	0009733 // response to auxin stimulus // inferred from sequence or structural similarit	---	---	June 2009 (TAIR 9)	NM_105902	This probe set was annotated using the Matching Probes based pipeline to a Entrez Gene	BX818428 // gb_htc // 5 // Cross Hyb Matching Probes	NM_105902(11)	0.0754158	1.30786	rgl2 * 10h up vs WT * 10h	0.000403835	1.87392	rgl2 * 18h up vs WT * 18h	1.24409e-06	2.8871	rgl2 * 24h up vs WT * 24h	1.21805e-05	2.40726	rgl2 * 36h up vs WT * 36h
259431_at	PIP1C	PIP1C (PLASMA MEMBRANE INTRINSIC PROTEIN 1C); water channel	0006810 // transport // inferred from sequence or structural similarity /// 0006810 //	0005886 // plasma membrane // inferred from direct assay /// 0005886 // plasma membrane	0005215 // transporter activity // inferred from electronic annotation /// 0015250 // w	June 2009 (TAIR 9)	NM_001083972 /// NM_100044	This probe set was annotated using the Matching Probes based pipeline to a Entrez Gene	---	NM_001083972(11),NM_100044(11)	0.237154	1.15351	rgl2 * 10h up vs WT * 10h	0.142758	1.19631	rgl2 * 18h up vs WT * 18h	6.09738e-06	2.15455	rgl2 * 24h up vs WT * 24h	1.17844e-08	3.43905	rgl2 * 36h up vs WT * 36h
259723_at	IRT3	IRT3; cation transmembrane transporter/ metal ion transmembrane transporter	0006810 // transport // inferred from electronic annotation /// 0006811 // ion transpor	0005886 // plasma membrane // inferred from direct assay /// 0009507 // chloroplast //	0005381 // iron ion transmembrane transporter activity // inferred from mutant phenotyp	June 2009 (TAIR 9)	NM_104776	This probe set was annotated using the Matching Probes based pipeline to a Entrez Gene	---	NM_104776(11)	0.0765214	1.24588	rgl2 * 10h up vs WT * 10h	0.000872342	1.60594	rgl2 * 18h up vs WT * 18h	1.42005e-05	2.04016	rgl2 * 24h up vs WT * 24h	7.23761e-07	2.48405	rgl2 * 36h up vs WT * 36h
260264_at	---	---	---	---	---	June 2009 (TAIR 9)	NM_105521	This probe set was annotated using the Matching Probes based pipeline to a Entrez Gene	---	NM_105521(11)	0.000515421	1.63063	rgl2 * 10h up vs WT * 10h	2.87869e-05	1.91776	rgl2 * 18h up vs WT * 18h	2.32787e-06	2.24004	rgl2 * 24h up vs WT * 24h	0.0183386	1.34506	rgl2 * 36h up vs WT * 36h
260220_at	MYB31	MYB31 (MYB DOMAIN PROTEIN 31); DNA binding / transcription factor	0006355 // regulation of transcription, DNA-dependent // inferred from sequence or stru	0005634 // nucleus // inferred from electronic annotation	0003677 // DNA binding // inferred from sequence or structural similarity /// 0003677 /	June 2009 (TAIR 9)	NM_106123	This probe set was annotated using the Matching Probes based pipeline to a Entrez Gene	---	NM_106123(11)	0.000229289	-2.16515	rgl2 * 10h down vs WT * 10h	2.65585e-05	-2.58616	rgl2 * 18h down vs WT * 18h	0.000148885	-2.24158	rgl2 * 24h down vs WT * 24h	0.000663063	-1.99093	rgl2 * 36h down vs WT * 36h
264400_at	GPT2	GPT2; antiporter/ glucose-6-phosphate transmembrane transporter	0006810 // transport // inferred from electronic annotation /// 0007276 // gamete gener	0005886 // plasma membrane // inferred from direct assay /// 0009507 // chloroplast //	0005215 // transporter activity // inferred from electronic annotation /// 0015152 // g	June 2009 (TAIR 9)	NM_104862	This probe set was annotated using the Matching Probes based pipeline to a Entrez Gene	---	NM_104862(11)	0.135234	-1.16352	rgl2 * 10h down vs WT * 10h	0.000403116	-1.53479	rgl2 * 18h down vs WT * 18h	3.90863e-08	-2.55611	rgl2 * 24h down vs WT * 24h	0.00218721	-1.42017	rgl2 * 36h down vs WT * 36h
259014_at	---	---	0005975 // carbohydrate metabolic process // inferred from electronic annotation /// 00	0009505 // plant-type cell wall // inferred from direct assay	0003824 // catalytic activity // inferred from electronic annotation /// 0004553 // hyd	June 2009 (TAIR 9)	NM_148696	This probe set was annotated using the Matching Probes based pipeline to a Entrez Gene	BX824614 // gb_htc // 1 // Cross Hyb Matching Probes	NM_148696(11)	0.0435204	1.31763	rgl2 * 10h up vs WT * 10h	0.00464145	1.51237	rgl2 * 18h up vs WT * 18h	1.196e-05	2.1911	rgl2 * 24h up vs WT * 24h	9.97854e-07	2.6163	rgl2 * 36h up vs WT * 36h
260797_at	NCED9	NCED9 (NINE-CIS-EPOXYCAROTENOID DIOXYGENASE 9); 9-cis-epoxycarotenoid dioxygenase	0009688 // abscisic acid biosynthetic process // traceable author statement /// 0009688	0009507 // chloroplast // inferred from electronic annotation /// 0009536 // plastid //	0016491 // oxidoreductase activity // inferred from electronic annotation /// 0016702 /	June 2009 (TAIR 9)	NM_106486	This probe set was annotated using the Matching Probes based pipeline to a Entrez Gene	---	NM_106486(11)	0.0898141	-1.39332	rgl2 * 10h down vs WT * 10h	0.0255427	-1.57189	rgl2 * 18h down vs WT * 18h	3.529e-05	-2.8299	rgl2 * 24h down vs WT * 24h	6.29891e-08	-5.63911	rgl2 * 36h down vs WT * 36h
253582_at	---	---	---	0012505 // endomembrane system // inferred from electronic annotation	---	June 2009 (TAIR 9)	NM_119213	This probe set was annotated using the Matching Probes based pipeline to a Entrez Gene	---	NM_119213(11)	0.916838	1.01176	rgl2 * 10h up vs WT * 10h	0.136555	1.18855	rgl2 * 18h up vs WT * 18h	6.32e-07	2.39343	rgl2 * 24h up vs WT * 24h	4.3007e-08	2.90633	rgl2 * 36h up vs WT * 36h
262826_at	CYP71B2	CYP71B2 (CYTOCHROME P450 71B2); electron carrier/ heme binding / iron ion binding / mon	0010286 // heat acclimation // inferred from expression pattern /// 0055114 // oxidatio	0016020 // membrane // inferred from electronic annotation /// 0016021 // integral to m	0004497 // monooxygenase activity // inferred from electronic annotation /// 0005506 //	June 2009 (TAIR 9)	NM_101178 /// NM_179322	This probe set was annotated using the Matching Probes based pipeline to a Entrez Gene	---	NM_101178(11),NM_179322(11)	1.99448e-05	1.88062	rgl2 * 10h up vs WT * 10h	0.0119466	1.35038	rgl2 * 18h up vs WT * 18h	3.63395e-07	2.40022	rgl2 * 24h up vs WT * 24h	0.0842766	1.21536	rgl2 * 36h up vs WT * 36h
247096_at	---	---	---	---	0008168 // methyltransferase activity // inferred from electronic annotation /// 001674	June 2009 (TAIR 9)	NM_126041	This probe set was annotated using the Matching Probes based pipeline to a Entrez Gene	---	NM_126041(11)	0.186204	-1.26096	rgl2 * 10h down vs WT * 10h	0.0011461	-1.94091	rgl2 * 18h down vs WT * 18h	0.000518235	-2.06841	rgl2 * 24h down vs WT * 24h	9.76351e-08	-4.62184	rgl2 * 36h down vs WT * 36h
249684_s_at	---	---	0055114 // oxidation reduction // inferred from electronic annotation	0012505 // endomembrane system // inferred from electronic annotation	0004497 // monooxygenase activity // inferred from electronic annotation /// 0005506 //	June 2009 (TAIR 9)	NM_123002 /// NM_123004	This probe set was annotated using the Matching Probes based pipeline to a Entrez Gene	---	AT5G36130.1(11),AT5G36110.1(11),NM_123002(11),NM_123004(11),At5g36110(10),At5g36130(10)	0.100234	1.28059	rgl2 * 10h up vs WT * 10h	0.000340902	1.90097	rgl2 * 18h up vs WT * 18h	7.45809e-06	2.50945	rgl2 * 24h up vs WT * 24h	2.26438e-05	2.30617	rgl2 * 36h up vs WT * 36h
259009_at	PYK10	PYK10; beta-glucosidase/ copper ion binding / fucosidase/ hydrolase, hydrolyzing O-glyc	0005975 // carbohydrate metabolic process // inferred from electronic annotation /// 00	0005634 // nucleus // inferred from direct assay /// 0005773 // vacuole // inferred fro	0003824 // catalytic activity // inferred from electronic annotation /// 0004553 // hyd	June 2009 (TAIR 9)	NM_111760	This probe set was annotated using the Matching Probes based pipeline to a Entrez Gene	BX824249 // gb_htc // 2 // Cross Hyb Matching Probes	NM_111760(11)	0.00321387	1.86686	rgl2 * 10h up vs WT * 10h	0.000118072	2.48657	rgl2 * 18h up vs WT * 18h	0.000490726	2.19336	rgl2 * 24h up vs WT * 24h	4.40052e-05	2.72033	rgl2 * 36h up vs WT * 36h
259864_at	---	---	---	---	0000166 // nucleotide binding // inferred from electronic annotation /// 0003676 // nuc	June 2009 (TAIR 9)	NM_105938	This probe set was annotated using the Matching Probes based pipeline to a Entrez Gene	---	NM_105938(11)	0.00310737	1.47025	rgl2 * 10h up vs WT * 10h	0.000330697	1.65505	rgl2 * 18h up vs WT * 18h	1.01438e-05	2.01522	rgl2 * 24h up vs WT * 24h	0.00113542	1.55008	rgl2 * 36h up vs WT * 36h
262290_at	---	---	---	0031225 // anchored to membrane // traceable author statement	---	June 2009 (TAIR 9)	NM_105767	This probe set was annotated using the Matching Probes based pipeline to a Entrez Gene	---	NM_105767(11)	0.224428	-1.28931	rgl2 * 10h down vs WT * 10h	0.0216362	-1.66808	rgl2 * 18h down vs WT * 18h	0.000170654	-2.66187	rgl2 * 24h down vs WT * 24h	4.7432e-08	-6.9101	rgl2 * 36h down vs WT * 36h
266711_at	---	---	0055114 // oxidation reduction // inferred from electronic annotation	0005618 // cell wall // inferred from direct assay /// 0016020 // membrane // inferred	0003824 // catalytic activity // inferred from electronic annotation /// 0003885 // D-a	June 2009 (TAIR 9)	NM_130240	This probe set was annotated using the Matching Probes based pipeline to a Entrez Gene	---	NM_130240(11)	0.148486	1.2241	rgl2 * 10h up vs WT * 10h	0.124781	1.24081	rgl2 * 18h up vs WT * 18h	5.09902e-05	2.07319	rgl2 * 24h up vs WT * 24h	5.41384e-08	3.5542	rgl2 * 36h up vs WT * 36h
261480_at	PKS2	PKS2 (PHYTOCHROME KINASE SUBSTRATE 2)	0009585 // red, far-red light phototransduction // inferred from electronic annotation	0005886 // plasma membrane // inferred from direct assay /// 0005886 // plasma membrane	---	June 2009 (TAIR 9)	NM_101294	This probe set was annotated using the Matching Probes based pipeline to a Entrez Gene	---	NM_101294(11)	0.00534352	-1.92777	rgl2 * 10h down vs WT * 10h	0.00177175	-2.14467	rgl2 * 18h down vs WT * 18h	7.88519e-05	-2.91725	rgl2 * 24h down vs WT * 24h	2.66132e-05	-3.26762	rgl2 * 36h down vs WT * 36h
249774_at	SQP1	SQP1; squalene monooxygenase	0008152 // metabolic process // inferred from electronic annotation /// 0016126 // ster	0012505 // endomembrane system // inferred from electronic annotation /// 0016020 // me	0004506 // squalene monooxygenase activity // inferred from sequence or structural simi	June 2009 (TAIR 9)	NM_001036858 /// NM_122320	This probe set was annotated using the Matching Probes based pipeline to a Entrez Gene	---	NM_001036858(11),NM_122320(11)	0.399626	1.09122	rgl2 * 10h up vs WT * 10h	0.00251476	1.43462	rgl2 * 18h up vs WT * 18h	7.23263e-07	2.20465	rgl2 * 24h up vs WT * 24h	4.41326e-05	1.75002	rgl2 * 36h up vs WT * 36h
253684_at	---	---	0008152 // metabolic process // inferred from electronic annotation /// 0009117 // nucl	0012505 // endomembrane system // inferred from electronic annotation	0003824 // catalytic activity // inferred from electronic annotation /// 0004551 // nuc	June 2009 (TAIR 9)	NM_119114	This probe set was annotated using the Matching Probes based pipeline to a Entrez Gene	---	NM_119114(11)	0.0430586	1.65303	rgl2 * 10h up vs WT * 10h	1.41584e-05	4.07561	rgl2 * 18h up vs WT * 18h	0.000561559	2.66808	rgl2 * 24h up vs WT * 24h	9.52449e-05	3.25376	rgl2 * 36h up vs WT * 36h
247135_at	---	---	0009733 // response to auxin stimulus // inferred from sequence or structural similarit	---	---	June 2009 (TAIR 9)	NM_126024	This probe set was annotated using the Matching Probes based pipeline to a Entrez Gene	---	NM_126024(11)	0.0276685	1.35209	rgl2 * 10h up vs WT * 10h	9.31905e-05	1.9036	rgl2 * 18h up vs WT * 18h	1.84693e-06	2.4756	rgl2 * 24h up vs WT * 24h	0.0105301	1.43425	rgl2 * 36h up vs WT * 36h
249469_at	---	---	0008152 // metabolic process // inferred from electronic annotation /// 0055114 // oxid	0005634 // nucleus // inferred from direct assay /// 0005829 // cytosol // inferred fro	0003824 // catalytic activity // inferred from electronic annotation /// 0003979 // UDP	June 2009 (TAIR 9)	NM_123294	This probe set was annotated using the Matching Probes based pipeline to a Entrez Gene	---	NM_123294(11)	0.192159	1.23769	rgl2 * 10h up vs WT * 10h	0.931769	-1.01371	rgl2 * 18h down vs WT * 18h	0.000126732	2.19353	rgl2 * 24h up vs WT * 24h	4.43639e-09	5.93988	rgl2 * 36h up vs WT * 36h
254512_at	---	---	0008152 // metabolic process // inferred from electronic annotation	---	0000287 // magnesium ion binding // inferred from electronic annotation /// 0016829 //	June 2009 (TAIR 9)	NM_118142	This probe set was annotated using the Matching Probes based pipeline to a Entrez Gene	AF497487 // gb // 6 // Cross Hyb Matching Probes	NM_118142(11)	0.000332815	1.72123	rgl2 * 10h up vs WT * 10h	8.49907e-05	1.86534	rgl2 * 18h up vs WT * 18h	1.57361e-06	2.41406	rgl2 * 24h up vs WT * 24h	0.64237	1.05821	rgl2 * 36h up vs WT * 36h
257203_at	---	---	0005975 // carbohydrate metabolic process // inferred from electronic annotation /// 00	0005576 // extracellular region // inferred from electronic annotation /// 0005618 // c	0004553 // hydrolase activity, hydrolyzing O-glycosyl compounds // inferred from electr	June 2009 (TAIR 9)	NM_113277	This probe set was annotated using the Matching Probes based pipeline to a Entrez Gene	---	NM_113277(11)	0.0863525	1.34003	rgl2 * 10h up vs WT * 10h	0.0134089	1.56067	rgl2 * 18h up vs WT * 18h	8.50479e-05	2.30548	rgl2 * 24h up vs WT * 24h	9.08306e-07	3.43219	rgl2 * 36h up vs WT * 36h
262733_s_at	---	---	0006629 // lipid metabolic process // inferred from electronic annotation /// 0016042 /	0005576 // extracellular region // inferred from electronic annotation /// 0012505 // e	0004091 // carboxylesterase activity // inferred from sequence or structural similarity	June 2009 (TAIR 9)	NM_102633 /// NM_102634 /// NM_179392	This probe set was annotated using the Matching Probes based pipeline to a Entrez Gene	---	AT1G28660.2(11),AT1G28670.1(11),AT1G28660.1(11),U38916(11),AF327417(11),AK117196(11),AK	0.0021461	1.73002	rgl2 * 10h up vs WT * 10h	0.00565928	1.61471	rgl2 * 18h up vs WT * 18h	3.90965e-06	2.79481	rgl2 * 24h up vs WT * 24h	0.00149078	1.77541	rgl2 * 36h up vs WT * 36h
264282_at	---	---	0023034 // intracellular signaling pathway // inferred from electronic annotation	---	0005515 // protein binding // inferred from electronic annotation /// 0008270 // zinc i	June 2009 (TAIR 9)	NM_104866	This probe set was annotated using the Matching Probes based pipeline to a Entrez Gene	---	NM_104866(11)	0.00174234	1.71955	rgl2 * 10h up vs WT * 10h	0.00280116	1.66459	rgl2 * 18h up vs WT * 18h	1.60177e-05	2.40631	rgl2 * 24h up vs WT * 24h	0.000806792	1.81288	rgl2 * 36h up vs WT * 36h
258487_at	LBD41	LBD41 (LOB DOMAIN-CONTAINING PROTEIN 41)	---	---	---	June 2009 (TAIR 9)	NM_111122	This probe set was annotated using the Matching Probes based pipeline to a Entrez Gene	---	NM_111122(11)	0.00387881	1.63397	rgl2 * 10h up vs WT * 10h	0.00836286	1.54921	rgl2 * 18h up vs WT * 18h	0.000121511	2.082	rgl2 * 24h up vs WT * 24h	3.33774e-05	2.2903	rgl2 * 36h up vs WT * 36h
259040_at	ATGSTU8	ATGSTU8 (GLUTATHIONE S-TRANSFERASE TAU 8); glutathione transferase	0009407 // toxin catabolic process // traceable author statement /// 0046686 // respons	0005737 // cytoplasm // non-traceable author statement	0004364 // glutathione transferase activity // inferred from sequence or structural sim	June 2009 (TAIR 9)	NM_111761	This probe set was annotated using the Matching Probes based pipeline to a Entrez Gene	---	NM_111761(11)	0.0736424	1.38821	rgl2 * 10h up vs WT * 10h	0.0121844	1.62278	rgl2 * 18h up vs WT * 18h	0.000650809	2.06078	rgl2 * 24h up vs WT * 24h	4.79904e-07	3.99934	rgl2 * 36h up vs WT * 36h
256454_at	---	---	0006979 // response to oxidative stress // inferred from expression pattern /// 0006979	0005737 // cytoplasm // inferred from electronic annotation /// 0005886 // plasma membr	0003824 // catalytic activity // inferred from electronic annotation /// 0005488 // bin	June 2009 (TAIR 9)	NM_106183	This probe set was annotated using the Matching Probes based pipeline to a Entrez Gene	---	NM_106183(11)	0.465161	-1.08152	rgl2 * 10h down vs WT * 10h	0.0364599	-1.27007	rgl2 * 18h down vs WT * 18h	1.8412e-06	-2.14362	rgl2 * 24h down vs WT * 24h	7.02968e-06	-1.97998	rgl2 * 36h down vs WT * 36h
245982_at	SAG29	SAG29 (SENESCENCE-ASSOCIATED PROTEIN 29)	---	0012505 // endomembrane system // inferred from electronic annotation /// 0016020 // me	---	June 2009 (TAIR 9)	NM_121320	This probe set was annotated using the Matching Probes based pipeline to a Entrez Gene	---	NM_121320(11)	0.737671	-1.04234	rgl2 * 10h down vs WT * 10h	0.0189955	1.3736	rgl2 * 18h up vs WT * 18h	1.89123e-07	2.87563	rgl2 * 24h up vs WT * 24h	3.88892e-05	1.97969	rgl2 * 36h up vs WT * 36h
253631_at	GAE1	GAE1 (UDP-D-GLUCURONATE 4-EPIMERASE 1); UDP-glucuronate 4-epimerase/ catalytic	0005975 // carbohydrate metabolic process // inferred from electronic annotation /// 00	0005794 // Golgi apparatus // inferred from electronic annotation /// 0016020 // membra	0003824 // catalytic activity // inferred from sequence or structural similarity /// 00	June 2009 (TAIR 9)	NM_119190	This probe set was annotated using the Matching Probes based pipeline to a Entrez Gene	BX841532 // gb_htc // 5 // Cross Hyb Matching Probes	NM_119190(11)	0.0793496	1.31152	rgl2 * 10h up vs WT * 10h	0.0134301	1.49495	rgl2 * 18h up vs WT * 18h	0.00018884	2.00865	rgl2 * 24h up vs WT * 24h	2.71575e-06	2.7766	rgl2 * 36h up vs WT * 36h
257490_x_at	ETC1	ETC1 (ENHANCER OF TRY AND CPC 1); DNA binding / transcription factor	0006355 // regulation of transcription, DNA-dependent // inferred from sequence or stru	0005634 // nucleus // inferred from electronic annotation	0003677 // DNA binding // inferred from sequence or structural similarity /// 0003677 /	June 2009 (TAIR 9)	NM_100020	This probe set was annotated using the Matching Probes based pipeline to a Entrez Gene	---	NM_100020(11)	0.284315	1.13651	rgl2 * 10h up vs WT * 10h	0.0183442	1.35435	rgl2 * 18h up vs WT * 18h	1.5361e-06	2.34717	rgl2 * 24h up vs WT * 24h	6.77336e-05	1.85079	rgl2 * 36h up vs WT * 36h
260559_at	---	---	0005975 // carbohydrate metabolic process // inferred from electronic annotation /// 00	0005576 // extracellular region // inferred from electronic annotation /// 0005618 // c	0004650 // polygalacturonase activity // inferred from electronic annotation /// 000465	June 2009 (TAIR 9)	NM_129948	This probe set was annotated using the Matching Probes based pipeline to a Entrez Gene	---	NM_129948(11)	0.103924	1.25261	rgl2 * 10h up vs WT * 10h	0.598069	1.07279	rgl2 * 18h up vs WT * 18h	1.46028e-07	3.17744	rgl2 * 24h up vs WT * 24h	7.14346e-05	1.99906	rgl2 * 36h up vs WT * 36h
245112_at	GPDHC1	GPDHC1; NAD or NADH binding / glycerol-3-phosphate dehydrogenase (NAD+)	0005975 // carbohydrate metabolic process // inferred from electronic annotation /// 00	0005737 // cytoplasm // inferred from electronic annotation /// 0005829 // cytosol // i	0003824 // catalytic activity // inferred from electronic annotation /// 0004367 // gly	June 2009 (TAIR 9)	NM_001036448 /// NM_129717 /// NM_180021	This probe set was annotated using the Matching Probes based pipeline to a Entrez Gene	---	NM_001036448(11),NM_129717(11),NM_180021(11)	0.65316	1.0637	rgl2 * 10h up vs WT * 10h	0.0577273	1.31747	rgl2 * 18h up vs WT * 18h	6.09712e-05	2.06669	rgl2 * 24h up vs WT * 24h	2.74446e-07	3.12173	rgl2 * 36h up vs WT * 36h
252711_at	---	---	0006869 // lipid transport // inferred from sequence or structural similarity	0016020 // membrane // inferred from sequence or structural similarity /// 0031225 // a	0008289 // lipid binding // inferred from sequence or structural similarity	June 2009 (TAIR 9)	NM_001035726 /// NM_114240	This probe set was annotated using the Matching Probes based pipeline to a Entrez Gene	---	NM_001035726(10),NM_114240(11)	0.435647	1.1512	rgl2 * 10h up vs WT * 10h	0.0974246	1.36343	rgl2 * 18h up vs WT * 18h	8.61466e-05	2.50223	rgl2 * 24h up vs WT * 24h	2.76384e-07	4.4178	rgl2 * 36h up vs WT * 36h
256714_at	---	---	0006508 // proteolysis // inferred from electronic annotation /// 0006508 // proteolysi	0012505 // endomembrane system // inferred from electronic annotation	0004197 // cysteine-type endopeptidase activity // inferred from electronic annotation	June 2009 (TAIR 9)	NM_128959	This probe set was annotated using the Matching Probes based pipeline to a Entrez Gene	---	NM_128959(11)	0.0905511	1.29729	rgl2 * 10h up vs WT * 10h	0.000136091	2.05385	rgl2 * 18h up vs WT * 18h	4.14101e-07	3.26167	rgl2 * 24h up vs WT * 24h	0.456584	1.11656	rgl2 * 36h up vs WT * 36h
245483_at	---	---	0006508 // proteolysis // inferred from electronic annotation /// 0006508 // proteolysi	0005773 // vacuole // inferred from direct assay	0004197 // cysteine-type endopeptidase activity // inferred from electronic annotation	June 2009 (TAIR 9)	NM_117715	This probe set was annotated using the Matching Probes based pipeline to a Entrez Gene	AK221036 // gb // 1 // Cross Hyb Matching Probes	NM_117715(11)	0.391913	1.12845	rgl2 * 10h up vs WT * 10h	0.000940911	1.74256	rgl2 * 18h up vs WT * 18h	1.64929e-05	2.29887	rgl2 * 24h up vs WT * 24h	0.000309201	1.87526	rgl2 * 36h up vs WT * 36h
267080_at	---	---	0006865 // amino acid transport // inferred from sequence or structural similarity	0005886 // plasma membrane // inferred from direct assay /// 0016020 // membrane // inf	0015171 // amino acid transmembrane transporter activity // inferred from sequence or s	June 2009 (TAIR 9)	NM_129684	This probe set was annotated using the Matching Probes based pipeline to a Entrez Gene	---	NM_129684(11)	0.0155747	1.36447	rgl2 * 10h up vs WT * 10h	0.00966066	1.40119	rgl2 * 18h up vs WT * 18h	8.55769e-06	2.08894	rgl2 * 24h up vs WT * 24h	0.00608634	1.43722	rgl2 * 36h up vs WT * 36h
252103_at	---	---	---	---	---	June 2009 (TAIR 9)	NM_115000	This probe set was annotated using the Matching Probes based pipeline to a Entrez Gene	---	NM_115000(11)	0.23745	-1.20462	rgl2 * 10h down vs WT * 10h	0.179717	1.23715	rgl2 * 18h up vs WT * 18h	8.15416e-05	2.21274	rgl2 * 24h up vs WT * 24h	4.10883e-08	4.364	rgl2 * 36h up vs WT * 36h
262739_at	---	---	0006629 // lipid metabolic process // inferred from electronic annotation /// 0016042 /	0005576 // extracellular region // inferred from electronic annotation /// 0012505 // e	0004091 // carboxylesterase activity // inferred from sequence or structural similarity	June 2009 (TAIR 9)	NM_102632	This probe set was annotated using the Matching Probes based pipeline to a Entrez Gene	---	NM_102632(11)	0.0313776	1.41563	rgl2 * 10h up vs WT * 10h	0.202365	1.21638	rgl2 * 18h up vs WT * 18h	1.95231e-06	2.90882	rgl2 * 24h up vs WT * 24h	0.00102565	1.80366	rgl2 * 36h up vs WT * 36h
254726_at	PRR2	PRR2 (PINORESINOL REDUCTASE 2); pinoresinol reductase	0008152 // metabolic process // inferred from electronic annotation /// 0009807 // lign	---	0003824 // catalytic activity // inferred from electronic annotation /// 0005488 // bin	June 2009 (TAIR 9)	NM_117440	This probe set was annotated using the Matching Probes based pipeline to a Entrez Gene	---	NM_117440(11)	0.052916	1.66993	rgl2 * 10h up vs WT * 10h	0.00835212	2.0912	rgl2 * 18h up vs WT * 18h	0.000107387	3.49284	rgl2 * 24h up vs WT * 24h	0.00023031	3.18471	rgl2 * 36h up vs WT * 36h
256815_at	---	---	---	---	---	June 2009 (TAIR 9)	NM_113033	This probe set was annotated using the Matching Probes based pipeline to a Entrez Gene	---	NM_113033(11)	0.0233355	-1.68363	rgl2 * 10h down vs WT * 10h	0.0249837	-1.6718	rgl2 * 18h down vs WT * 18h	0.00113453	-2.27457	rgl2 * 24h down vs WT * 24h	4.85703e-05	-3.13483	rgl2 * 36h down vs WT * 36h
262505_at	---	---	---	0005773 // vacuole // inferred from direct assay /// 0005886 // plasma membrane // infe	---	June 2009 (TAIR 9)	NM_102017	This probe set was annotated using the Matching Probes based pipeline to a Entrez Gene	---	NM_102017(11)	0.159283	-1.29749	rgl2 * 10h down vs WT * 10h	0.0432787	-1.47284	rgl2 * 18h down vs WT * 18h	0.000843792	-2.05971	rgl2 * 24h down vs WT * 24h	5.98477e-06	-3.2101	rgl2 * 36h down vs WT * 36h
249532_at	---	---	---	---	0008168 // methyltransferase activity // inferred from electronic annotation /// 000875	June 2009 (TAIR 9)	NM_123239	This probe set was annotated using the Matching Probes based pipeline to a Entrez Gene	---	NM_123239(11)	0.090866	-1.45642	rgl2 * 10h down vs WT * 10h	0.0133939	-1.78753	rgl2 * 18h down vs WT * 18h	0.00170922	-2.19422	rgl2 * 24h down vs WT * 24h	1.88136e-05	-3.49757	rgl2 * 36h down vs WT * 36h
263383_at	---	---	0006468 // protein amino acid phosphorylation // inferred from electronic annotation	0005737 // cytoplasm // inferred from direct assay	0004672 // protein kinase activity // inferred from electronic annotation /// 0004674 /	June 2009 (TAIR 9)	NM_129570	This probe set was annotated using the Matching Probes based pipeline to a Entrez Gene	AT4G03175.1 // tair // 4 // Cross Hyb Matching Probes /// NM_148202 // refseq // 4 // C	NM_129570(11)	0.572651	1.07483	rgl2 * 10h up vs WT * 10h	0.90802	-1.01481	rgl2 * 18h down vs WT * 18h	3.93346e-06	-2.35763	rgl2 * 24h down vs WT * 24h	1.22134e-06	-2.56617	rgl2 * 36h down vs WT * 36h
249043_at	---	---	0055114 // oxidation reduction // inferred from electronic annotation	0012505 // endomembrane system // inferred from electronic annotation	0003824 // catalytic activity // inferred from electronic annotation /// 0009055 // ele	June 2009 (TAIR 9)	NM_123803	This probe set was annotated using the Matching Probes based pipeline to a Entrez Gene	---	NM_123803(11)	0.21559	-1.41414	rgl2 * 10h down vs WT * 10h	0.0136489	-2.10546	rgl2 * 18h down vs WT * 18h	0.00131898	-2.83959	rgl2 * 24h down vs WT * 24h	1.97551e-05	-4.9695	rgl2 * 36h down vs WT * 36h
260130_s_at	BGLU21	BGLU21; catalytic/ cation binding / hydrolase, hydrolyzing O-glycosyl compounds	0005975 // carbohydrate metabolic process // inferred from electronic annotation /// 00	0005773 // vacuole // inferred from direct assay /// 0005783 // endoplasmic reticulum /	0003824 // catalytic activity // inferred from electronic annotation /// 0004553 // hyd	June 2009 (TAIR 9)	NM_105298 /// NM_105299 /// NM_179517	This probe set was annotated using the Matching Probes based pipeline to a Entrez Gene	---	AT1G66270.1(11),AT1G66280.1(11),AT1G66270.2(11),AY045698(11),AY074378(11),AK318849(11),	0.421373	1.26053	rgl2 * 10h up vs WT * 10h	0.0548183	1.78828	rgl2 * 18h up vs WT * 18h	0.00134439	2.96545	rgl2 * 24h up vs WT * 24h	4.59046e-06	6.66137	rgl2 * 36h up vs WT * 36h
254363_at	sks4	sks4 (SKU5 Similar 4); copper ion binding / oxidoreductase	0055114 // oxidation reduction // inferred from electronic annotation	0009505 // plant-type cell wall // inferred from direct assay /// 0016020 // membrane /	0005507 // copper ion binding // inferred from electronic annotation /// 0016491 // oxi	June 2009 (TAIR 9)	NM_118322	This probe set was annotated using the Matching Probes based pipeline to a Entrez Gene	---	NM_118322(11)	0.577772	1.12432	rgl2 * 10h up vs WT * 10h	0.247066	1.28115	rgl2 * 18h up vs WT * 18h	0.0031295	2.04716	rgl2 * 24h up vs WT * 24h	8.73492e-07	4.9166	rgl2 * 36h up vs WT * 36h
250994_at	---	---	0006457 // protein folding // traceable author statement /// 0006950 // response to str	0005618 // cell wall // inferred from direct assay /// 0005737 // cytoplasm // inferred	0000166 // nucleotide binding // inferred from electronic annotation /// 0005515 // pro	June 2009 (TAIR 9)	NM_120327	This probe set was annotated using the Matching Probes based pipeline to a Entrez Gene	BX833094 // gb_htc // 8 // Cross Hyb Matching Probes	NM_120327(11)	0.00728327	1.69125	rgl2 * 10h up vs WT * 10h	0.0099057	1.64914	rgl2 * 18h up vs WT * 18h	1.50162e-05	2.8437	rgl2 * 24h up vs WT * 24h	0.45409	1.14021	rgl2 * 36h up vs WT * 36h
253609_at	AHA2	AHA2; ATPase/ hydrogen-exporting ATPase, phosphorylative mechanism	0006754 // ATP biosynthetic process // inferred from electronic annotation /// 0006810	0005886 // plasma membrane // inferred from direct assay /// 0005886 // plasma membrane	0000166 // nucleotide binding // inferred from electronic annotation /// 0000287 // mag	June 2009 (TAIR 9)	NM_119165	This probe set was annotated using the Matching Probes based pipeline to a Entrez Gene	---	NM_119165(11)	0.0165489	1.70667	rgl2 * 10h up vs WT * 10h	0.346647	1.21368	rgl2 * 18h up vs WT * 18h	0.000432485	2.41569	rgl2 * 24h up vs WT * 24h	0.00117269	2.19623	rgl2 * 36h up vs WT * 36h
246001_at	---	---	---	0012505 // endomembrane system // inferred from electronic annotation	---	June 2009 (TAIR 9)	NM_122086	This probe set was annotated using the Matching Probes based pipeline to a Entrez Gene	---	NM_122086(11)	0.132391	1.29422	rgl2 * 10h up vs WT * 10h	0.745063	-1.05529	rgl2 * 18h down vs WT * 18h	0.000346963	2.08678	rgl2 * 24h up vs WT * 24h	3.74926e-05	2.49934	rgl2 * 36h up vs WT * 36h
255461_at	GA1	GA1 (GA REQUIRING 1); ent-copalyl diphosphate synthase/ magnesium ion binding	0008152 // metabolic process // inferred from electronic annotation /// 0009686 // gibb	0009507 // chloroplast // inferred from direct assay /// 0009507 // chloroplast // trac	0000287 // magnesium ion binding // inferred from direct assay /// 0000287 // magnesium	June 2009 (TAIR 9)	NM_116512	This probe set was annotated using the Matching Probes based pipeline to a Entrez Gene	---	NM_116512(11)	0.677766	-1.07777	rgl2 * 10h down vs WT * 10h	0.382025	-1.17243	rgl2 * 18h down vs WT * 18h	0.00109737	-2.01923	rgl2 * 24h down vs WT * 24h	3.81791e-05	-2.7047	rgl2 * 36h down vs WT * 36h
251722_at	---	---	0006865 // amino acid transport // inferred from sequence or structural similarity	0016020 // membrane // inferred from sequence or structural similarity /// 0016020 // m	0015171 // amino acid transmembrane transporter activity // inferred from sequence or s	June 2009 (TAIR 9)	NM_115478	This probe set was annotated using the Matching Probes based pipeline to a Entrez Gene	BX824200 // gb_htc // 1 // Cross Hyb Matching Probes	NM_115478(11)	0.432585	1.13741	rgl2 * 10h up vs WT * 10h	0.914053	1.01769	rgl2 * 18h up vs WT * 18h	6.78024e-06	-2.84721	rgl2 * 24h down vs WT * 24h	0.000138712	-2.21457	rgl2 * 36h down vs WT * 36h
255578_at	---	---	---	0012505 // endomembrane system // inferred from electronic annotation /// 0016020 // me	---	June 2009 (TAIR 9)	NM_116375 /// NM_178949 /// NM_202766	This probe set was annotated using the Matching Probes based pipeline to a Entrez Gene	AT4G01450.3 // tair // 8 // Cross Hyb Matching Probes /// BX826492 // gb_htc // 5 // Cr	NM_116375(11),NM_178949(11)	0.292178	1.16573	rgl2 * 10h up vs WT * 10h	0.00419956	1.59916	rgl2 * 18h up vs WT * 18h	4.77398e-05	2.17138	rgl2 * 24h up vs WT * 24h	0.557344	1.08804	rgl2 * 36h up vs WT * 36h
247902_at	AHA3	AHA3; ATPase/ hydrogen-exporting ATPase, phosphorylative mechanism	0006754 // ATP biosynthetic process // inferred from electronic annotation /// 0006810	0005886 // plasma membrane // inferred from direct assay /// 0005886 // plasma membrane	0000166 // nucleotide binding // inferred from electronic annotation /// 0000287 // mag	June 2009 (TAIR 9)	NM_125118	This probe set was annotated using the Matching Probes based pipeline to a Entrez Gene	---	NM_125118(11)	0.112301	1.31209	rgl2 * 10h up vs WT * 10h	0.681947	-1.0698	rgl2 * 18h down vs WT * 18h	0.000258365	2.1259	rgl2 * 24h up vs WT * 24h	0.000414895	2.04845	rgl2 * 36h up vs WT * 36h
248434_at	---	---	0006950 // response to stress // inferred from electronic annotation /// 0009408 // res	0005739 // mitochondrion // inferred from electronic annotation	---	June 2009 (TAIR 9)	NM_124523	This probe set was annotated using the Matching Probes based pipeline to a Entrez Gene	BX832952 // gb_htc // 2 // Cross Hyb Matching Probes	NM_124523(11)	0.177646	1.32025	rgl2 * 10h up vs WT * 10h	0.0851906	1.43548	rgl2 * 18h up vs WT * 18h	0.000230064	2.53553	rgl2 * 24h up vs WT * 24h	0.0490115	1.52153	rgl2 * 36h up vs WT * 36h
264001_at	---	---	0006979 // response to oxidative stress // inferred from electronic annotation /// 0042	0005576 // extracellular region // inferred from electronic annotation /// 0005773 // v	0004601 // peroxidase activity // inferred from electronic annotation /// 0004601 // pe	June 2009 (TAIR 9)	NM_127806	This probe set was annotated using the Matching Probes based pipeline to a Entrez Gene	Y11790 // gb // 3 // Cross Hyb Matching Probes	NM_127806(11)	0.0514784	1.55748	rgl2 * 10h up vs WT * 10h	0.923092	1.02086	rgl2 * 18h up vs WT * 18h	0.00077988	2.38731	rgl2 * 24h up vs WT * 24h	0.00266846	2.11122	rgl2 * 36h up vs WT * 36h
255129_at	---	---	---	0012505 // endomembrane system // inferred from electronic annotation /// 0016020 // me	---	June 2009 (TAIR 9)	NM_116898 /// NM_202790	This probe set was annotated using the Matching Probes based pipeline to a Entrez Gene	---	NM_116898(11),NM_202790(11)	0.931699	1.01538	rgl2 * 10h up vs WT * 10h	0.309047	1.20228	rgl2 * 18h up vs WT * 18h	0.00101168	2.01987	rgl2 * 24h up vs WT * 24h	0.000730595	2.07558	rgl2 * 36h up vs WT * 36h
252827_at	CYP79B2	CYP79B2; electron carrier/ heme binding / iron ion binding / monooxygenase/ oxygen bind	0002229 // defense response to oomycetes // inferred from genetic interaction /// 00065	0009507 // chloroplast // non-traceable author statement /// 0016020 // membrane // inf	0004497 // monooxygenase activity // inferred from electronic annotation /// 0005506 //	June 2009 (TAIR 9)	NM_120158	This probe set was annotated using the Matching Probes based pipeline to a Entrez Gene	---	NM_120158(11)	8.48859e-06	-2.25616	rgl2 * 10h down vs WT * 10h	6.28061e-06	2.30396	rgl2 * 18h up vs WT * 18h	2.74006e-05	2.08436	rgl2 * 24h up vs WT * 24h	0.0396477	1.32833	rgl2 * 36h up vs WT * 36h
260221_at	---	---	0009739 // response to gibberellin stimulus // inferred from sequence or structural sim	0012505 // endomembrane system // inferred from electronic annotation	---	June 2009 (TAIR 9)	NM_106125	This probe set was annotated using the Matching Probes based pipeline to a Entrez Gene	---	NM_106125(11)	0.321818	1.27651	rgl2 * 10h up vs WT * 10h	0.965364	-1.01059	rgl2 * 18h down vs WT * 18h	0.000983219	2.61345	rgl2 * 24h up vs WT * 24h	0.0557827	1.63642	rgl2 * 36h up vs WT * 36h
258321_at	ELIP1	ELIP1 (EARLY LIGHT-INDUCABLE PROTEIN); chlorophyll binding	0009409 // response to cold // inferred from expression pattern	---	0016168 // chlorophyll binding // inferred from sequence or structural similarity	June 2009 (TAIR 9)	NM_113183	This probe set was annotated using the Matching Probes based pipeline to a Entrez Gene	---	NM_113183(11),U89014(11)	0.711195	1.08115	rgl2 * 10h up vs WT * 10h	0.715621	-1.07979	rgl2 * 18h down vs WT * 18h	0.000909216	-2.31765	rgl2 * 24h down vs WT * 24h	0.00229172	2.11648	rgl2 * 36h up vs WT * 36h

## Sheet: 36 h
Probeset ID	Gene Symbol	Gene Title	Gene Ontology	Gene Ontology	Gene Ontology	Genome	RefSeq	Annotation	Annotation	Annotation	p-value	Fold-Change	Fold-Change	p-value	Fold-Change	Fold-Change	p-value	Fold-Change	Fold-Change	p-value	Fold-Change	Fold-Change
			Biological Process	Cellular Component	Molecular Function	Version	Transcript ID	Description	Notes	Transcript Cluster	(rgl2 * 10h vs. WT * 10h)	(rgl2 * 10h vs. WT * 10h)	(rgl2 * 10h vs. WT * 10h) (Description)	(rgl2 * 18h vs. WT * 18h)	(rgl2 * 18h vs. WT * 18h)	(rgl2 * 18h vs. WT * 18h)	(rgl2 * 24h vs. WT * 24h)	(rgl2 * 24h vs. WT * 24h)	(rgl2 * 24h vs. WT * 24h)	(rgl2 * 36h vs. WT * 36h)	(rgl2 * 36h vs. WT * 36h)	(rgl2 * 36h vs. WT * 36h) (Description)
																(Description)			(Description)
259042_at	RGL2	RGL2 (RGA-LIKE 2); transcription factor	0006350 // transcription // inferred from electronic annotation /// 0007275 // multicel	0005634 // nucleus // inferred from direct assay /// 0005634 // nucleus // traceable au	0003700 // transcription factor activity // inferred from sequence or structural simila	June 2009 (TAIR 9)	NM_111216	This probe set was annotated using the Matching Probes based pipeline to a Entrez Gene	---	NM_111216(11)	7.4003e-13	-24.5089	rgl2 * 10h down vs WT * 10h	7.95981e-13	-24.1423	rgl2 * 18h down vs WT * 18h	7.76308e-13	-24.2673	rgl2 * 24h down vs WT * 24h	1.78102e-13	-33.3568	rgl2 * 36h down vs WT * 36h
256073_at	E12A11	E12A11; phosphatidylethanolamine binding	---	0005737 // cytoplasm // inferred from electronic annotation	0008429 // phosphatidylethanolamine binding // inferred from sequence or structural sim	June 2009 (TAIR 9)	NM_101672	This probe set was annotated using the Matching Probes based pipeline to a Entrez Gene	---	AF147721(11),NM_101672(11)	8.59836e-06	-1.61888	rgl2 * 10h down vs WT * 10h	4.1498e-09	-2.36014	rgl2 * 18h down vs WT * 18h	1.17264e-11	-3.58155	rgl2 * 24h down vs WT * 24h	5.19686e-15	-8.16897	rgl2 * 36h down vs WT * 36h
265414_at	---	---	---	0012505 // endomembrane system // inferred from electronic annotation	---	June 2009 (TAIR 9)	NM_127218	This probe set was annotated using the Matching Probes based pipeline to a Entrez Gene	---	NM_127218(11)	3.53151e-08	1.65365	rgl2 * 10h up vs WT * 10h	1.87207e-06	1.45122	rgl2 * 18h up vs WT * 18h	4.12523e-12	2.53808	rgl2 * 24h up vs WT * 24h	3.0264e-13	3.01483	rgl2 * 36h up vs WT * 36h
263175_at	---	---	0009737 // response to abscisic acid stimulus // inferred from expression pattern	---	---	June 2009 (TAIR 9)	NM_100430	This probe set was annotated using the Matching Probes based pipeline to a Entrez Gene	---	NM_100430(11)	0.000213229	-1.35639	rgl2 * 10h down vs WT * 10h	2.97363e-08	-1.89044	rgl2 * 18h down vs WT * 18h	7.24852e-09	-2.02188	rgl2 * 24h down vs WT * 24h	1.54129e-15	-6.92022	rgl2 * 36h down vs WT * 36h
267461_at	---	---	---	---	---	June 2009 (TAIR 9)	NM_128942 /// NM_179889	This probe set was annotated using the Matching Probes based pipeline to a Entrez Gene	---	NM_128942(11),NM_179889(10)	5.99399e-06	-1.66355	rgl2 * 10h down vs WT * 10h	3.32965e-07	-1.89737	rgl2 * 18h down vs WT * 18h	2.25775e-09	-2.50431	rgl2 * 24h down vs WT * 24h	8.34536e-15	-8.07262	rgl2 * 36h down vs WT * 36h
253904_at	---	---	0006869 // lipid transport // inferred from sequence or structural similarity	0012505 // endomembrane system // inferred from electronic annotation	0008289 // lipid binding // inferred from sequence or structural similarity /// 0045735	June 2009 (TAIR 9)	NM_118848	This probe set was annotated using the Matching Probes based pipeline to a Entrez Gene	---	NM_118848(11)	0.0149402	-1.16783	rgl2 * 10h down vs WT * 10h	5.81582e-08	-1.71422	rgl2 * 18h down vs WT * 18h	3.27484e-10	-2.16869	rgl2 * 24h down vs WT * 24h	4.65572e-15	-4.96309	rgl2 * 36h down vs WT * 36h
246036_at	AtAGAL2	AtAGAL2 (Arabidopsis thaliana ALPHA-GALACTOSIDASE 2); alpha-galactosidase/ catalytic/ h	0005975 // carbohydrate metabolic process // inferred from electronic annotation /// 00	0009505 // plant-type cell wall // inferred from direct assay	0003824 // catalytic activity // inferred from electronic annotation /// 0004553 // hyd	June 2009 (TAIR 9)	NM_001036778 /// NM_120921	This probe set was annotated using the Matching Probes based pipeline to a Entrez Gene	At5g08370 // tigr // 8 // Cross Hyb Matching Probes	NM_001036778(11),NM_120921(11)	0.375494	-1.09938	rgl2 * 10h down vs WT * 10h	0.00446841	1.40992	rgl2 * 18h up vs WT * 18h	1.16923e-12	7.78163	rgl2 * 24h up vs WT * 24h	6.88262e-16	27.2218	rgl2 * 36h up vs WT * 36h
252607_at	XTR8	XTR8 (XYLOGLUCAN ENDO-TRANSGLYCOSYLASE-RELATED 8); hydrolase, acting on glycosyl bonds	0005975 // carbohydrate metabolic process // inferred from electronic annotation /// 00	0005576 // extracellular region // inferred from electronic annotation /// 0005618 // c	0004553 // hydrolase activity, hydrolyzing O-glycosyl compounds // inferred from electr	June 2009 (TAIR 9)	NM_114368	This probe set was annotated using the Matching Probes based pipeline to a Entrez Gene	---	NM_114368(11)	7.37651e-10	4.96774	rgl2 * 10h up vs WT * 10h	2.77614e-10	5.54441	rgl2 * 18h up vs WT * 18h	2.84754e-11	7.34579	rgl2 * 24h up vs WT * 24h	5.20164e-09	4.05866	rgl2 * 36h up vs WT * 36h
266690_at	ATNADP-ME1	ATNADP-ME1 (NADP-malic enzyme 1); malate dehydrogenase (oxaloacetate-decarboxylating) (	0006108 // malate metabolic process // inferred from electronic annotation /// 0006108	---	0003824 // catalytic activity // inferred from electronic annotation /// 0004470 // mal	June 2009 (TAIR 9)	NM_127548	This probe set was annotated using the Matching Probes based pipeline to a Entrez Gene	---	NM_127548(11)	0.00408109	-1.2315	rgl2 * 10h down vs WT * 10h	2.7386e-08	-1.86269	rgl2 * 18h down vs WT * 18h	3.19804e-09	-2.0623	rgl2 * 24h down vs WT * 24h	6.41392e-15	-5.55912	rgl2 * 36h down vs WT * 36h
248622_at	---	---	0005975 // carbohydrate metabolic process // inferred from electronic annotation /// 00	0005576 // extracellular region // inferred from electronic annotation /// 0005578 // p	0004553 // hydrolase activity, hydrolyzing O-glycosyl compounds // inferred from sequen	June 2009 (TAIR 9)	NM_124313	This probe set was annotated using the Matching Probes based pipeline to a Entrez Gene	---	NM_124313(11)	0.0232208	-1.23182	rgl2 * 10h down vs WT * 10h	0.151629	-1.13325	rgl2 * 18h down vs WT * 18h	7.47455e-12	4.27645	rgl2 * 24h up vs WT * 24h	3.52652e-17	24.2243	rgl2 * 36h up vs WT * 36h
245803_at	RD21	RD21 (responsive to dehydration 21); cysteine-type endopeptidase/ cysteine-type peptida	0006508 // proteolysis // inferred from electronic annotation /// 0009414 // response t	0005773 // vacuole // inferred from direct assay /// 0009507 // chloroplast // inferred	0004197 // cysteine-type endopeptidase activity // inferred from electronic annotation	June 2009 (TAIR 9)	NM_103612	This probe set was annotated using the Matching Probes based pipeline to a Entrez Gene	BX813570 // gb_htc // 6 // Cross Hyb Matching Probes	NM_103612(11)	3.88279e-08	2.02473	rgl2 * 10h up vs WT * 10h	5.48341e-08	1.98969	rgl2 * 18h up vs WT * 18h	1.27364e-11	3.39249	rgl2 * 24h up vs WT * 24h	2.81855e-10	2.7019	rgl2 * 36h up vs WT * 36h
247172_at	---	---	0008152 // metabolic process // inferred from electronic annotation	---	0016740 // transferase activity // inferred from electronic annotation /// 0016757 // t	June 2009 (TAIR 9)	NM_125953	This probe set was annotated using the Matching Probes based pipeline to a Entrez Gene	---	NM_125953(11)	0.00295632	-1.20584	rgl2 * 10h down vs WT * 10h	4.70779e-09	-1.83259	rgl2 * 18h down vs WT * 18h	4.91406e-09	-1.82927	rgl2 * 24h down vs WT * 24h	6.73329e-14	-3.55684	rgl2 * 36h down vs WT * 36h
262875_at	G-TMT	G-TMT (GAMMA-TOCOPHEROL METHYLTRANSFERASE); tocopherol O-methyltransferase	0008152 // metabolic process // inferred from electronic annotation /// 0010189 // vita	0009507 // chloroplast // inferred from sequence or structural similarity /// 0009507 /	0008168 // methyltransferase activity // inferred from electronic annotation /// 001674	June 2009 (TAIR 9)	NM_105171	This probe set was annotated using the Matching Probes based pipeline to a Entrez Gene	---	NM_105171(11)	8.13797e-07	1.79785	rgl2 * 10h up vs WT * 10h	4.6901e-10	2.72624	rgl2 * 18h up vs WT * 18h	1.01451e-09	2.58978	rgl2 * 24h up vs WT * 24h	2.38602e-11	3.40096	rgl2 * 36h up vs WT * 36h
251100_at	---	---	0055114 // oxidation reduction // inferred from electronic annotation	---	0016491 // oxidoreductase activity // inferred from electronic annotation	June 2009 (TAIR 9)	NM_120245 /// NM_180419	This probe set was annotated using the Matching Probes based pipeline to a Entrez Gene	---	NM_120245(10),NM_180419(10)	0.00531876	-1.25324	rgl2 * 10h down vs WT * 10h	1.26209e-07	-1.87141	rgl2 * 18h down vs WT * 18h	1.56444e-08	-2.07349	rgl2 * 24h down vs WT * 24h	8.44152e-15	-6.67682	rgl2 * 36h down vs WT * 36h
261363_at	SKS6	SKS6 (SKU5-SIMILAR 6); pectinesterase	0055114 // oxidation reduction // inferred from electronic annotation	0005618 // cell wall // inferred from direct assay /// 0009505 // plant-type cell wall	0005507 // copper ion binding // inferred from electronic annotation /// 0016491 // oxi	June 2009 (TAIR 9)	NM_103408	This probe set was annotated using the Matching Probes based pipeline to a Entrez Gene	---	NM_103408(11)	4.12996e-08	1.96746	rgl2 * 10h up vs WT * 10h	4.7415e-07	1.75825	rgl2 * 18h up vs WT * 18h	8.75532e-10	2.42752	rgl2 * 24h up vs WT * 24h	9.29602e-12	3.3259	rgl2 * 36h up vs WT * 36h
245136_at	---	---	0009733 // response to auxin stimulus // inferred from sequence or structural similarit	---	---	June 2009 (TAIR 9)	NM_130084	This probe set was annotated using the Matching Probes based pipeline to a Entrez Gene	---	NM_130084(11)	0.003451	-1.30144	rgl2 * 10h down vs WT * 10h	3.4305e-09	-2.43574	rgl2 * 18h down vs WT * 18h	2.1213e-10	-2.93498	rgl2 * 24h down vs WT * 24h	2.8452e-12	-4.18733	rgl2 * 36h down vs WT * 36h
257634_s_at	CYP71B19	CYP71B19; electron carrier/ heme binding / iron ion binding / monooxygenase/ oxygen bin	0055114 // oxidation reduction // inferred from electronic annotation	0012505 // endomembrane system // inferred from electronic annotation /// 0016020 // me	0004497 // monooxygenase activity // inferred from electronic annotation /// 0005506 //	June 2009 (TAIR 9)	NM_113524 /// NM_113525 /// NM_202635	This probe set was annotated using the Matching Probes based pipeline to a Entrez Gene	---	AT3G26170.1(11),AT3G26180.1(11),AT3G26180.2(11),AF428409(11),AY056270(11),AY143938(11),	5.93489e-06	1.66221	rgl2 * 10h up vs WT * 10h	6.39976e-08	2.0594	rgl2 * 18h up vs WT * 18h	1.92768e-11	3.53355	rgl2 * 24h up vs WT * 24h	1.17159e-10	3.06387	rgl2 * 36h up vs WT * 36h
266392_at	M10	M10	0010162 // seed dormancy // inferred from sequence or structural similarity	0005576 // extracellular region // inferred from sequence or structural similarity	---	June 2009 (TAIR 9)	NM_129692	This probe set was annotated using the Matching Probes based pipeline to a Entrez Gene	---	NM_129692(11)	0.000548446	-1.28607	rgl2 * 10h down vs WT * 10h	1.17328e-06	-1.55476	rgl2 * 18h down vs WT * 18h	4.36535e-08	-1.76051	rgl2 * 24h down vs WT * 24h	2.23557e-14	-4.43546	rgl2 * 36h down vs WT * 36h
255471_at	AOP3	AOP3; iron ion binding / oxidoreductase	0019761 // glucosinolate biosynthetic process // inferred from mutant phenotype /// 005	0012505 // endomembrane system // inferred from electronic annotation	0005506 // iron ion binding // inferred from electronic annotation /// 0016491 // oxido	June 2009 (TAIR 9)	NM_001036503 /// NM_116539	This probe set was annotated using the Matching Probes based pipeline to a Entrez Gene	---	NM_001036503(11),NM_116539(11)	0.0103063	-1.26345	rgl2 * 10h down vs WT * 10h	9.25802e-06	-1.6698	rgl2 * 18h down vs WT * 18h	4.72738e-10	-2.90886	rgl2 * 24h down vs WT * 24h	1.05091e-13	-6.39739	rgl2 * 36h down vs WT * 36h
264079_at	---	---	---	0012505 // endomembrane system // inferred from electronic annotation	0045735 // nutrient reservoir activity // inferred from electronic annotation /// 00457	June 2009 (TAIR 9)	NM_128409	This probe set was annotated using the Matching Probes based pipeline to a Entrez Gene	---	NM_128409(11)	0.198479	-1.06955	rgl2 * 10h down vs WT * 10h	1.44218e-05	-1.35985	rgl2 * 18h down vs WT * 18h	6.02284e-07	-1.48943	rgl2 * 24h down vs WT * 24h	1.91582e-15	-4.45038	rgl2 * 36h down vs WT * 36h
262310_at	MLP31	MLP31 (MLP-LIKE PROTEIN 31)	0006952 // defense response // inferred from electronic annotation /// 0009607 // respo	---	---	June 2009 (TAIR 9)	NM_105752	This probe set was annotated using the Matching Probes based pipeline to a Entrez Gene	---	NM_105752(11)	2.17233e-05	-1.80378	rgl2 * 10h down vs WT * 10h	1.86423e-07	-2.37868	rgl2 * 18h down vs WT * 18h	1.15223e-08	-2.88883	rgl2 * 24h down vs WT * 24h	1.02874e-12	-7.27829	rgl2 * 36h down vs WT * 36h
256908_at	---	---	---	0012505 // endomembrane system // inferred from electronic annotation /// 0016020 // me	0008375 // acetylglucosaminyltransferase activity // inferred from electronic annotatio	June 2009 (TAIR 9)	NM_113309	This probe set was annotated using the Matching Probes based pipeline to a Entrez Gene	---	NM_113309(11)	2.15893e-09	-4.56312	rgl2 * 10h down vs WT * 10h	3.06443e-09	-4.40017	rgl2 * 18h down vs WT * 18h	5.29114e-09	-4.1634	rgl2 * 24h down vs WT * 24h	4.18501e-08	-3.42546	rgl2 * 36h down vs WT * 36h
248912_at	---	---	0006629 // lipid metabolic process // inferred from electronic annotation /// 0016042 /	0005576 // extracellular region // inferred from electronic annotation /// 0012505 // e	0004091 // carboxylesterase activity // inferred from sequence or structural similarity	June 2009 (TAIR 9)	NM_123934	This probe set was annotated using the Matching Probes based pipeline to a Entrez Gene	---	NM_123934(11)	0.0707004	1.1746	rgl2 * 10h up vs WT * 10h	8.13066e-08	2.15571	rgl2 * 18h up vs WT * 18h	1.66411e-10	3.26552	rgl2 * 24h up vs WT * 24h	1.94095e-12	4.89197	rgl2 * 36h up vs WT * 36h
248961_at	---	---	0006508 // proteolysis // inferred from electronic annotation /// 0006508 // proteolysi	0012505 // endomembrane system // inferred from electronic annotation	0004252 // serine-type endopeptidase activity // inferred from electronic annotation //	June 2009 (TAIR 9)	NM_123933	This probe set was annotated using the Matching Probes based pipeline to a Entrez Gene	---	NM_123933(11)	1.46603e-06	1.76374	rgl2 * 10h up vs WT * 10h	6.56284e-07	1.83007	rgl2 * 18h up vs WT * 18h	7.13552e-10	2.68473	rgl2 * 24h up vs WT * 24h	7.2251e-11	3.16547	rgl2 * 36h up vs WT * 36h
255493_at	---	---	---	0016020 // membrane // inferred from electronic annotation /// 0016021 // integral to m	0016595 // glutamate binding // inferred from sequence or structural similarity	June 2009 (TAIR 9)	NM_116503	This probe set was annotated using the Matching Probes based pipeline to a Entrez Gene	---	NM_116503(11)	0.000258426	-1.40575	rgl2 * 10h down vs WT * 10h	2.33296e-06	-1.68445	rgl2 * 18h down vs WT * 18h	8.76693e-06	-1.59565	rgl2 * 24h down vs WT * 24h	3.62223e-14	-6.06608	rgl2 * 36h down vs WT * 36h
248676_at	ATSDI1	ATSDI1 (SULPHUR DEFICIENCY-INDUCED 1); binding	0006792 // regulation of sulfur utilization // inferred from mutant phenotype /// 00104	---	0005488 // binding // inferred from electronic annotation	June 2009 (TAIR 9)	NM_124262	This probe set was annotated using the Matching Probes based pipeline to a Entrez Gene	---	NM_124262(11)	2.67034e-06	-2.1029	rgl2 * 10h down vs WT * 10h	0.0199397	-1.31251	rgl2 * 18h down vs WT * 18h	1.12587e-07	-2.58364	rgl2 * 24h down vs WT * 24h	4.9416e-14	-12.7667	rgl2 * 36h down vs WT * 36h
260914_at	BXL2	BXL2 (BETA-XYLOSIDASE 2); hydrolase, hydrolyzing O-glycosyl compounds	0005975 // carbohydrate metabolic process // inferred from electronic annotation /// 00	0005576 // extracellular region // inferred from electronic annotation /// 0005578 // p	0004553 // hydrolase activity, hydrolyzing O-glycosyl compounds // inferred from electr	June 2009 (TAIR 9)	NM_100144	This probe set was annotated using the Matching Probes based pipeline to a Entrez Gene	---	NM_100144(11)	1.58386e-05	1.8628	rgl2 * 10h up vs WT * 10h	6.60033e-09	3.10056	rgl2 * 18h up vs WT * 18h	1.42002e-10	4.35667	rgl2 * 24h up vs WT * 24h	7.44495e-09	3.07115	rgl2 * 36h up vs WT * 36h
247026_at	MAPKKK19	MAPKKK19; ATP binding / kinase/ protein kinase/ protein serine/threonine kinase	0006468 // protein amino acid phosphorylation // inferred from electronic annotation	---	0000166 // nucleotide binding // inferred from electronic annotation /// 0004672 // pro	June 2009 (TAIR 9)	NM_126108	This probe set was annotated using the Matching Probes based pipeline to a Entrez Gene	---	NM_126108(11)	1.25048e-07	1.74306	rgl2 * 10h up vs WT * 10h	1.396e-07	1.73519	rgl2 * 18h up vs WT * 18h	1.18893e-08	1.93253	rgl2 * 24h up vs WT * 24h	2.31428e-10	2.37337	rgl2 * 36h up vs WT * 36h
245070_at	---	---	---	---	0008270 // zinc ion binding // inferred from electronic annotation /// 0008270 // zinc	June 2009 (TAIR 9)	NM_127888 /// NM_201791	This probe set was annotated using the Matching Probes based pipeline to a Entrez Gene	---	NM_127888(11),NM_201791(9)	0.04222	-1.18234	rgl2 * 10h down vs WT * 10h	0.000115451	-1.46827	rgl2 * 18h down vs WT * 18h	6.21545e-08	-2.04448	rgl2 * 24h down vs WT * 24h	3.40382e-14	-6.56168	rgl2 * 36h down vs WT * 36h
256914_at	---	---	---	0005634 // nucleus // inferred from direct assay	---	June 2009 (TAIR 9)	NM_113293	This probe set was annotated using the Matching Probes based pipeline to a Entrez Gene	---	NM_113293(11)	5.06362e-09	2.49198	rgl2 * 10h up vs WT * 10h	1.38248e-07	2.05405	rgl2 * 18h up vs WT * 18h	8.34817e-09	2.41479	rgl2 * 24h up vs WT * 24h	2.14377e-08	2.28082	rgl2 * 36h up vs WT * 36h
248915_at	---	---	---	---	---	June 2009 (TAIR 9)	NM_123936	This probe set was annotated using the Matching Probes based pipeline to a Entrez Gene	---	NM_123936(11)	0.000211238	-1.63715	rgl2 * 10h down vs WT * 10h	7.41695e-07	-2.24647	rgl2 * 18h down vs WT * 18h	1.29417e-07	-2.51944	rgl2 * 24h down vs WT * 24h	1.38558e-12	-7.54082	rgl2 * 36h down vs WT * 36h
252606_at	scpl48	scpl48 (serine carboxypeptidase-like 48); serine-type carboxypeptidase	0006508 // proteolysis // inferred from electronic annotation /// 0006508 // proteolysi	0005576 // extracellular region // inferred from electronic annotation /// 0012505 // e	0004180 // carboxypeptidase activity // inferred from electronic annotation /// 0004185	June 2009 (TAIR 9)	NM_114370	This probe set was annotated using the Matching Probes based pipeline to a Entrez Gene	AK222084 // gb // 8 // Cross Hyb Matching Probes	NM_114370(11)	9.50899e-08	3.72105	rgl2 * 10h up vs WT * 10h	6.4594e-07	3.11779	rgl2 * 18h up vs WT * 18h	8.39811e-10	6.26758	rgl2 * 24h up vs WT * 24h	7.19612e-09	4.86386	rgl2 * 36h up vs WT * 36h
266756_at	CYP709B2	CYP709B2; electron carrier/ heme binding / iron ion binding / monooxygenase/ oxygen bin	0055114 // oxidation reduction // inferred from electronic annotation	0012505 // endomembrane system // inferred from electronic annotation	0004497 // monooxygenase activity // inferred from electronic annotation /// 0005506 //	June 2009 (TAIR 9)	NM_130263	This probe set was annotated using the Matching Probes based pipeline to a Entrez Gene	---	NM_130263(11)	1.71487e-06	1.92226	rgl2 * 10h up vs WT * 10h	2.79493e-07	2.12196	rgl2 * 18h up vs WT * 18h	1.87894e-10	3.52714	rgl2 * 24h up vs WT * 24h	8.29095e-09	2.64286	rgl2 * 36h up vs WT * 36h
267266_at	NRAMP3	NRAMP3 (NATURAL RESISTANCE-ASSOCIATED MACROPHAGE PROTEIN 3); inorganic anion transmembr	0006810 // transport // inferred from electronic annotation /// 0006811 // ion transpor	0005773 // vacuole // inferred from direct assay /// 0005774 // vacuolar membrane // in	0005215 // transporter activity // inferred from electronic annotation /// 0005384 // m	June 2009 (TAIR 9)	NM_127879	This probe set was annotated using the Matching Probes based pipeline to a Entrez Gene	---	NM_127879(11)	3.15465e-05	1.39062	rgl2 * 10h up vs WT * 10h	4.9731e-07	1.592	rgl2 * 18h up vs WT * 18h	5.53414e-09	1.90733	rgl2 * 24h up vs WT * 24h	8.64707e-11	2.35719	rgl2 * 36h up vs WT * 36h
266143_at	---	---	0009409 // response to cold // inferred from sequence or structural similarity /// 0042	0012505 // endomembrane system // inferred from electronic annotation /// 0016021 // in	---	June 2009 (TAIR 9)	NM_129448	This probe set was annotated using the Matching Probes based pipeline to a Entrez Gene	---	NM_129448(11)	0.0215643	-1.15162	rgl2 * 10h down vs WT * 10h	8.79388e-06	-1.42591	rgl2 * 18h down vs WT * 18h	3.13807e-07	-1.58924	rgl2 * 24h down vs WT * 24h	1.57181e-13	-3.47656	rgl2 * 36h down vs WT * 36h
256302_at	---	---	0008152 // metabolic process // inferred from electronic annotation	0009507 // chloroplast // inferred from electronic annotation	0008168 // methyltransferase activity // inferred from electronic annotation /// 000816	June 2009 (TAIR 9)	NM_001036179 /// NM_001160990 /// NM_105621	This probe set was annotated using the Matching Probes based pipeline to a Entrez Gene	AT1G69526.3 // tair // 2 // Cross Hyb Matching Probes /// BT033123 // gb // 2 // Cross	NM_001036179(11),NM_105621(11)	2.22863e-05	1.61569	rgl2 * 10h up vs WT * 10h	5.83644e-09	2.47736	rgl2 * 18h up vs WT * 18h	2.79663e-09	2.59841	rgl2 * 24h up vs WT * 24h	1.1296e-08	2.37736	rgl2 * 36h up vs WT * 36h
246595_at	FDH	FDH (FORMATE DEHYDROGENASE); NAD or NADH binding / binding / catalytic/ cofactor bindin	0008152 // metabolic process // inferred from electronic annotation /// 0009611 // resp	0005739 // mitochondrion // inferred from direct assay /// 0005739 // mitochondrion //	0003824 // catalytic activity // inferred from electronic annotation /// 0005488 // bin	June 2009 (TAIR 9)	NM_121482	This probe set was annotated using the Matching Probes based pipeline to a Entrez Gene	BX833670 // gb_htc // 2 // Cross Hyb Matching Probes	NM_121482(11)	0.000233794	-1.47964	rgl2 * 10h down vs WT * 10h	3.09112e-05	-1.61014	rgl2 * 18h down vs WT * 18h	3.5311e-08	-2.26178	rgl2 * 24h down vs WT * 24h	2.34204e-12	-4.79783	rgl2 * 36h down vs WT * 36h
264071_at	SCPL51	SCPL51 (SERINE CARBOXYPEPTIDASE-LIKE 51); serine-type carboxypeptidase	0006508 // proteolysis // inferred from electronic annotation /// 0006508 // proteolysi	0005576 // extracellular region // inferred from electronic annotation /// 0005739 // m	0004180 // carboxypeptidase activity // inferred from electronic annotation /// 0004185	June 2009 (TAIR 9)	NM_001036357 /// NM_128351 /// NM_201822	This probe set was annotated using the Matching Probes based pipeline to a Entrez Gene	At2g27920 // tigr // 8 // Cross Hyb Matching Probes	NM_001036357(11),NM_128351(11),NM_201822(11)	2.10786e-08	2.96897	rgl2 * 10h up vs WT * 10h	9.70104e-08	2.64871	rgl2 * 18h up vs WT * 18h	8.27569e-10	3.91161	rgl2 * 24h up vs WT * 24h	3.02678e-06	2.11024	rgl2 * 36h up vs WT * 36h
258252_at	---	---	0005975 // carbohydrate metabolic process // inferred from sequence or structural simil	0005576 // extracellular region // inferred from electronic annotation /// 0005618 // c	0004650 // polygalacturonase activity // inferred from electronic annotation /// 000465	June 2009 (TAIR 9)	NM_001084693 /// NM_112442	This probe set was annotated using the Matching Probes based pipeline to a Entrez Gene	---	NM_001084693(11),NM_112442(11)	9.74333e-07	2.56155	rgl2 * 10h up vs WT * 10h	5.67359e-08	3.20782	rgl2 * 18h up vs WT * 18h	1.90124e-09	4.40241	rgl2 * 24h up vs WT * 24h	3.91387e-08	3.31166	rgl2 * 36h up vs WT * 36h
247866_at	XTR3	XTR3 (XYLOGLUCAN ENDOTRANSGLYCOSYLASE 3); hydrolase, acting on glycosyl bonds / xyloglu	0005975 // carbohydrate metabolic process // inferred from electronic annotation /// 00	0005576 // extracellular region // inferred from electronic annotation /// 0005618 // c	0004553 // hydrolase activity, hydrolyzing O-glycosyl compounds // inferred from electr	June 2009 (TAIR 9)	NM_125136	This probe set was annotated using the Matching Probes based pipeline to a Entrez Gene	---	NM_125136(11)	0.000109635	-1.76917	rgl2 * 10h down vs WT * 10h	1.06906e-06	-2.34516	rgl2 * 18h down vs WT * 18h	8.83966e-08	-2.80091	rgl2 * 24h down vs WT * 24h	2.62911e-11	-6.08242	rgl2 * 36h down vs WT * 36h
247768_at	---	---	0045449 // regulation of transcription // inferred from electronic annotation	0005634 // nucleus // inferred from electronic annotation	0003677 // DNA binding // inferred from sequence or structural similarity /// 0003677 /	June 2009 (TAIR 9)	NM_125280	This probe set was annotated using the Matching Probes based pipeline to a Entrez Gene	---	NM_125280(11)	8.72081e-07	1.97273	rgl2 * 10h up vs WT * 10h	4.77094e-08	2.32853	rgl2 * 18h up vs WT * 18h	1.22632e-08	2.53891	rgl2 * 24h up vs WT * 24h	2.69663e-08	2.41284	rgl2 * 36h up vs WT * 36h
260716_at	ATPER1	ATPER1; antioxidant/ thioredoxin peroxidase	0006950 // response to stress // inferred from electronic annotation /// 0009269 // res	0005634 // nucleus // inferred from electronic annotation /// 0005737 // cytoplasm // i	0004601 // peroxidase activity // inferred from electronic annotation /// 0008379 // th	June 2009 (TAIR 9)	NM_103709	This probe set was annotated using the Matching Probes based pipeline to a Entrez Gene	---	NM_103709(11)	0.000301496	-1.31256	rgl2 * 10h down vs WT * 10h	1.2091e-05	-1.44622	rgl2 * 18h down vs WT * 18h	7.65302e-06	-1.46765	rgl2 * 24h down vs WT * 24h	8.40891e-13	-3.30315	rgl2 * 36h down vs WT * 36h
252019_at	---	---	0009793 // embryonic development ending in seed dormancy // inferred from sequence or s	---	---	June 2009 (TAIR 9)	NM_115164	This probe set was annotated using the Matching Probes based pipeline to a Entrez Gene	---	NM_115164(11)	0.0227041	-1.22285	rgl2 * 10h down vs WT * 10h	5.97919e-07	-1.88661	rgl2 * 18h down vs WT * 18h	2.66665e-06	-1.75766	rgl2 * 24h down vs WT * 24h	1.20861e-12	-4.8172	rgl2 * 36h down vs WT * 36h
262314_at	---	---	---	---	---	June 2009 (TAIR 9)	NM_105749	This probe set was annotated using the Matching Probes based pipeline to a Entrez Gene	BX818438 // gb_htc // 5 // Cross Hyb Matching Probes	NM_105749(11)	3.28333e-05	-1.38941	rgl2 * 10h down vs WT * 10h	3.03421e-07	-1.62147	rgl2 * 18h down vs WT * 18h	3.14528e-07	-1.61933	rgl2 * 24h down vs WT * 24h	9.59645e-11	-2.34518	rgl2 * 36h down vs WT * 36h
261728_at	sks5	sks5 (SKU5 Similar 5); copper ion binding / oxidoreductase	0055114 // oxidation reduction // inferred from electronic annotation	0005618 // cell wall // inferred from direct assay /// 0009505 // plant-type cell wall	0005507 // copper ion binding // inferred from electronic annotation /// 0016491 // oxi	June 2009 (TAIR 9)	NM_106265	This probe set was annotated using the Matching Probes based pipeline to a Entrez Gene	---	NM_106265(11)	0.00539369	1.21464	rgl2 * 10h up vs WT * 10h	0.00474878	1.21909	rgl2 * 18h up vs WT * 18h	2.7451e-07	1.6659	rgl2 * 24h up vs WT * 24h	1.98228e-13	3.81431	rgl2 * 36h up vs WT * 36h
249937_at	---	---	0006471 // protein amino acid ADP-ribosylation // inferred from electronic annotation /	0005622 // intracellular // inferred from electronic annotation /// 0005634 // nucleus	0003950 // NAD+ ADP-ribosyltransferase activity // inferred from electronic annotation	June 2009 (TAIR 9)	NM_122152	This probe set was annotated using the Matching Probes based pipeline to a Entrez Gene	---	NM_122152(11)	0.104015	-1.1241	rgl2 * 10h down vs WT * 10h	1.25427e-06	-1.66436	rgl2 * 18h down vs WT * 18h	2.5094e-06	-1.61924	rgl2 * 24h down vs WT * 24h	5.46541e-13	-4.08569	rgl2 * 36h down vs WT * 36h
252943_at	CAD9	CAD9 (CINNAMYL ALCOHOL DEHYDROGENASE 9); binding / catalytic/ oxidoreductase/ zinc ion	0008152 // metabolic process // inferred from electronic annotation /// 0009809 // lign	0048046 // apoplast // inferred from direct assay	0003824 // catalytic activity // inferred from electronic annotation /// 0005488 // bin	June 2009 (TAIR 9)	NM_001036735 /// NM_120093	This probe set was annotated using the Matching Probes based pipeline to a Entrez Gene	AK221138 // gb // 3 // Cross Hyb Matching Probes	AY302076(11),NM_001036735(9),NM_120093(11)	0.0487822	1.19441	rgl2 * 10h up vs WT * 10h	2.25233e-05	1.63428	rgl2 * 18h up vs WT * 18h	1.25836e-08	2.41261	rgl2 * 24h up vs WT * 24h	3.78937e-12	4.58705	rgl2 * 36h up vs WT * 36h
259782_at	---	---	---	---	---	June 2009 (TAIR 9)	NM_102708	This probe set was annotated using the Matching Probes based pipeline to a Entrez Gene	BX817321 // gb_htc // 5 // Cross Hyb Matching Probes	NM_102708(11)	0.00437946	-1.39418	rgl2 * 10h down vs WT * 10h	3.171e-05	-1.774	rgl2 * 18h down vs WT * 18h	1.59596e-07	-2.41417	rgl2 * 24h down vs WT * 24h	3.40583e-12	-6.33415	rgl2 * 36h down vs WT * 36h
261957_at	ATMGL	ATMGL (ARABIDOPSIS THALIANA METHIONINE GAMMA-LYASE); catalytic/ methionine gamma-lyase	0006520 // cellular amino acid metabolic process // inferred from sequence or structura	0005829 // cytosol // inferred from direct assay	0003824 // catalytic activity // inferred from sequence or structural similarity /// 00	June 2009 (TAIR 9)	NM_105141	This probe set was annotated using the Matching Probes based pipeline to a Entrez Gene	---	NM_105141(11)	0.0060287	-1.25504	rgl2 * 10h down vs WT * 10h	1.02937e-06	-1.72905	rgl2 * 18h down vs WT * 18h	5.20163e-07	-1.7814	rgl2 * 24h down vs WT * 24h	8.08921e-12	-3.48944	rgl2 * 36h down vs WT * 36h
248520_at	AtHSD1	AtHSD1 (hydroxysteroid dehydrogenase 1); binding / catalytic/ oxidoreductase	0008152 // metabolic process // inferred from electronic annotation /// 0009737 // resp	0012505 // endomembrane system // inferred from electronic annotation	0003824 // catalytic activity // inferred from electronic annotation /// 0005488 // bin	June 2009 (TAIR 9)	NM_124448 /// NM_148113	This probe set was annotated using the Matching Probes based pipeline to a Entrez Gene	---	AT5G50600.1(11),AT5G50700.1(11),AY052660(11),AY062768(11),AY081653(11),AF446888(11),AK2	0.0184379	-1.2262	rgl2 * 10h down vs WT * 10h	4.87983e-06	-1.68656	rgl2 * 18h down vs WT * 18h	5.82296e-06	-1.67373	rgl2 * 24h down vs WT * 24h	8.55324e-13	-4.78698	rgl2 * 36h down vs WT * 36h
263320_at	AtGolS1	AtGolS1 (Arabidopsis thaliana galactinol synthase 1); transferase, transferring glycosy	0009408 // response to heat // inferred from expression pattern /// 0009644 // response	---	0016757 // transferase activity, transferring glycosyl groups // inferred from electron	June 2009 (TAIR 9)	NM_130286	This probe set was annotated using the Matching Probes based pipeline to a Entrez Gene	---	NM_130286(11)	0.00302069	-1.26833	rgl2 * 10h down vs WT * 10h	2.10662e-06	-1.63298	rgl2 * 18h down vs WT * 18h	1.20716e-06	-1.66972	rgl2 * 24h down vs WT * 24h	5.28097e-12	-3.38175	rgl2 * 36h down vs WT * 36h
260745_at	ATGSTU20	ATGSTU20 (GLUTATHIONE S-TRANSFERASE TAU 20); glutathione transferase	0009407 // toxin catabolic process // traceable author statement	0005737 // cytoplasm // non-traceable author statement /// 0009507 // chloroplast // in	0004364 // glutathione transferase activity // inferred from sequence or structural sim	June 2009 (TAIR 9)	NM_106484	This probe set was annotated using the Matching Probes based pipeline to a Entrez Gene	---	NM_106484(11)	0.0191415	1.20673	rgl2 * 10h up vs WT * 10h	2.98977e-05	1.51391	rgl2 * 18h up vs WT * 18h	2.11187e-09	2.37276	rgl2 * 24h up vs WT * 24h	3.55145e-11	3.12224	rgl2 * 36h up vs WT * 36h
257985_at	---	---	---	---	0003700 // transcription factor activity // inferred from sequence or structural simila	June 2009 (TAIR 9)	NM_001035656 /// NM_112972 /// NM_180286	This probe set was annotated using the Matching Probes based pipeline to a Entrez Gene	---	NM_001035656(9),NM_112972(11),NM_180286(11)	0.570313	-1.02614	rgl2 * 10h down vs WT * 10h	0.662209	-1.02002	rgl2 * 18h down vs WT * 18h	1.73052e-07	-1.47571	rgl2 * 24h down vs WT * 24h	1.37121e-14	-3.2226	rgl2 * 36h down vs WT * 36h
246114_at	DIN10	DIN10 (DARK INDUCIBLE 10); hydrolase, hydrolyzing O-glycosyl compounds	0005975 // carbohydrate metabolic process // inferred from electronic annotation /// 00	0009507 // chloroplast // inferred from direct assay	0004553 // hydrolase activity, hydrolyzing O-glycosyl compounds // inferred from sequen	June 2009 (TAIR 9)	NM_001036833 /// NM_122032 /// NM_180713	This probe set was annotated using the Matching Probes based pipeline to a Entrez Gene	AK230362 // gb // 7 // Cross Hyb Matching Probes /// BX833337 // gb_htc // 7 // Cross H	NM_001036833(11),NM_122032(11),NM_180713(11)	1.56651e-05	1.44224	rgl2 * 10h up vs WT * 10h	2.26676e-07	1.67372	rgl2 * 18h up vs WT * 18h	1.06771e-07	1.72423	rgl2 * 24h up vs WT * 24h	1.44855e-09	2.09458	rgl2 * 36h up vs WT * 36h
252168_at	MES10	MES10 (METHYL ESTERASE 10); hydrolase/ hydrolase, acting on ester bonds / methyl jasmon	---	---	0016787 // hydrolase activity // inferred from sequence or structural similarity /// 00	June 2009 (TAIR 9)	NM_114904	This probe set was annotated using the Matching Probes based pipeline to a Entrez Gene	---	NM_114904(11)	0.00215392	1.4605	rgl2 * 10h up vs WT * 10h	9.93135e-08	2.5723	rgl2 * 18h up vs WT * 18h	2.19399e-09	3.45368	rgl2 * 24h up vs WT * 24h	5.80184e-09	3.18481	rgl2 * 36h up vs WT * 36h
258930_at	---	---	0045449 // regulation of transcription // traceable author statement	---	0003700 // transcription factor activity // inferred from sequence or structural simila	June 2009 (TAIR 9)	NM_111839	This probe set was annotated using the Matching Probes based pipeline to a Entrez Gene	---	NM_111839(11)	1.60128e-05	1.57228	rgl2 * 10h up vs WT * 10h	0.000252349	1.41663	rgl2 * 18h up vs WT * 18h	1.56515e-08	2.17099	rgl2 * 24h up vs WT * 24h	2.00277e-10	2.84949	rgl2 * 36h up vs WT * 36h
260891_at	---	---	0006508 // proteolysis // inferred from electronic annotation /// 0006508 // proteolysi	0012505 // endomembrane system // inferred from electronic annotation	0004197 // cysteine-type endopeptidase activity // inferred from electronic annotation	June 2009 (TAIR 9)	NM_102649	This probe set was annotated using the Matching Probes based pipeline to a Entrez Gene	---	NM_102649(11)	0.517859	-1.06574	rgl2 * 10h down vs WT * 10h	0.861105	1.01727	rgl2 * 18h up vs WT * 18h	8.56109e-10	3.41155	rgl2 * 24h up vs WT * 24h	1.13727e-13	9.11282	rgl2 * 36h up vs WT * 36h
264505_at	---	---	---	0012505 // endomembrane system // inferred from electronic annotation /// 0016020 // me	---	June 2009 (TAIR 9)	NM_100808	This probe set was annotated using the Matching Probes based pipeline to a Entrez Gene	BX816243 // gb_htc // 4 // Cross Hyb Matching Probes	NM_100808(11)	0.000485017	1.60894	rgl2 * 10h up vs WT * 10h	9.56722e-07	2.30763	rgl2 * 18h up vs WT * 18h	3.33537e-10	4.40055	rgl2 * 24h up vs WT * 24h	9.56742e-08	2.70707	rgl2 * 36h up vs WT * 36h
262828_at	---	---	0006952 // defense response // inferred from electronic annotation /// 0009607 // respo	---	---	June 2009 (TAIR 9)	NM_101364	This probe set was annotated using the Matching Probes based pipeline to a Entrez Gene	---	NM_101364(11)	0.0070286	-1.45814	rgl2 * 10h down vs WT * 10h	1.49505e-05	-2.10916	rgl2 * 18h down vs WT * 18h	2.07173e-06	-2.41176	rgl2 * 24h down vs WT * 24h	3.65449e-12	-9.36955	rgl2 * 36h down vs WT * 36h
258347_at	---	---	0009793 // embryonic development ending in seed dormancy // inferred from sequence or s	0012505 // endomembrane system // inferred from electronic annotation	---	June 2009 (TAIR 9)	NM_112632	This probe set was annotated using the Matching Probes based pipeline to a Entrez Gene	---	NM_112632(11)	0.0996984	-1.09024	rgl2 * 10h down vs WT * 10h	1.95303e-07	-1.53444	rgl2 * 18h down vs WT * 18h	0.000184987	-1.26967	rgl2 * 24h down vs WT * 24h	1.4246e-12	-2.62111	rgl2 * 36h down vs WT * 36h
251731_at	---	---	0006801 // superoxide metabolic process // inferred from electronic annotation /// 0019	0005739 // mitochondrion // inferred from sequence or structural similarity /// 0012505	0004784 // superoxide dismutase activity // inferred from electronic annotation /// 000	June 2009 (TAIR 9)	NM_115493	This probe set was annotated using the Matching Probes based pipeline to a Entrez Gene	---	NM_115493(11)	0.000537291	-1.53968	rgl2 * 10h down vs WT * 10h	9.25296e-06	-1.89232	rgl2 * 18h down vs WT * 18h	7.69196e-07	-2.18299	rgl2 * 24h down vs WT * 24h	2.44661e-11	-5.04942	rgl2 * 36h down vs WT * 36h
245629_at	---	---	0010090 // trichome morphogenesis // inferred from mutant phenotype	---	---	June 2009 (TAIR 9)	NM_104535	This probe set was annotated using the Matching Probes based pipeline to a Entrez Gene	---	NM_104535(11)	0.0107849	1.20546	rgl2 * 10h up vs WT * 10h	0.000232277	1.35747	rgl2 * 18h up vs WT * 18h	1.92315e-08	1.94368	rgl2 * 24h up vs WT * 24h	1.51137e-11	2.95026	rgl2 * 36h up vs WT * 36h
253946_at	---	---	0006629 // lipid metabolic process // inferred from electronic annotation /// 0016042 /	0005576 // extracellular region // inferred from electronic annotation /// 0012505 // e	0004091 // carboxylesterase activity // inferred from sequence or structural similarity	June 2009 (TAIR 9)	NM_118813 /// NM_179120	This probe set was annotated using the Matching Probes based pipeline to a Entrez Gene	---	NM_118813(11),NM_179120(11)	0.0265319	1.38278	rgl2 * 10h up vs WT * 10h	7.0439e-06	2.37518	rgl2 * 18h up vs WT * 18h	1.06318e-10	7.0033	rgl2 * 24h up vs WT * 24h	8.13537e-09	4.24788	rgl2 * 36h up vs WT * 36h
248626_at	---	---	0006468 // protein amino acid phosphorylation // inferred from electronic annotation //	0016020 // membrane // inferred from electronic annotation /// 0016021 // integral to m	0000166 // nucleotide binding // inferred from electronic annotation /// 0004672 // pro	June 2009 (TAIR 9)	NM_124271	This probe set was annotated using the Matching Probes based pipeline to a Entrez Gene	---	NM_124271(11)	0.00493192	1.21906	rgl2 * 10h up vs WT * 10h	8.27811e-07	1.60229	rgl2 * 18h up vs WT * 18h	3.1817e-09	2.02948	rgl2 * 24h up vs WT * 24h	2.48507e-09	2.05445	rgl2 * 36h up vs WT * 36h
250214_at	EXGT-A4	EXGT-A4 (ENDOXYLOGLUCAN TRANSFERASE A4); hydrolase, acting on glycosyl bonds / hydrolas	0005975 // carbohydrate metabolic process // inferred from electronic annotation /// 00	0005576 // extracellular region // inferred from electronic annotation /// 0005618 // c	0004553 // hydrolase activity, hydrolyzing O-glycosyl compounds // inferred from electr	June 2009 (TAIR 9)	NM_121390	This probe set was annotated using the Matching Probes based pipeline to a Entrez Gene	---	NM_121390(11)	0.509398	1.07206	rgl2 * 10h up vs WT * 10h	0.000243068	1.62279	rgl2 * 18h up vs WT * 18h	1.39731e-08	2.95083	rgl2 * 24h up vs WT * 24h	2.84797e-12	6.82755	rgl2 * 36h up vs WT * 36h
256125_at	ATLP-1	ATLP-1	0051707 // response to other organism // inferred from sequence or structural similarit	0012505 // endomembrane system // inferred from electronic annotation	---	June 2009 (TAIR 9)	NM_001035987 /// NM_101683	This probe set was annotated using the Matching Probes based pipeline to a Entrez Gene	---	NM_001035987(11),NM_101683(11)	0.00881066	1.36319	rgl2 * 10h up vs WT * 10h	0.000125072	1.68523	rgl2 * 18h up vs WT * 18h	6.0776e-08	2.66726	rgl2 * 24h up vs WT * 24h	1.17837e-11	5.83603	rgl2 * 36h up vs WT * 36h
259314_at	---	---	0008152 // metabolic process // inferred from electronic annotation /// 0055114 // oxid	---	0003824 // catalytic activity // inferred from electronic annotation /// 0005488 // bin	June 2009 (TAIR 9)	NM_111399	This probe set was annotated using the Matching Probes based pipeline to a Entrez Gene	---	NM_111399(11)	0.00201103	-1.46326	rgl2 * 10h down vs WT * 10h	0.000172242	-1.65316	rgl2 * 18h down vs WT * 18h	3.28226e-06	-2.05038	rgl2 * 24h down vs WT * 24h	2.28021e-12	-7.0528	rgl2 * 36h down vs WT * 36h
260203_at	ANAC019	ANAC019 (Arabidopsis NAC domain containing protein 19); transcription factor	0006350 // transcription // inferred from electronic annotation /// 0007275 // multicel	0005634 // nucleus // inferred from electronic annotation	0003677 // DNA binding // inferred from electronic annotation /// 0003700 // transcript	June 2009 (TAIR 9)	NM_104167	This probe set was annotated using the Matching Probes based pipeline to a Entrez Gene	---	NM_104167(11)	0.000444676	-1.35926	rgl2 * 10h down vs WT * 10h	7.08682e-05	-1.4477	rgl2 * 18h down vs WT * 18h	1.16188e-06	-1.69297	rgl2 * 24h down vs WT * 24h	1.30614e-11	-3.23985	rgl2 * 36h down vs WT * 36h
254609_at	---	---	0006629 // lipid metabolic process // inferred from electronic annotation /// 0016042 /	0005576 // extracellular region // inferred from electronic annotation /// 0012505 // e	0004091 // carboxylesterase activity // inferred from sequence or structural similarity	June 2009 (TAIR 9)	NM_118014	This probe set was annotated using the Matching Probes based pipeline to a Entrez Gene	BX829035 // gb_htc // 8 // Cross Hyb Matching Probes	NM_118014(11)	0.0227867	1.25469	rgl2 * 10h up vs WT * 10h	2.05118e-06	1.91579	rgl2 * 18h up vs WT * 18h	7.25837e-08	2.31499	rgl2 * 24h up vs WT * 24h	7.4134e-11	3.87213	rgl2 * 36h up vs WT * 36h
266895_at	---	---	0009738 // abscisic acid mediated signaling pathway // inferred from direct assay /// 0	0005634 // nucleus // inferred from electronic annotation /// 0005634 // nucleus // inf	0004872 // receptor activity // inferred from direct assay /// 0004872 // receptor acti	June 2009 (TAIR 9)	NM_128163	This probe set was annotated using the Matching Probes based pipeline to a Entrez Gene	---	NM_128163(11)	0.0225631	1.18846	rgl2 * 10h up vs WT * 10h	0.000257554	1.37614	rgl2 * 18h up vs WT * 18h	4.99302e-08	1.92547	rgl2 * 24h up vs WT * 24h	9.80469e-12	3.23959	rgl2 * 36h up vs WT * 36h
248794_at	ERF2	ERF2 (ETHYLENE RESPONSIVE ELEMENT BINDING FACTOR 2); DNA binding / transcription activa	0006350 // transcription // inferred from electronic annotation /// 0006355 // regulati	0005634 // nucleus // traceable author statement /// 0005634 // nucleus // inferred fro	0003677 // DNA binding // traceable author statement /// 0003677 // DNA binding // infe	June 2009 (TAIR 9)	NM_124093	This probe set was annotated using the Matching Probes based pipeline to a Entrez Gene	---	NM_124093(11)	1.32062e-07	-2.24268	rgl2 * 10h down vs WT * 10h	0.000138509	-1.56886	rgl2 * 18h down vs WT * 18h	1.40619e-06	-1.96167	rgl2 * 24h down vs WT * 24h	1.00291e-09	-3.13291	rgl2 * 36h down vs WT * 36h
261708_at	---	---	---	---	0005515 // protein binding // inferred from electronic annotation /// 0008270 // zinc i	June 2009 (TAIR 9)	NM_103008	This probe set was annotated using the Matching Probes based pipeline to a Entrez Gene	---	NM_103008(11)	8.79052e-07	-1.91383	rgl2 * 10h down vs WT * 10h	4.78569e-05	-1.58889	rgl2 * 18h down vs WT * 18h	7.41589e-08	-2.1868	rgl2 * 24h down vs WT * 24h	5.50528e-09	-2.56611	rgl2 * 36h down vs WT * 36h
262376_at	HTH	HTH (HOTHEAD); FAD binding / aldehyde-lyase/ mandelonitrile lyase	0006066 // alcohol metabolic process // inferred from electronic annotation /// 0007267	0005576 // extracellular region // inferred from sequence or structural similarity	0016614 // oxidoreductase activity, acting on CH-OH group of donors // inferred from el	June 2009 (TAIR 9)	NM_001160997 /// NM_105955	This probe set was annotated using the Matching Probes based pipeline to a Entrez Gene	---	NM_001160997(9),NM_105955(11)	0.0448423	1.15367	rgl2 * 10h up vs WT * 10h	0.0101598	1.21086	rgl2 * 18h up vs WT * 18h	1.44788e-07	1.78898	rgl2 * 24h up vs WT * 24h	1.13061e-12	3.66719	rgl2 * 36h up vs WT * 36h
247760_at	---	---	0006508 // proteolysis // inferred from electronic annotation /// 0006508 // proteolysi	0012505 // endomembrane system // inferred from electronic annotation	0004252 // serine-type endopeptidase activity // inferred from electronic annotation //	June 2009 (TAIR 9)	NM_125303	This probe set was annotated using the Matching Probes based pipeline to a Entrez Gene	---	NM_125303(11)	0.96061	1.00375	rgl2 * 10h up vs WT * 10h	1.86916e-06	1.72026	rgl2 * 18h up vs WT * 18h	2.37768e-07	1.88997	rgl2 * 24h up vs WT * 24h	6.38925e-12	3.73715	rgl2 * 36h up vs WT * 36h
251066_at	---	---	---	0016020 // membrane // inferred from electronic annotation /// 0016021 // integral to m	0005515 // protein binding // inferred from electronic annotation /// 0005515 // protei	June 2009 (TAIR 9)	NM_120266	This probe set was annotated using the Matching Probes based pipeline to a Entrez Gene	---	NM_120266(11)	0.0186471	-1.1803	rgl2 * 10h down vs WT * 10h	2.73533e-05	-1.44333	rgl2 * 18h down vs WT * 18h	3.20328e-07	-1.696	rgl2 * 24h down vs WT * 24h	1.43629e-11	-2.88931	rgl2 * 36h down vs WT * 36h
264091_at	---	---	---	---	0005515 // protein binding // inferred from electronic annotation /// 0008270 // zinc i	June 2009 (TAIR 9)	NM_106562 /// NM_202445	This probe set was annotated using the Matching Probes based pipeline to a Entrez Gene	---	NM_106562(11),NM_202445(10)	0.000492438	1.48184	rgl2 * 10h up vs WT * 10h	4.34263e-07	2.08833	rgl2 * 18h up vs WT * 18h	2.69163e-08	2.47107	rgl2 * 24h up vs WT * 24h	8.12901e-09	2.67789	rgl2 * 36h up vs WT * 36h
245501_at	---	---	---	0016020 // membrane // inferred from electronic annotation /// 0016021 // integral to m	---	June 2009 (TAIR 9)	NM_117653	This probe set was annotated using the Matching Probes based pipeline to a Entrez Gene	---	NM_117653(11)	0.000348835	-1.6091	rgl2 * 10h down vs WT * 10h	2.6373e-08	-2.8733	rgl2 * 18h down vs WT * 18h	5.32904e-07	-2.32679	rgl2 * 24h down vs WT * 24h	1.09692e-08	-3.07575	rgl2 * 36h down vs WT * 36h
261927_at	---	---	---	0012505 // endomembrane system // inferred from electronic annotation /// 0016020 // me	0005515 // protein binding // inferred from electronic annotation /// 0005515 // protei	June 2009 (TAIR 9)	NM_102099	This probe set was annotated using the Matching Probes based pipeline to a Entrez Gene	BX817210 // gb_htc // 4 // Cross Hyb Matching Probes	NM_102099(11)	0.196098	-1.15095	rgl2 * 10h down vs WT * 10h	3.45484e-07	-2.37371	rgl2 * 18h down vs WT * 18h	3.49938e-07	-2.37171	rgl2 * 24h down vs WT * 24h	6.12702e-11	-4.88582	rgl2 * 36h down vs WT * 36h
255418_at	---	---	---	0009507 // chloroplast // inferred from direct assay	0003824 // catalytic activity // inferred from electronic annotation	June 2009 (TAIR 9)	NM_001125452 /// NM_116556	This probe set was annotated using the Matching Probes based pipeline to a Entrez Gene	---	NM_001125452(11),NM_116556(11)	0.0093288	-1.24115	rgl2 * 10h down vs WT * 10h	0.00050637	-1.37356	rgl2 * 18h down vs WT * 18h	8.03253e-08	-1.96693	rgl2 * 24h down vs WT * 24h	2.2653e-11	-3.28424	rgl2 * 36h down vs WT * 36h
247269_at	AOX2	AOX2; alternative oxidase	0006810 // transport // inferred from electronic annotation /// 0007585 // respiratory	0005739 // mitochondrion // inferred from direct assay /// 0005739 // mitochondrion //	0009916 // alternative oxidase activity // inferred from sequence or structural similar	June 2009 (TAIR 9)	NM_125817	This probe set was annotated using the Matching Probes based pipeline to a Entrez Gene	---	NM_125817(11)	0.0167982	-1.17957	rgl2 * 10h down vs WT * 10h	3.09635e-05	-1.42556	rgl2 * 18h down vs WT * 18h	2.27191e-07	-1.69854	rgl2 * 24h down vs WT * 24h	3.37835e-11	-2.66393	rgl2 * 36h down vs WT * 36h
247037_at	RALFL34	RALFL34 (ralf-like 34); signal transducer	0007267 // cell-cell signaling // inferred from sequence or structural similarity	0048046 // apoplast // inferred from sequence or structural similarity	0004871 // signal transducer activity // traceable author statement	June 2009 (TAIR 9)	NM_126107	This probe set was annotated using the Matching Probes based pipeline to a Entrez Gene	---	NM_126107(11)	0.00018358	1.3187	rgl2 * 10h up vs WT * 10h	2.40137e-05	1.39881	rgl2 * 18h up vs WT * 18h	2.8342e-06	1.49557	rgl2 * 24h up vs WT * 24h	8.28712e-11	2.34899	rgl2 * 36h up vs WT * 36h
259167_at	---	---	0019915 // lipid storage // inferred from sequence or structural similarity	0005811 // lipid particle // inferred from electronic annotation /// 0012511 // monolay	---	June 2009 (TAIR 9)	NM_111023	This probe set was annotated using the Matching Probes based pipeline to a Entrez Gene	---	NM_111023(11)	0.109114	-1.10236	rgl2 * 10h down vs WT * 10h	2.77026e-05	-1.39442	rgl2 * 18h down vs WT * 18h	3.41088e-06	-1.48857	rgl2 * 24h down vs WT * 24h	4.26632e-12	-2.83546	rgl2 * 36h down vs WT * 36h
260859_at	scpl44	scpl44 (serine carboxypeptidase-like 44); serine-type carboxypeptidase	0006508 // proteolysis // inferred from electronic annotation /// 0006508 // proteolysi	0005576 // extracellular region // inferred from electronic annotation /// 0012505 // e	0004180 // carboxypeptidase activity // inferred from electronic annotation /// 0004185	June 2009 (TAIR 9)	NM_103506	This probe set was annotated using the Matching Probes based pipeline to a Entrez Gene	---	NM_103506(11)	0.00172373	1.60551	rgl2 * 10h up vs WT * 10h	6.63737e-09	4.03098	rgl2 * 18h up vs WT * 18h	1.28839e-08	3.78215	rgl2 * 24h up vs WT * 24h	2.35534e-06	2.45862	rgl2 * 36h up vs WT * 36h
262977_at	---	---	0006350 // transcription // inferred from electronic annotation /// 0006355 // regulati	0005634 // nucleus // inferred from sequence or structural similarity /// 0005634 // nu	0003677 // DNA binding // inferred from sequence or structural similarity /// 0003677 /	June 2009 (TAIR 9)	NM_106202	This probe set was annotated using the Matching Probes based pipeline to a Entrez Gene	AK119132 // gb // 11 // Negative Strand Matching Probes	NM_106202(11)	0.00578343	-1.3008	rgl2 * 10h down vs WT * 10h	0.000154697	-1.50125	rgl2 * 18h down vs WT * 18h	5.46304e-07	-1.93824	rgl2 * 24h down vs WT * 24h	2.04999e-11	-3.86686	rgl2 * 36h down vs WT * 36h
255550_at	AtSTS	AtSTS (Arabidopsis thaliana stachyose synthase); galactinol-raffinose galactosyltransfe	0005975 // carbohydrate metabolic process // inferred from electronic annotation	---	0004553 // hydrolase activity, hydrolyzing O-glycosyl compounds // inferred from sequen	June 2009 (TAIR 9)	NM_116428	This probe set was annotated using the Matching Probes based pipeline to a Entrez Gene	---	NM_116428(11)	0.0179443	-1.35211	rgl2 * 10h down vs WT * 10h	1.81143e-05	-1.98928	rgl2 * 18h down vs WT * 18h	2.53141e-07	-2.64224	rgl2 * 24h down vs WT * 24h	5.51225e-11	-5.77643	rgl2 * 36h down vs WT * 36h
259430_at	GPAT4	GPAT4 (GLYCEROL-3-PHOSPHATE ACYLTRANSFERASE 4); 1-acylglycerol-3-phosphate O-acyltransf	0008152 // metabolic process // inferred from sequence or structural similarity /// 000	0016020 // membrane // inferred from electronic annotation /// 0016021 // integral to m	0003841 // 1-acylglycerol-3-phosphate O-acyltransferase activity // inferred from genet	June 2009 (TAIR 9)	NM_100043	This probe set was annotated using the Matching Probes based pipeline to a Entrez Gene	BX816674 // gb_htc // 4 // Cross Hyb Matching Probes	NM_100043(11)	0.00479427	1.31546	rgl2 * 10h up vs WT * 10h	0.000169735	1.50416	rgl2 * 18h up vs WT * 18h	2.93112e-08	2.30273	rgl2 * 24h up vs WT * 24h	1.5142e-10	3.32275	rgl2 * 36h up vs WT * 36h
254203_at	AtGRF8	AtGRF8 (GROWTH-REGULATING FACTOR 8); transcription activator	0045449 // regulation of transcription // inferred from electronic annotation /// 00483	0005634 // nucleus // inferred from sequence or structural similarity /// 0005634 // nu	0005524 // ATP binding // inferred from electronic annotation /// 0016563 // transcript	June 2009 (TAIR 9)	NM_118547	This probe set was annotated using the Matching Probes based pipeline to a Entrez Gene	---	NM_118547(11)	0.00651775	-1.17133	rgl2 * 10h down vs WT * 10h	1.26806e-05	-1.36857	rgl2 * 18h down vs WT * 18h	2.13072e-06	-1.43914	rgl2 * 24h down vs WT * 24h	3.55509e-11	-2.22212	rgl2 * 36h down vs WT * 36h
256983_at	---	---	0006457 // protein folding // inferred from electronic annotation /// 0042026 // protei	0005634 // nucleus // inferred from direct assay /// 0005730 // nucleolus // inferred f	0000166 // nucleotide binding // inferred from electronic annotation /// 0005515 // pro	June 2009 (TAIR 9)	NM_112193	This probe set was annotated using the Matching Probes based pipeline to a Entrez Gene	AK118623 // gb // 8 // Cross Hyb Matching Probes	NM_112193(11)	0.011301	1.14842	rgl2 * 10h up vs WT * 10h	0.00978207	1.15229	rgl2 * 18h up vs WT * 18h	6.87045e-08	1.5722	rgl2 * 24h up vs WT * 24h	1.03601e-11	2.28852	rgl2 * 36h up vs WT * 36h
262396_at	---	---	---	0012505 // endomembrane system // inferred from electronic annotation	---	June 2009 (TAIR 9)	NM_103835	This probe set was annotated using the Matching Probes based pipeline to a Entrez Gene	---	NM_103835(11)	0.358394	1.11422	rgl2 * 10h up vs WT * 10h	0.339445	1.1192	rgl2 * 18h up vs WT * 18h	1.1263e-06	2.37699	rgl2 * 24h up vs WT * 24h	1.41625e-13	13.301	rgl2 * 36h up vs WT * 36h
249111_at	---	---	---	0009507 // chloroplast // inferred from electronic annotation	---	June 2009 (TAIR 9)	NM_123744	This probe set was annotated using the Matching Probes based pipeline to a Entrez Gene	---	NM_123744(11)	0.000995893	-1.53012	rgl2 * 10h down vs WT * 10h	4.22061e-05	-1.80377	rgl2 * 18h down vs WT * 18h	1.86354e-05	-1.887	rgl2 * 24h down vs WT * 24h	1.95928e-11	-5.68805	rgl2 * 36h down vs WT * 36h
264187_at	---	---	---	0031225 // anchored to membrane // traceable author statement	---	June 2009 (TAIR 9)	NM_104359	This probe set was annotated using the Matching Probes based pipeline to a Entrez Gene	---	NM_104359(11)	0.00553322	-1.40641	rgl2 * 10h down vs WT * 10h	1.92866e-06	-2.16441	rgl2 * 18h down vs WT * 18h	2.31802e-05	-1.87033	rgl2 * 24h down vs WT * 24h	4.18866e-11	-5.26922	rgl2 * 36h down vs WT * 36h
260900_s_at	---	---	0008152 // metabolic process // inferred from sequence or structural similarity /// 000	0012505 // endomembrane system // inferred from electronic annotation	0003863 // 3-methyl-2-oxobutanoate dehydrogenase (2-methylpropanoyl-transferring) activ	June 2009 (TAIR 9)	NM_101992 /// NM_122867	This probe set was annotated using the Matching Probes based pipeline to a Entrez Gene	---	AT1G21400.1(11),AT5G34780.1(11),AY099615(11),BT000269(11),AF077955(11),NM_101992(11),NM	0.000121139	-1.53948	rgl2 * 10h down vs WT * 10h	7.9566e-07	-1.94676	rgl2 * 18h down vs WT * 18h	1.16042e-05	-1.70775	rgl2 * 24h down vs WT * 24h	8.08083e-10	-2.99115	rgl2 * 36h down vs WT * 36h
250634_at	---	---	0009813 // flavonoid biosynthetic process // inferred from sequence or structural simil	---	0016491 // oxidoreductase activity // inferred from electronic annotation /// 0016706 /	June 2009 (TAIR 9)	NM_120830	This probe set was annotated using the Matching Probes based pipeline to a Entrez Gene	---	NM_120830(11)	0.00505224	-1.62483	rgl2 * 10h down vs WT * 10h	8.15525e-05	-2.18746	rgl2 * 18h down vs WT * 18h	1.92187e-08	-4.63501	rgl2 * 24h down vs WT * 24h	7.27859e-10	-6.86461	rgl2 * 36h down vs WT * 36h
255049_at	GASA2	GASA2 (GAST1 PROTEIN HOMOLOG 2)	0009739 // response to gibberellin stimulus // inferred from sequence or structural sim	0005576 // extracellular region // inferred from electronic annotation /// 0012505 // e	---	June 2009 (TAIR 9)	NM_117029	This probe set was annotated using the Matching Probes based pipeline to a Entrez Gene	---	NM_117029(11)	1.00297e-05	-2.50764	rgl2 * 10h down vs WT * 10h	1.55308e-07	-3.596	rgl2 * 18h down vs WT * 18h	1.43644e-05	-2.43821	rgl2 * 24h down vs WT * 24h	1.97781e-08	-4.42519	rgl2 * 36h down vs WT * 36h
254634_at	---	---	---	0012505 // endomembrane system // inferred from electronic annotation	0005515 // protein binding // inferred from physical interaction	June 2009 (TAIR 9)	NM_117981	This probe set was annotated using the Matching Probes based pipeline to a Entrez Gene	---	NM_117981(11)	0.384463	-1.06027	rgl2 * 10h down vs WT * 10h	1.9512e-05	-1.47829	rgl2 * 18h down vs WT * 18h	2.2775e-05	-1.47044	rgl2 * 24h down vs WT * 24h	2.78758e-12	-3.39072	rgl2 * 36h down vs WT * 36h
252623_at	---	---	---	---	---	June 2009 (TAIR 9)	NM_114401	This probe set was annotated using the Matching Probes based pipeline to a Entrez Gene	---	NM_114401(11)	0.0877198	1.2479	rgl2 * 10h up vs WT * 10h	5.81132e-06	2.24124	rgl2 * 18h up vs WT * 18h	5.17128e-09	3.93782	rgl2 * 24h up vs WT * 24h	3.24553e-09	4.11996	rgl2 * 36h up vs WT * 36h
248969_at	---	---	---	0012505 // endomembrane system // inferred from electronic annotation	---	June 2009 (TAIR 9)	NM_123899	This probe set was annotated using the Matching Probes based pipeline to a Entrez Gene	---	NM_123899(11)	0.00866127	-1.37821	rgl2 * 10h down vs WT * 10h	1.85809e-05	-1.90327	rgl2 * 18h down vs WT * 18h	9.62309e-06	-1.97665	rgl2 * 24h down vs WT * 24h	3.04857e-11	-5.53279	rgl2 * 36h down vs WT * 36h
245485_at	---	---	0006629 // lipid metabolic process // inferred from electronic annotation /// 0016042 /	0005576 // extracellular region // inferred from electronic annotation /// 0012505 // e	0004091 // carboxylesterase activity // inferred from sequence or structural similarity	June 2009 (TAIR 9)	NM_117719	This probe set was annotated using the Genome Target Overlap based pipeline to a Entrez	AT4G16230.1 // tair // 2 // Cross Hyb Matching Probes /// BX842337 // gb_htc // 5 // Cr	NM_117719	0.622938	-1.04391	rgl2 * 10h down vs WT * 10h	6.71537e-05	1.57959	rgl2 * 18h up vs WT * 18h	1.24402e-07	2.15464	rgl2 * 24h up vs WT * 24h	8.69309e-12	4.4121	rgl2 * 36h up vs WT * 36h
252604_at	NRT2.6	ATNRT2.6; nitrate transmembrane transporter	0055085 // transmembrane transport // inferred from electronic annotation	0005886 // plasma membrane // inferred from direct assay /// 0009507 // chloroplast //	0015112 // nitrate transmembrane transporter activity // inferred from sequence or stru	June 2009 (TAIR 9)	NM_114375	This probe set was annotated using the Matching Probes based pipeline to a Entrez Gene	---	NM_114375(11)	0.0108372	1.3149	rgl2 * 10h up vs WT * 10h	0.274978	1.11335	rgl2 * 18h up vs WT * 18h	0.000258634	1.5576	rgl2 * 24h up vs WT * 24h	1.62211e-13	8.41981	rgl2 * 36h up vs WT * 36h
255763_at	---	---	---	0005777 // peroxisome // inferred from direct assay	---	June 2009 (TAIR 9)	NM_101534	This probe set was annotated using the Matching Probes based pipeline to a Entrez Gene	---	NM_101534(11)	0.000917018	-1.4665	rgl2 * 10h down vs WT * 10h	6.39891e-05	-1.65832	rgl2 * 18h down vs WT * 18h	6.95922e-06	-1.85187	rgl2 * 24h down vs WT * 24h	7.57715e-11	-4.12344	rgl2 * 36h down vs WT * 36h
251137_at	---	---	---	---	0008429 // phosphatidylethanolamine binding // inferred from sequence or structural sim	June 2009 (TAIR 9)	NM_001125675 /// NM_120208	This probe set was annotated using the Matching Probes based pipeline to a Entrez Gene	BX833688 // gb_htc // 2 // Cross Hyb Matching Probes	NM_001125675(10),NM_120208(11)	0.12253	-1.1832	rgl2 * 10h down vs WT * 10h	2.42265e-06	-2.08503	rgl2 * 18h down vs WT * 18h	7.53381e-06	-1.95234	rgl2 * 24h down vs WT * 24h	5.56931e-11	-4.8577	rgl2 * 36h down vs WT * 36h
264668_at	---	---	0006007 // glucose catabolic process // inferred from electronic annotation /// 0006096	0005737 // cytoplasm // inferred from electronic annotation /// 0005740 // mitochondria	0003824 // catalytic activity // inferred from electronic annotation /// 0004619 // pho	June 2009 (TAIR 9)	NM_100850	This probe set was annotated using the Matching Probes based pipeline to a Entrez Gene	BT000692 // gb // 8 // Cross Hyb Matching Probes	NM_100850(11)	9.59345e-05	1.33872	rgl2 * 10h up vs WT * 10h	0.000245561	1.30401	rgl2 * 18h up vs WT * 18h	8.39341e-07	1.55025	rgl2 * 24h up vs WT * 24h	7.50688e-10	2.07037	rgl2 * 36h up vs WT * 36h
247582_at	---	---	---	---	---	June 2009 (TAIR 9)	NM_125469	This probe set was annotated using the Matching Probes based pipeline to a Entrez Gene	---	NM_125469(11)	0.0464473	-1.19507	rgl2 * 10h down vs WT * 10h	7.1059e-06	-1.71266	rgl2 * 18h down vs WT * 18h	2.68747e-06	-1.79158	rgl2 * 24h down vs WT * 24h	1.06079e-10	-3.35908	rgl2 * 36h down vs WT * 36h
253298_at	---	---	---	---	---	June 2009 (TAIR 9)	NM_119511	This probe set was annotated using the Matching Probes based pipeline to a Entrez Gene	DQ108849 // gb // 11 // Negative Strand Matching Probes	NM_119511(11)	0.03064	1.31459	rgl2 * 10h up vs WT * 10h	0.284586	1.13625	rgl2 * 18h up vs WT * 18h	0.000135352	1.77696	rgl2 * 24h up vs WT * 24h	2.61167e-13	12.2982	rgl2 * 36h up vs WT * 36h
260890_at	---	---	0006508 // proteolysis // inferred from electronic annotation /// 0006508 // proteolysi	0012505 // endomembrane system // inferred from electronic annotation	0004197 // cysteine-type endopeptidase activity // inferred from electronic annotation	June 2009 (TAIR 9)	NM_102650	This probe set was annotated using the Matching Probes based pipeline to a Entrez Gene	---	NM_102650(11)	0.667802	1.05903	rgl2 * 10h up vs WT * 10h	9.52033e-05	1.96729	rgl2 * 18h up vs WT * 18h	3.09452e-11	8.07997	rgl2 * 24h up vs WT * 24h	1.86921e-07	3.12594	rgl2 * 36h up vs WT * 36h
266514_at	---	---	0045449 // regulation of transcription // traceable author statement	0005622 // intracellular // inferred from electronic annotation /// 0005634 // nucleus	0003700 // transcription factor activity // inferred from sequence or structural simila	June 2009 (TAIR 9)	NM_130356 /// NM_201983	This probe set was annotated using the Matching Probes based pipeline to a Entrez Gene	---	NM_130356(11),NM_201983(11)	0.00274284	-1.24594	rgl2 * 10h down vs WT * 10h	0.00521152	-1.22259	rgl2 * 18h down vs WT * 18h	3.59867e-07	-1.67222	rgl2 * 24h down vs WT * 24h	7.4109e-11	-2.546	rgl2 * 36h down vs WT * 36h
264923_s_at	---	---	0045454 // cell redox homeostasis // inferred from electronic annotation /// 0055114 //	0005737 // cytoplasm // inferred from electronic annotation /// 0005886 // plasma membr	0004601 // peroxidase activity // inferred from electronic annotation /// 0016209 // an	June 2009 (TAIR 9)	NM_104757 /// NM_105269	This probe set was annotated using the Matching Probes based pipeline to a Entrez Gene	---	AT1G65970.1(11),AT1G60740.1(11),AF332463(11),AK176203(11),BT003050(11),BT043477(11),AF1	0.000505153	-1.56506	rgl2 * 10h down vs WT * 10h	6.52725e-05	-1.73642	rgl2 * 18h down vs WT * 18h	0.000100206	-1.69823	rgl2 * 24h down vs WT * 24h	6.74062e-11	-4.76172	rgl2 * 36h down vs WT * 36h
258879_at	---	---	0006950 // response to stress // inferred from electronic annotation /// 0006950 // res	0005886 // plasma membrane // inferred from direct assay /// 0016020 // membrane // inf	---	June 2009 (TAIR 9)	NM_111197 /// NM_180175	This probe set was annotated using the Matching Probes based pipeline to a Entrez Gene	---	NM_111197(11),NM_180175(9)	0.00312136	1.30314	rgl2 * 10h up vs WT * 10h	2.63863e-05	1.55728	rgl2 * 18h up vs WT * 18h	9.60749e-08	2.00473	rgl2 * 24h up vs WT * 24h	3.89131e-09	2.3982	rgl2 * 36h up vs WT * 36h
246925_at	CYP71B14	CYP71B14; electron carrier/ heme binding / iron ion binding / monooxygenase/ oxygen bin	0055114 // oxidation reduction // inferred from electronic annotation	0016020 // membrane // inferred from electronic annotation /// 0016021 // integral to m	0004497 // monooxygenase activity // inferred from electronic annotation /// 0005506 //	June 2009 (TAIR 9)	NM_122427	This probe set was annotated using the Matching Probes based pipeline to a Entrez Gene	AY065154 // gb // 1 // Cross Hyb Matching Probes /// AY114600 // gb // 1 // Cross Hyb M	NM_122427(11)	0.0572971	-1.28061	rgl2 * 10h down vs WT * 10h	0.000400706	-1.71202	rgl2 * 18h down vs WT * 18h	3.67346e-06	-2.29616	rgl2 * 24h down vs WT * 24h	1.86533e-11	-7.30608	rgl2 * 36h down vs WT * 36h
259180_at	---	---	---	---	---	June 2009 (TAIR 9)	NM_111034	This probe set was annotated using the Matching Probes based pipeline to a Entrez Gene	---	NM_111034(11)	0.0046855	1.34898	rgl2 * 10h up vs WT * 10h	2.76398e-06	1.90122	rgl2 * 18h up vs WT * 18h	1.74876e-07	2.2172	rgl2 * 24h up vs WT * 24h	9.40727e-09	2.67551	rgl2 * 36h up vs WT * 36h
253672_at	CFIM-25	CFIM-25	---	---	0005515 // protein binding // inferred from physical interaction	June 2009 (TAIR 9)	NM_119128	This probe set was annotated using the Matching Probes based pipeline to a Entrez Gene	---	NM_119128(11)	8.80158e-05	-1.41609	rgl2 * 10h down vs WT * 10h	2.65387e-05	-1.47541	rgl2 * 18h down vs WT * 18h	1.85574e-06	-1.62743	rgl2 * 24h down vs WT * 24h	4.28748e-09	-2.14534	rgl2 * 36h down vs WT * 36h
255905_at	BETA-TIP	BETA-TIP (BETA-TONOPLAST INTRINSIC PROTEIN); water channel	0006810 // transport // inferred from electronic annotation /// 0006810 // transport //	0005773 // vacuole // inferred from electronic annotation /// 0005774 // vacuolar membr	0005215 // transporter activity // inferred from electronic annotation /// 0015250 // w	June 2009 (TAIR 9)	NM_101644	This probe set was annotated using the Matching Probes based pipeline to a Entrez Gene	---	NM_101644(11)	0.00200855	-1.54286	rgl2 * 10h down vs WT * 10h	6.92635e-05	-1.87011	rgl2 * 18h down vs WT * 18h	2.24712e-05	-2.00217	rgl2 * 24h down vs WT * 24h	1.02325e-10	-5.64893	rgl2 * 36h down vs WT * 36h
266278_at	---	---	0008152 // metabolic process // inferred from electronic annotation /// 0055114 // oxid	0012505 // endomembrane system // inferred from electronic annotation	0003824 // catalytic activity // inferred from electronic annotation /// 0005488 // bin	June 2009 (TAIR 9)	NM_128484	This probe set was annotated using the Matching Probes based pipeline to a Entrez Gene	---	NM_128484(11)	0.00251881	-1.45069	rgl2 * 10h down vs WT * 10h	2.28294e-05	-1.84523	rgl2 * 18h down vs WT * 18h	1.12457e-05	-1.91897	rgl2 * 24h down vs WT * 24h	2.4762e-10	-4.2288	rgl2 * 36h down vs WT * 36h
252184_at	DWF4	DWF4 (DWARF 4); steroid 22-alpha hydroxylase	0009741 // response to brassinosteroid stimulus // inferred from expression pattern ///	0005783 // endoplasmic reticulum // inferred from direct assay /// 0016020 // membrane	0004497 // monooxygenase activity // inferred from electronic annotation /// 0005506 //	June 2009 (TAIR 9)	NM_114926	This probe set was annotated using the Matching Probes based pipeline to a Entrez Gene	BX822540 // gb_htc // 1 // Cross Hyb Matching Probes /// BX824287 // gb_htc // 6 // Cro	NM_114926(11)	0.00562977	1.24006	rgl2 * 10h up vs WT * 10h	5.7452e-06	1.56309	rgl2 * 18h up vs WT * 18h	2.57819e-07	1.77012	rgl2 * 24h up vs WT * 24h	5.1049e-09	2.13519	rgl2 * 36h up vs WT * 36h
248125_at	---	---	0006869 // lipid transport // inferred from sequence or structural similarity /// 00095	0012505 // endomembrane system // inferred from electronic annotation	0008289 // lipid binding // inferred from sequence or structural similarity /// 0045735	June 2009 (TAIR 9)	NM_124855	This probe set was annotated using the Matching Probes based pipeline to a Entrez Gene	---	NM_124855(11)	0.00376699	-1.20754	rgl2 * 10h down vs WT * 10h	0.000397356	-1.28173	rgl2 * 18h down vs WT * 18h	0.000380533	-1.28323	rgl2 * 24h down vs WT * 24h	9.40237e-12	-2.6105	rgl2 * 36h down vs WT * 36h
253767_at	CRU3	CRU3 (CRUCIFERIN 3); nutrient reservoir	0009737 // response to abscisic acid stimulus // inferred from expression pattern /// 0	0042735 // protein body // traceable author statement	0045735 // nutrient reservoir activity // inferred from sequence or structural similari	June 2009 (TAIR 9)	NM_001084990 /// NM_118994 /// NM_179133 /// NM_179134	This probe set was annotated using the Matching Probes based pipeline to a Entrez Gene	AK221187 // gb // 5 // Cross Hyb Matching Probes /// AK318733 // gb // 1 // Cross Hyb M	NM_001084990(11),NM_118994(11),NM_179133(10),NM_179134(9)	4.87837e-05	-1.35828	rgl2 * 10h down vs WT * 10h	0.000923835	-1.2533	rgl2 * 18h down vs WT * 18h	0.000175909	-1.31052	rgl2 * 24h down vs WT * 24h	7.15461e-11	-2.31485	rgl2 * 36h down vs WT * 36h
258092_at	---	---	---	---	---	June 2009 (TAIR 9)	NM_112320	This probe set was annotated using the Matching Probes based pipeline to a Entrez Gene	BX842220 // gb_htc // 3 // Cross Hyb Matching Probes /// At3g14595 // tigr // 8 // Cros	NM_112320(11)	0.0557952	-1.11853	rgl2 * 10h down vs WT * 10h	0.000384008	-1.27503	rgl2 * 18h down vs WT * 18h	4.31549e-06	-1.44625	rgl2 * 24h down vs WT * 24h	2.58082e-11	-2.40026	rgl2 * 36h down vs WT * 36h
260077_at	---	---	0051707 // response to other organism // inferred from sequence or structural similarit	0016020 // membrane // inferred from direct assay	---	June 2009 (TAIR 9)	NM_106020	This probe set was annotated using the Matching Probes based pipeline to a Entrez Gene	---	NM_106020(11)	0.00292463	1.37799	rgl2 * 10h up vs WT * 10h	0.00170472	1.41057	rgl2 * 18h up vs WT * 18h	1.60703e-06	1.96018	rgl2 * 24h up vs WT * 24h	9.63226e-11	3.85974	rgl2 * 36h up vs WT * 36h
246299_at	EM1	EM1 (LATE EMBRYOGENESIS ABUNDANT 1)	0009737 // response to abscisic acid stimulus // traceable author statement /// 0009793	---	---	June 2009 (TAIR 9)	NM_115040	This probe set was annotated using the Matching Probes based pipeline to a Entrez Gene	---	NM_115040(11)	0.0284404	-1.22449	rgl2 * 10h down vs WT * 10h	0.000176944	-1.50371	rgl2 * 18h down vs WT * 18h	3.22305e-05	-1.61633	rgl2 * 24h down vs WT * 24h	2.01461e-11	-3.96701	rgl2 * 36h down vs WT * 36h
246825_at	---	---	---	0009507 // chloroplast // inferred from direct assay	---	June 2009 (TAIR 9)	NM_122527	This probe set was annotated using the Matching Probes based pipeline to a Entrez Gene	---	NM_122527(11)	0.973338	1.0043	rgl2 * 10h up vs WT * 10h	0.00157985	1.61627	rgl2 * 18h up vs WT * 18h	1.14976e-07	3.12327	rgl2 * 24h up vs WT * 24h	1.85577e-11	8.02733	rgl2 * 36h up vs WT * 36h
247819_at	WNK4	WNK4 (WITH NO K (=LYSINE) 4); kinase/ protein kinase	0006468 // protein amino acid phosphorylation // traceable author statement /// 0006468	0005634 // nucleus // inferred from direct assay /// 0005737 // cytoplasm // inferred f	0000166 // nucleotide binding // inferred from electronic annotation /// 0004672 // pro	June 2009 (TAIR 9)	NM_125220	This probe set was annotated using the Matching Probes based pipeline to a Entrez Gene	---	NM_125220(11)	3.21931e-05	-1.67774	rgl2 * 10h down vs WT * 10h	4.33744e-06	-1.85026	rgl2 * 18h down vs WT * 18h	2.32351e-06	-1.91076	rgl2 * 24h down vs WT * 24h	5.83103e-08	-2.35862	rgl2 * 36h down vs WT * 36h
264078_at	BGAL8	BGAL8 (beta-galactosidase 8); beta-galactosidase/ catalytic/ cation binding / sugar bin	0005975 // carbohydrate metabolic process // inferred from electronic annotation /// 00	0005576 // extracellular region // inferred from electronic annotation /// 0005618 // c	0003824 // catalytic activity // inferred from electronic annotation /// 0004553 // hyd	June 2009 (TAIR 9)	NM_179790	This probe set was annotated using the Matching Probes based pipeline to a Entrez Gene	BX842091 // gb_htc // 2 // Cross Hyb Matching Probes	NM_179790(11)	0.000231838	1.80936	rgl2 * 10h up vs WT * 10h	1.11892e-05	2.19864	rgl2 * 18h up vs WT * 18h	2.77732e-08	3.51018	rgl2 * 24h up vs WT * 24h	4.54606e-07	2.77542	rgl2 * 36h up vs WT * 36h
261985_at	---	---	0008152 // metabolic process // inferred from electronic annotation	---	0000287 // magnesium ion binding // inferred from electronic annotation /// 0016829 //	June 2009 (TAIR 9)	NM_103094	This probe set was annotated using the Matching Probes based pipeline to a Entrez Gene	---	NM_103094(11)	0.0268642	1.2189	rgl2 * 10h up vs WT * 10h	0.000502325	1.42314	rgl2 * 18h up vs WT * 18h	1.41462e-06	1.82933	rgl2 * 24h up vs WT * 24h	8.98995e-11	3.33767	rgl2 * 36h up vs WT * 36h
263184_at	UGT75B1	UGT75B1 (UDP-GLUCOSYLTRANSFERASE 75B1); UDP-glucose:4-aminobenzoate acylglucosyltransfe	0008152 // metabolic process // inferred from electronic annotation /// 0009751 // resp	0005737 // cytoplasm // inferred from electronic annotation /// 0005856 // cytoskeleton	0005515 // protein binding // inferred from physical interaction /// 0008194 // UDP-gly	June 2009 (TAIR 9)	NM_100435	This probe set was annotated using the Matching Probes based pipeline to a Entrez Gene	---	NM_100435(11)	0.000319194	-1.41464	rgl2 * 10h down vs WT * 10h	0.000275479	-1.42235	rgl2 * 18h down vs WT * 18h	3.55204e-06	-1.69008	rgl2 * 24h down vs WT * 24h	7.18319e-10	-2.66576	rgl2 * 36h down vs WT * 36h
256220_at	---	---	---	0005886 // plasma membrane // inferred from direct assay	---	June 2009 (TAIR 9)	NM_104502	This probe set was annotated using the Matching Probes based pipeline to a Entrez Gene	---	NM_104502(11)	0.169464	1.0972	rgl2 * 10h up vs WT * 10h	9.35414e-06	1.50745	rgl2 * 18h up vs WT * 18h	2.72579e-08	1.90604	rgl2 * 24h up vs WT * 24h	5.80088e-09	2.05408	rgl2 * 36h up vs WT * 36h
245161_at	NSP2	NSP2 (NITRILE SPECIFIER PROTEIN 2)	0019762 // glucosinolate catabolic process // inferred from direct assay /// 0080028 //	---	0005529 // sugar binding // inferred from electronic annotation	June 2009 (TAIR 9)	NM_001036391 /// NM_128867	This probe set was annotated using the Matching Probes based pipeline to a Entrez Gene	---	NM_001036391(11),NM_128867(11)	0.0037342	-1.55341	rgl2 * 10h down vs WT * 10h	8.60889e-05	-1.96733	rgl2 * 18h down vs WT * 18h	1.93912e-05	-2.17341	rgl2 * 24h down vs WT * 24h	1.4934e-10	-6.44444	rgl2 * 36h down vs WT * 36h
248970_at	---	---	0006810 // transport // inferred from electronic annotation /// 0006811 // ion transpor	0005886 // plasma membrane // inferred from direct assay /// 0016020 // membrane // inf	0005215 // transporter activity // inferred from electronic annotation /// 0015204 // u	June 2009 (TAIR 9)	NM_123906	This probe set was annotated using the Matching Probes based pipeline to a Entrez Gene	---	NM_123906(11)	0.00674957	1.23427	rgl2 * 10h up vs WT * 10h	0.94121	1.00508	rgl2 * 18h up vs WT * 18h	7.79984e-07	1.69461	rgl2 * 24h up vs WT * 24h	6.52423e-12	3.30262	rgl2 * 36h up vs WT * 36h
260551_at	ATTI1	ATTI1; serine-type endopeptidase inhibitor	0006952 // defense response // traceable author statement /// 0006952 // defense respon	0005576 // extracellular region // inferred from electronic annotation /// 0012505 // e	0004867 // serine-type endopeptidase inhibitor activity // inferred from sequence or st	June 2009 (TAIR 9)	NM_129912	This probe set was annotated using the Matching Probes based pipeline to a Entrez Gene	---	NM_129912(11)	1.26931e-05	-1.51299	rgl2 * 10h down vs WT * 10h	0.000553293	-1.33239	rgl2 * 18h down vs WT * 18h	0.000341354	-1.35326	rgl2 * 24h down vs WT * 24h	3.55632e-10	-2.46784	rgl2 * 36h down vs WT * 36h
249187_at	---	---	0006508 // proteolysis // inferred from electronic annotation /// 0009651 // response t	0005773 // vacuole // inferred from direct assay	0004197 // cysteine-type endopeptidase activity // inferred from electronic annotation	June 2009 (TAIR 9)	NM_123672	This probe set was annotated using the Matching Probes based pipeline to a Entrez Gene	---	NM_123672(11)	2.16407e-05	1.82386	rgl2 * 10h up vs WT * 10h	0.00145687	1.47634	rgl2 * 18h up vs WT * 18h	2.36127e-07	2.37971	rgl2 * 24h up vs WT * 24h	2.10712e-08	2.81502	rgl2 * 36h up vs WT * 36h
263881_at	---	---	---	---	---	June 2009 (TAIR 9)	NM_127751	This probe set was annotated using the Matching Probes based pipeline to a Entrez Gene	---	NM_127751(11)	0.0130278	-1.29309	rgl2 * 10h down vs WT * 10h	0.00103617	-1.44476	rgl2 * 18h down vs WT * 18h	5.94141e-05	-1.64312	rgl2 * 24h down vs WT * 24h	2.39504e-11	-4.44124	rgl2 * 36h down vs WT * 36h
263137_at	ATGGH1	gamma-glutamyl hydrolase, putative / gamma-Glu-X carboxypeptidase, putative / conjugase	0006541 // glutamine metabolic process // inferred from electronic annotation /// 00469	0005773 // vacuole // inferred from direct assay	0003824 // catalytic activity // inferred from electronic annotation /// 0008242 // ome	June 2009 (TAIR 9)	NM_106513 /// NM_179569 /// NM_202443	This probe set was annotated using the Matching Probes based pipeline to a Entrez Gene	---	NM_106513(11),NM_179569(11),NM_202443(11)	0.0893703	1.26561	rgl2 * 10h up vs WT * 10h	2.45748e-05	2.14285	rgl2 * 18h up vs WT * 18h	1.25766e-06	2.65787	rgl2 * 24h up vs WT * 24h	5.32602e-10	5.55415	rgl2 * 36h up vs WT * 36h
266489_at	NPSN11	NPSN11 (NOVEL PLANT SNARE 11); SNAP receptor/ protein transporter	0000910 // cytokinesis // traceable author statement /// 0006810 // transport // inferr	0005886 // plasma membrane // inferred from direct assay /// 0009504 // cell plate // i	0005484 // SNAP receptor activity // inferred from sequence or structural similarity //	June 2009 (TAIR 9)	NM_129072	This probe set was annotated using the Matching Probes based pipeline to a Entrez Gene	---	NM_129072(11)	0.127776	1.1484	rgl2 * 10h up vs WT * 10h	0.000649003	1.43855	rgl2 * 18h up vs WT * 18h	2.0168e-07	2.10483	rgl2 * 24h up vs WT * 24h	2.49042e-10	3.29952	rgl2 * 36h up vs WT * 36h
258263_at	---	---	---	---	---	June 2009 (TAIR 9)	NM_112448	This probe set was annotated using the Matching Probes based pipeline to a Entrez Gene	---	NM_112448(11)	0.00106713	-1.36082	rgl2 * 10h down vs WT * 10h	0.00416826	-1.29454	rgl2 * 18h down vs WT * 18h	6.31907e-07	-1.8449	rgl2 * 24h down vs WT * 24h	5.95508e-10	-2.74614	rgl2 * 36h down vs WT * 36h
256354_at	---	---	0008152 // metabolic process // inferred from electronic annotation /// 0055114 // oxid	0009507 // chloroplast // inferred from electronic annotation	0003824 // catalytic activity // inferred from electronic annotation /// 0005488 // bin	June 2009 (TAIR 9)	NM_104360	This probe set was annotated using the Matching Probes based pipeline to a Entrez Gene	---	NM_104360(11)	0.00425291	-1.36323	rgl2 * 10h down vs WT * 10h	0.000650594	-1.48115	rgl2 * 18h down vs WT * 18h	0.000273028	-1.54003	rgl2 * 24h down vs WT * 24h	3.0579e-11	-4.40985	rgl2 * 36h down vs WT * 36h
260917_at	---	---	---	0005739 // mitochondrion // inferred from electronic annotation	---	June 2009 (TAIR 9)	NM_100150	This probe set was annotated using the Matching Probes based pipeline to a Entrez Gene	---	NM_100150(11)	0.82505	1.0152	rgl2 * 10h up vs WT * 10h	1.9639e-05	-1.49296	rgl2 * 18h down vs WT * 18h	2.42879e-05	-1.48181	rgl2 * 24h down vs WT * 24h	1.7868e-11	-3.03121	rgl2 * 36h down vs WT * 36h
259410_at	---	---	0006979 // response to oxidative stress // inferred from mutant phenotype	---	---	June 2009 (TAIR 9)	NM_101205	This probe set was annotated using the Matching Probes based pipeline to a Entrez Gene	At1g13330 // tigr // 11 // Negative Strand Matching Probes	NM_101205(11)	0.00751158	-1.47058	rgl2 * 10h down vs WT * 10h	8.24401e-06	-2.25139	rgl2 * 18h down vs WT * 18h	1.15055e-06	-2.59379	rgl2 * 24h down vs WT * 24h	6.75637e-09	-4.02759	rgl2 * 36h down vs WT * 36h
260957_at	ADS1	ADS1 (DELTA 9 DESATURASE 1); oxidoreductase	0006629 // lipid metabolic process // inferred from electronic annotation /// 0006633 /	0005783 // endoplasmic reticulum // inferred from electronic annotation /// 0005789 //	0016491 // oxidoreductase activity // inferred from electronic annotation /// 0016491 /	June 2009 (TAIR 9)	NM_100489	This probe set was annotated using the Matching Probes based pipeline to a Entrez Gene	---	NM_100489(11)	0.00202478	1.5757	rgl2 * 10h up vs WT * 10h	0.000886269	1.65393	rgl2 * 18h up vs WT * 18h	8.66485e-06	2.20714	rgl2 * 24h up vs WT * 24h	2.42955e-10	5.5566	rgl2 * 36h up vs WT * 36h
247161_at	---	---	---	---	---	June 2009 (TAIR 9)	NM_125978	This probe set was annotated using the Matching Probes based pipeline to a Entrez Gene	---	NM_125978(11)	0.185695	1.0761	rgl2 * 10h up vs WT * 10h	0.00200163	1.21589	rgl2 * 18h up vs WT * 18h	1.60337e-05	1.38025	rgl2 * 24h up vs WT * 24h	1.28085e-11	2.44832	rgl2 * 36h up vs WT * 36h
255860_at	AtGUS3	AtGUS3 (Arabidopsis thaliana glucuronidase 3); beta-glucuronidase	---	0005576 // extracellular region // inferred from electronic annotation /// 0005764 // l	0004566 // beta-glucuronidase activity // inferred from sequence or structural similari	June 2009 (TAIR 9)	NM_122885 /// NM_180761 /// NM_180762	This probe set was annotated using the Matching Probes based pipeline to a Entrez Gene	---	NM_122885(10),NM_180761(11),NM_180762(11)	0.478538	1.05817	rgl2 * 10h up vs WT * 10h	0.00428638	1.29572	rgl2 * 18h up vs WT * 18h	7.65032e-08	2.06121	rgl2 * 24h up vs WT * 24h	1.12592e-10	3.12306	rgl2 * 36h up vs WT * 36h
250719_at	---	---	0006350 // transcription // inferred from electronic annotation /// 0006355 // regulati	0005634 // nucleus // inferred from electronic annotation	0003677 // DNA binding // inferred from electronic annotation /// 0003700 // transcript	June 2009 (TAIR 9)	NM_001125705 /// NM_120707	This probe set was annotated using the Matching Probes based pipeline to a Entrez Gene	AT5G06250.1 // tair // 8 // Cross Hyb Matching Probes /// NM_120707 // refseq // 8 // C	NM_001125705(11)	0.00046123	1.4241	rgl2 * 10h up vs WT * 10h	0.000222539	1.46527	rgl2 * 18h up vs WT * 18h	2.515e-05	1.60121	rgl2 * 24h up vs WT * 24h	6.53817e-10	2.8478	rgl2 * 36h up vs WT * 36h
247651_at	HTA6	HTA6; DNA binding	0006334 // nucleosome assembly // inferred from electronic annotation	0000786 // nucleosome // inferred from electronic annotation /// 0005634 // nucleus //	0003677 // DNA binding // inferred from electronic annotation /// 0003677 // DNA bindin	June 2009 (TAIR 9)	NM_125380	This probe set was annotated using the Matching Probes based pipeline to a Entrez Gene	---	NM_125380(11)	0.141592	1.08348	rgl2 * 10h up vs WT * 10h	4.22033e-05	1.33489	rgl2 * 18h up vs WT * 18h	1.04645e-05	1.38673	rgl2 * 24h up vs WT * 24h	1.29622e-10	2.11864	rgl2 * 36h up vs WT * 36h
245951_at	ASP2	ASP2 (ASPARTATE AMINOTRANSFERASE 2); L-aspartate:2-oxoglutarate aminotransferase	0006103 // 2-oxoglutarate metabolic process // inferred from sequence or structural sim	0005618 // cell wall // inferred from direct assay /// 0005737 // cytoplasm // inferred	0003824 // catalytic activity // inferred from electronic annotation /// 0004069 // L-a	June 2009 (TAIR 9)	NM_121960	This probe set was annotated using the Matching Probes based pipeline to a Entrez Gene	---	NM_121960(11)	0.0475985	1.09593	rgl2 * 10h up vs WT * 10h	0.246334	1.05272	rgl2 * 18h up vs WT * 18h	3.22462e-06	1.34591	rgl2 * 24h up vs WT * 24h	7.12862e-12	2.11509	rgl2 * 36h up vs WT * 36h
264215_at	CYP96A3	CYP96A3; electron carrier/ heme binding / iron ion binding / monooxygenase/ oxygen bind	0055114 // oxidation reduction // inferred from electronic annotation	0012505 // endomembrane system // inferred from electronic annotation	0004497 // monooxygenase activity // inferred from electronic annotation /// 0005506 //	June 2009 (TAIR 9)	NM_105208	This probe set was annotated using the Matching Probes based pipeline to a Entrez Gene	---	NM_105208(11)	0.00984967	1.3999	rgl2 * 10h up vs WT * 10h	0.000247628	1.7133	rgl2 * 18h up vs WT * 18h	1.08753e-07	2.82718	rgl2 * 24h up vs WT * 24h	5.61236e-09	3.61752	rgl2 * 36h up vs WT * 36h
255255_at	---	---	---	0009507 // chloroplast // inferred from electronic annotation	---	June 2009 (TAIR 9)	NM_116746	This probe set was annotated using the Matching Probes based pipeline to a Entrez Gene	---	NM_116746(11)	0.0229709	-1.18332	rgl2 * 10h down vs WT * 10h	0.000121977	-1.40071	rgl2 * 18h down vs WT * 18h	3.11891e-06	-1.59515	rgl2 * 24h down vs WT * 24h	4.67584e-10	-2.43225	rgl2 * 36h down vs WT * 36h
246133_at	AAO1	AAO1 (ARABIDOPSIS ALDEHYDE OXIDASE 1); aldehyde oxidase/ indole-3-acetaldehyde oxidase	0009688 // abscisic acid biosynthetic process // inferred from electronic annotation //	---	0003824 // catalytic activity // inferred from electronic annotation /// 0004031 // ald	June 2009 (TAIR 9)	NM_122105 /// NM_180718	This probe set was annotated using the Matching Probes based pipeline to a Entrez Gene	---	NM_122105(11),NM_180718(11)	0.0522434	-1.16497	rgl2 * 10h down vs WT * 10h	9.59781e-05	-1.45549	rgl2 * 18h down vs WT * 18h	4.16453e-06	-1.64239	rgl2 * 24h down vs WT * 24h	3.27764e-10	-2.69281	rgl2 * 36h down vs WT * 36h
267262_at	SNG1	SNG1 (SINAPOYLGLUCOSE 1); serine-type carboxypeptidase/ sinapoylglucose-malate O-sinapo	0006508 // proteolysis // inferred from sequence or structural similarity /// 0006508 /	0005773 // vacuole // inferred from electronic annotation /// 0012505 // endomembrane s	0004180 // carboxypeptidase activity // inferred from electronic annotation /// 0004185	June 2009 (TAIR 9)	NM_001161057 /// NM_127864 /// NM_179703 /// NM_179704 /// NM_179705 /// NM_201787	This probe set was annotated using the Matching Probes based pipeline to a Entrez Gene	AY143880 // gb // 1 // Cross Hyb Matching Probes /// BX821035 // gb_htc // 1 // Cross H	AF275313(11),NM_001161057(11),NM_127864(11),NM_179703(11),NM_179704(11),NM_179705(11),N	0.523896	-1.07348	rgl2 * 10h down vs WT * 10h	0.0202559	1.32372	rgl2 * 18h up vs WT * 18h	3.07277e-08	2.94299	rgl2 * 24h up vs WT * 24h	3.55644e-11	5.56991	rgl2 * 36h up vs WT * 36h
255808_at	---	---	---	0012505 // endomembrane system // inferred from electronic annotation	---	June 2009 (TAIR 9)	NM_117096	This probe set was annotated using the Matching Probes based pipeline to a Entrez Gene	---	NM_117096(11)	0.0317512	-1.14435	rgl2 * 10h down vs WT * 10h	0.000200838	-1.31577	rgl2 * 18h down vs WT * 18h	4.45066e-05	-1.37392	rgl2 * 24h down vs WT * 24h	8.16331e-11	-2.3532	rgl2 * 36h down vs WT * 36h
255433_at	XTH9	XTH9 (XYLOGLUCAN ENDOTRANSGLUCOSYLASE/HYDROLASE 9); hydrolase, acting on glycosyl bonds	0005975 // carbohydrate metabolic process // inferred from electronic annotation /// 00	0005576 // extracellular region // inferred from electronic annotation /// 0005618 // c	0004553 // hydrolase activity, hydrolyzing O-glycosyl compounds // inferred from electr	June 2009 (TAIR 9)	NM_001036504 /// NM_116559	This probe set was annotated using the Matching Probes based pipeline to a Entrez Gene	AK175668 // gb // 5 // Cross Hyb Matching Probes	NM_001036504(11),NM_116559(11)	0.0627038	1.18669	rgl2 * 10h up vs WT * 10h	7.69454e-05	1.5691	rgl2 * 18h up vs WT * 18h	2.88004e-05	1.6381	rgl2 * 24h up vs WT * 24h	1.19741e-10	3.4745	rgl2 * 36h up vs WT * 36h
263385_at	GEA6	GEA6 (LATE EMBRYOGENESIS ABUNDANT 6)	0009737 // response to abscisic acid stimulus // traceable author statement /// 0048316	---	---	June 2009 (TAIR 9)	NM_129575	This probe set was annotated using the Matching Probes based pipeline to a Entrez Gene	---	NM_129575(11)	0.0575617	-1.25218	rgl2 * 10h down vs WT * 10h	9.86065e-06	-2.00694	rgl2 * 18h down vs WT * 18h	0.000657876	-1.58926	rgl2 * 24h down vs WT * 24h	7.822e-11	-5.18707	rgl2 * 36h down vs WT * 36h
258257_at	---	---	0008152 // metabolic process // inferred from electronic annotation /// 0055114 // oxid	---	0003824 // catalytic activity // inferred from electronic annotation /// 0005488 // bin	June 2009 (TAIR 9)	NM_113589	This probe set was annotated using the Matching Probes based pipeline to a Entrez Gene	---	NM_113589(11)	0.00331897	-1.25404	rgl2 * 10h down vs WT * 10h	0.000113937	-1.39506	rgl2 * 18h down vs WT * 18h	8.86385e-06	-1.52209	rgl2 * 24h down vs WT * 24h	9.43437e-10	-2.29692	rgl2 * 36h down vs WT * 36h
245637_at	---	---	---	0005576 // extracellular region // inferred from electronic annotation /// 0012505 // e	0003993 // acid phosphatase activity // inferred from electronic annotation /// 0004722	June 2009 (TAIR 9)	NM_102332	This probe set was annotated using the Matching Probes based pipeline to a Entrez Gene	At1g25230 // tigr // 8 // Cross Hyb Matching Probes	NM_102332(11)	0.804827	1.02862	rgl2 * 10h up vs WT * 10h	7.47227e-06	2.07236	rgl2 * 18h up vs WT * 18h	1.93793e-08	3.16259	rgl2 * 24h up vs WT * 24h	1.27127e-08	3.27545	rgl2 * 36h up vs WT * 36h
247128_at	---	---	0030001 // metal ion transport // inferred from electronic annotation	0005886 // plasma membrane // inferred from direct assay	0046872 // metal ion binding // inferred from electronic annotation /// 0046872 // meta	June 2009 (TAIR 9)	NM_126009	This probe set was annotated using the Matching Probes based pipeline to a Entrez Gene	---	NM_126009(11)	0.159707	-1.1523	rgl2 * 10h down vs WT * 10h	7.13268e-05	-1.66502	rgl2 * 18h down vs WT * 18h	2.01938e-05	-1.77251	rgl2 * 24h down vs WT * 24h	1.13916e-10	-4.07146	rgl2 * 36h down vs WT * 36h
254919_at	RHA1B	RHA1B; protein binding / zinc ion binding	0010200 // response to chitin // inferred from expression pattern /// 0046686 // respon	---	0005515 // protein binding // inferred from electronic annotation /// 0005515 // protei	June 2009 (TAIR 9)	NM_117207	This probe set was annotated using the Matching Probes based pipeline to a Entrez Gene	---	NM_117207(11)	0.00291278	-1.24802	rgl2 * 10h down vs WT * 10h	0.000469176	-1.31841	rgl2 * 18h down vs WT * 18h	6.87654e-05	-1.3995	rgl2 * 24h down vs WT * 24h	1.98517e-10	-2.43185	rgl2 * 36h down vs WT * 36h
261936_at	---	---	---	0012505 // endomembrane system // inferred from electronic annotation	---	June 2009 (TAIR 9)	NM_102107	This probe set was annotated using the Matching Probes based pipeline to a Entrez Gene	---	NM_102107(11)	0.657957	1.02932	rgl2 * 10h up vs WT * 10h	0.000519893	-1.31943	rgl2 * 18h down vs WT * 18h	5.84396e-05	-1.41366	rgl2 * 24h down vs WT * 24h	5.0089e-12	-3.15867	rgl2 * 36h down vs WT * 36h
246582_at	---	---	---	---	---	June 2009 (TAIR 9)	NM_102909	This probe set was annotated using the Matching Probes based pipeline to a Entrez Gene	---	NM_102909(11)	0.0451415	-1.20674	rgl2 * 10h down vs WT * 10h	0.000338994	-1.48005	rgl2 * 18h down vs WT * 18h	4.82182e-05	-1.60937	rgl2 * 24h down vs WT * 24h	7.74274e-11	-3.65473	rgl2 * 36h down vs WT * 36h
247297_at	---	---	0006979 // response to oxidative stress // inferred from electronic annotation /// 0042	0005576 // extracellular region // inferred from electronic annotation /// 0005618 // c	0004601 // peroxidase activity // inferred from electronic annotation /// 0004601 // pe	June 2009 (TAIR 9)	NM_125806	This probe set was annotated using the Matching Probes based pipeline to a Entrez Gene	BT006552 // gb // 1 // Cross Hyb Matching Probes	NM_125806(11)	0.00024239	1.74124	rgl2 * 10h up vs WT * 10h	0.0164253	1.37227	rgl2 * 18h up vs WT * 18h	1.84712e-07	2.7923	rgl2 * 24h up vs WT * 24h	7.15959e-09	3.66607	rgl2 * 36h up vs WT * 36h
252115_at	LTP5	LTP5 (Lipid transfer protein 5); lipid transporter	0006810 // transport // inferred from electronic annotation /// 0006869 // lipid transp	0005618 // cell wall // inferred from direct assay	0005319 // lipid transporter activity // inferred from sequence or structural similarit	June 2009 (TAIR 9)	NM_115019	This probe set was annotated using the Matching Probes based pipeline to a Entrez Gene	---	NM_115019(11)	0.00613568	1.46757	rgl2 * 10h up vs WT * 10h	0.000204067	1.78851	rgl2 * 18h up vs WT * 18h	3.45258e-06	2.31962	rgl2 * 24h up vs WT * 24h	1.6808e-09	4.39164	rgl2 * 36h up vs WT * 36h
261745_at	---	---	---	0031225 // anchored to membrane // traceable author statement	0005507 // copper ion binding // inferred from electronic annotation /// 0005507 // cop	June 2009 (TAIR 9)	NM_100723	This probe set was annotated using the Matching Probes based pipeline to a Entrez Gene	---	NM_100723(11)	0.0203225	1.2548	rgl2 * 10h up vs WT * 10h	6.32762e-05	1.60434	rgl2 * 18h up vs WT * 18h	8.3441e-07	1.97983	rgl2 * 24h up vs WT * 24h	5.45576e-09	2.68643	rgl2 * 36h up vs WT * 36h
263492_at	---	---	0009793 // embryonic development ending in seed dormancy // inferred from sequence or s	---	---	June 2009 (TAIR 9)	NM_129817	This probe set was annotated using the Matching Probes based pipeline to a Entrez Gene	---	NM_129817(11)	0.0170413	-1.35645	rgl2 * 10h down vs WT * 10h	0.000354574	-1.67653	rgl2 * 18h down vs WT * 18h	3.98668e-05	-1.89898	rgl2 * 24h down vs WT * 24h	2.0366e-10	-4.99603	rgl2 * 36h down vs WT * 36h
255521_at	SUS3	SUS3 (sucrose synthase 3); UDP-glycosyltransferase/ sucrose synthase/ transferase, tran	0005985 // sucrose metabolic process // inferred from electronic annotation /// 0005986	---	0008194 // UDP-glycosyltransferase activity // inferred from sequence or structural sim	June 2009 (TAIR 9)	NM_116461	This probe set was annotated using the Matching Probes based pipeline to a Entrez Gene	---	NM_116461(11)	0.0803496	-1.17064	rgl2 * 10h down vs WT * 10h	4.78448e-06	-1.76552	rgl2 * 18h down vs WT * 18h	5.69007e-05	-1.57971	rgl2 * 24h down vs WT * 24h	8.22257e-10	-2.94027	rgl2 * 36h down vs WT * 36h
257809_at	TSO2	TSO2 (TSO meaning 'ugly' in Chinese); oxidoreductase/ ribonucleoside-diphosphate reduct	0006260 // DNA replication // inferred from mutant phenotype /// 0006260 // DNA replica	0005737 // cytoplasm // inferred from electronic annotation	0004748 // ribonucleoside-diphosphate reductase activity // inferred from electronic an	June 2009 (TAIR 9)	NM_113620	This probe set was annotated using the Matching Probes based pipeline to a Entrez Gene	---	NM_113620(11)	0.0241392	1.1406	rgl2 * 10h up vs WT * 10h	0.000430099	1.26292	rgl2 * 18h up vs WT * 18h	0.000120765	1.30504	rgl2 * 24h up vs WT * 24h	9.13109e-11	2.18807	rgl2 * 36h up vs WT * 36h
254791_at	scpl20	scpl20 (serine carboxypeptidase-like 20); serine-type carboxypeptidase	0006508 // proteolysis // inferred from electronic annotation /// 0006508 // proteolysi	0005576 // extracellular region // inferred from electronic annotation /// 0005773 // v	0004180 // carboxypeptidase activity // inferred from electronic annotation /// 0004185	June 2009 (TAIR 9)	NM_117360	This probe set was annotated using the Matching Probes based pipeline to a Entrez Gene	BX828466 // gb_htc // 6 // Cross Hyb Matching Probes	NM_117360(11)	5.37743e-06	1.9469	rgl2 * 10h up vs WT * 10h	0.000894641	1.50125	rgl2 * 18h up vs WT * 18h	2.31278e-07	2.34913	rgl2 * 24h up vs WT * 24h	1.47431e-06	2.09631	rgl2 * 36h up vs WT * 36h
264846_at	---	---	0007568 // aging // inferred from sequence or structural similarity	0012505 // endomembrane system // inferred from electronic annotation	---	June 2009 (TAIR 9)	NM_127339	This probe set was annotated using the Matching Probes based pipeline to a Entrez Gene	---	NM_127339(11)	0.00312972	1.47864	rgl2 * 10h up vs WT * 10h	0.0220032	1.33048	rgl2 * 18h up vs WT * 18h	2.78643e-06	2.20939	rgl2 * 24h up vs WT * 24h	3.22039e-10	4.63336	rgl2 * 36h up vs WT * 36h
246550_at	---	---	0009739 // response to gibberellin stimulus // inferred from sequence or structural sim	0012505 // endomembrane system // inferred from electronic annotation	0005515 // protein binding // inferred from physical interaction	June 2009 (TAIR 9)	NM_001036808 /// NM_121496	This probe set was annotated using the Matching Probes based pipeline to a Entrez Gene	---	NM_001036808(10),NM_121496(11)	0.0164622	1.24463	rgl2 * 10h up vs WT * 10h	0.00401594	1.31539	rgl2 * 18h up vs WT * 18h	1.59559e-05	1.64307	rgl2 * 24h up vs WT * 24h	1.21729e-10	3.27959	rgl2 * 36h up vs WT * 36h
266097_at	SOUL-1	SOUL-1; binding	0010017 // red or far-red light signaling pathway // inferred from mutant phenotype	0005773 // vacuole // inferred from direct assay /// 0005886 // plasma membrane // infe	0005488 // binding // inferred from sequence or structural similarity	June 2009 (TAIR 9)	NM_129353	This probe set was annotated using the Matching Probes based pipeline to a Entrez Gene	---	NM_129353(11)	0.0020515	-1.29056	rgl2 * 10h down vs WT * 10h	0.000363953	-1.36667	rgl2 * 18h down vs WT * 18h	5.40656e-06	-1.58868	rgl2 * 24h down vs WT * 24h	2.64182e-09	-2.26784	rgl2 * 36h down vs WT * 36h
250624_at	---	---	---	0005739 // mitochondrion // inferred from electronic annotation	---	June 2009 (TAIR 9)	NM_120815	This probe set was annotated using the Matching Probes based pipeline to a Entrez Gene	---	NM_120815(11)	0.119614	-1.11786	rgl2 * 10h down vs WT * 10h	0.000106209	-1.41316	rgl2 * 18h down vs WT * 18h	0.000532068	-1.33975	rgl2 * 24h down vs WT * 24h	4.39131e-11	-2.87064	rgl2 * 36h down vs WT * 36h
261502_at	AtHB31	AtHB31 (ARABIDOPSIS THALIANA HOMEOBOX PROTEIN 31); DNA binding / transcription factor	0045449 // regulation of transcription // inferred from electronic annotation	---	0003677 // DNA binding // inferred from electronic annotation /// 0003700 // transcript	June 2009 (TAIR 9)	NM_101311 /// NM_202097	This probe set was annotated using the Matching Probes based pipeline to a Entrez Gene	---	NM_101311(11),NM_202097(11)	0.246227	1.10181	rgl2 * 10h up vs WT * 10h	3.46909e-07	1.95022	rgl2 * 18h up vs WT * 18h	1.5952e-06	1.80975	rgl2 * 24h up vs WT * 24h	3.96462e-08	2.19116	rgl2 * 36h up vs WT * 36h
267488_at	HMA4	HMA4; cadmium ion transmembrane transporter/ cadmium-transporting ATPase/ zinc ion tran	0006754 // ATP biosynthetic process // inferred from electronic annotation /// 0006825	0005886 // plasma membrane // inferred from direct assay /// 0005886 // plasma membrane	0000166 // nucleotide binding // inferred from electronic annotation /// 0003824 // cat	June 2009 (TAIR 9)	NM_127468	This probe set was annotated using the Matching Probes based pipeline to a Entrez Gene	---	NM_127468(11)	0.285465	1.1185	rgl2 * 10h up vs WT * 10h	9.23724e-05	1.68924	rgl2 * 18h up vs WT * 18h	8.30742e-08	2.54743	rgl2 * 24h up vs WT * 24h	8.13939e-09	3.01901	rgl2 * 36h up vs WT * 36h
256938_at	ATECP31	ATECP31	0009793 // embryonic development ending in seed dormancy // inferred from sequence or s	---	---	June 2009 (TAIR 9)	NM_113149	This probe set was annotated using the Matching Probes based pipeline to a Entrez Gene	---	NM_113149(11)	0.00597801	-1.5656	rgl2 * 10h down vs WT * 10h	0.000483565	-1.85424	rgl2 * 18h down vs WT * 18h	5.92385e-05	-2.14684	rgl2 * 24h down vs WT * 24h	4.69895e-10	-6.54743	rgl2 * 36h down vs WT * 36h
266265_at	---	---	0008152 // metabolic process // inferred from electronic annotation /// 0055114 // oxid	---	0003824 // catalytic activity // inferred from electronic annotation /// 0005488 // bin	June 2009 (TAIR 9)	NM_001124937 /// NM_128488 /// NM_179800	This probe set was annotated using the Matching Probes based pipeline to a Entrez Gene	---	NM_001124937(11),NM_128488(10),NM_179800(10)	0.000246277	-2.24044	rgl2 * 10h down vs WT * 10h	0.000291746	-2.20888	rgl2 * 18h down vs WT * 18h	1.34934e-06	-3.61064	rgl2 * 24h down vs WT * 24h	6.06721e-08	-5.07515	rgl2 * 36h down vs WT * 36h
254387_at	ATMSRB9	methionine sulfoxide reductase domain-containing protein / SeIR domain-containing prote	0055114 // oxidation reduction // inferred from electronic annotation	0005829 // cytosol // traceable author statement	0008113 // peptide-methionine-(S)-S-oxide reductase activity // inferred from electroni	June 2009 (TAIR 9)	NM_118305 /// NM_179087	This probe set was annotated using the Matching Probes based pipeline to a Entrez Gene	BX829286 // gb_htc // 4 // Cross Hyb Matching Probes	NM_118305(11),NM_179087(11)	0.808347	1.02243	rgl2 * 10h up vs WT * 10h	2.12084e-05	1.70466	rgl2 * 18h up vs WT * 18h	2.22853e-06	1.90607	rgl2 * 24h up vs WT * 24h	7.8803e-10	3.1679	rgl2 * 36h up vs WT * 36h
266746_s_at	ATGSTF3	ATGSTF3 (GLUTATHIONE S-TRANSFERASE F3); glutathione transferase	0009407 // toxin catabolic process // traceable author statement /// 0009409 // respons	0005737 // cytoplasm // non-traceable author statement /// 0005737 // cytoplasm // infe	0004364 // glutathione transferase activity // inferred from sequence or structural sim	June 2009 (TAIR 9)	NM_116486 /// NM_126346	This probe set was annotated using the Matching Probes based pipeline to a Entrez Gene	AK319075 // gb // 7 // Cross Hyb Matching Probes	AT2G02930.1(11),AT4G02520.1(11),L07589(9),L11601(9),AF288181(11),AF324681(11),AF326903(	0.0189551	-1.25471	rgl2 * 10h down vs WT * 10h	0.00200377	-1.37767	rgl2 * 18h down vs WT * 18h	2.69985e-05	-1.65603	rgl2 * 24h down vs WT * 24h	2.01457e-10	-3.39437	rgl2 * 36h down vs WT * 36h
247883_at	---	---	---	---	---	June 2009 (TAIR 9)	NM_001037013 /// NM_125163	This probe set was annotated using the Matching Probes based pipeline to a Entrez Gene	BX832964 // gb_htc // 6 // Cross Hyb Matching Probes /// BX822988 // gb_htc // 11 // Ne	NM_001037013(10),NM_125163(11)	0.0409229	-1.2048	rgl2 * 10h down vs WT * 10h	0.000380216	-1.45533	rgl2 * 18h down vs WT * 18h	2.12637e-05	-1.64317	rgl2 * 24h down vs WT * 24h	4.5526e-10	-3.04875	rgl2 * 36h down vs WT * 36h
253437_at	---	---	---	0009505 // plant-type cell wall // inferred from direct assay	---	June 2009 (TAIR 9)	NM_119398 /// NM_202932	This probe set was annotated using the Matching Probes based pipeline to a Entrez Gene	BX829214 // gb_htc // 6 // Cross Hyb Matching Probes	NM_119398(11),NM_202932(11)	0.000221382	1.71884	rgl2 * 10h up vs WT * 10h	0.000598702	1.62688	rgl2 * 18h up vs WT * 18h	0.000113619	1.78468	rgl2 * 24h up vs WT * 24h	3.00138e-09	3.80213	rgl2 * 36h up vs WT * 36h
248076_at	---	---	---	---	---	June 2009 (TAIR 9)	NM_124957	This probe set was annotated using the Matching Probes based pipeline to a Entrez Gene	---	NM_124957(11)	0.0526451	-1.31332	rgl2 * 10h down vs WT * 10h	8.06137e-05	-1.9791	rgl2 * 18h down vs WT * 18h	8.66398e-06	-2.30366	rgl2 * 24h down vs WT * 24h	2.10481e-09	-4.76015	rgl2 * 36h down vs WT * 36h
246978_at	CYP714A1	CYP714A1; electron carrier/ heme binding / iron ion binding / monooxygenase/ oxygen bin	0055114 // oxidation reduction // inferred from electronic annotation	0012505 // endomembrane system // inferred from electronic annotation	0004497 // monooxygenase activity // inferred from electronic annotation /// 0005506 //	June 2009 (TAIR 9)	NM_122400	This probe set was annotated using the Matching Probes based pipeline to a Entrez Gene	---	NM_122400(11)	0.18754	-1.17179	rgl2 * 10h down vs WT * 10h	1.3492e-05	-2.03462	rgl2 * 18h down vs WT * 18h	2.50153e-05	-1.95948	rgl2 * 24h down vs WT * 24h	1.39129e-09	-4.13505	rgl2 * 36h down vs WT * 36h
251580_at	---	---	0006950 // response to stress // inferred from electronic annotation /// 0006950 // res	---	---	June 2009 (TAIR 9)	NM_115707 /// NM_180386	This probe set was annotated using the Matching Probes based pipeline to a Entrez Gene	AT3G58450.2 // tair // 8 // Cross Hyb Matching Probes /// NM_180386 // refseq // 8 // C	NM_115707(11)	0.119887	-1.17805	rgl2 * 10h down vs WT * 10h	0.00119442	-1.47994	rgl2 * 18h down vs WT * 18h	0.000249752	-1.59516	rgl2 * 24h down vs WT * 24h	4.90745e-11	-4.66796	rgl2 * 36h down vs WT * 36h
245612_at	HCD1	HCD1 (3-HYDROXYACYL-COA DEHYDRATASE 1); carnitine racemase/ catalytic/ dodecenoyl-CoA d	0008152 // metabolic process // inferred from sequence or structural similarity /// 000	0005634 // nucleus // inferred from direct assay /// 0005777 // peroxisome // inferred	0003824 // catalytic activity // inferred from sequence or structural similarity /// 00	June 2009 (TAIR 9)	NM_117523	This probe set was annotated using the Matching Probes based pipeline to a Entrez Gene	---	NM_117523(11)	0.0655935	1.15235	rgl2 * 10h up vs WT * 10h	0.000376316	1.3794	rgl2 * 18h up vs WT * 18h	3.74784e-07	1.80659	rgl2 * 24h up vs WT * 24h	7.63815e-09	2.19405	rgl2 * 36h up vs WT * 36h
260411_at	---	---	---	---	---	June 2009 (TAIR 9)	NM_105657	This probe set was annotated using the Matching Probes based pipeline to a Entrez Gene	BX813744 // gb_htc // 7 // Cross Hyb Matching Probes	NM_105657(11)	9.19579e-05	-1.50385	rgl2 * 10h down vs WT * 10h	0.00978739	-1.25995	rgl2 * 18h down vs WT * 18h	7.53481e-05	-1.51577	rgl2 * 24h down vs WT * 24h	1.75119e-09	-2.60278	rgl2 * 36h down vs WT * 36h
249008_at	---	---	0006281 // DNA repair // inferred from electronic annotation /// 0006281 // DNA repair	---	0003824 // catalytic activity // inferred from electronic annotation /// 0008725 // DNA	June 2009 (TAIR 9)	NM_123835	This probe set was annotated using the Matching Probes based pipeline to a Entrez Gene	---	NM_123835(11)	0.00136548	1.40005	rgl2 * 10h up vs WT * 10h	0.000227763	1.50888	rgl2 * 18h up vs WT * 18h	1.2399e-06	1.92284	rgl2 * 24h up vs WT * 24h	6.43589e-08	2.26626	rgl2 * 36h up vs WT * 36h
252863_at	MIPS1	MIPS1 (MYO-INOSITOL-1-PHOSTPATE SYNTHASE 1); inositol-3-phosphate synthase	0006021 // inositol biosynthetic process // inferred from direct assay /// 0006021 // i	0005737 // cytoplasm // inferred from direct assay /// 0005737 // cytoplasm // inferred	0003824 // catalytic activity // inferred from electronic annotation /// 0004512 // ino	June 2009 (TAIR 9)	NM_120143	This probe set was annotated using the Matching Probes based pipeline to a Entrez Gene	BX827819 // gb_htc // 5 // Cross Hyb Matching Probes	NM_120143(11)	0.204787	-1.10467	rgl2 * 10h down vs WT * 10h	0.000179064	-1.44032	rgl2 * 18h down vs WT * 18h	0.00020733	-1.43254	rgl2 * 24h down vs WT * 24h	1.20554e-10	-2.99119	rgl2 * 36h down vs WT * 36h
267355_at	---	---	---	---	0005515 // protein binding // inferred from electronic annotation /// 0008270 // zinc i	June 2009 (TAIR 9)	NM_129548	This probe set was annotated using the Matching Probes based pipeline to a Entrez Gene	---	NM_129548(11)	0.105462	1.19644	rgl2 * 10h up vs WT * 10h	0.000693571	1.54942	rgl2 * 18h up vs WT * 18h	2.75422e-05	1.83186	rgl2 * 24h up vs WT * 24h	2.68177e-10	4.22571	rgl2 * 36h up vs WT * 36h
254789_at	---	---	---	0048046 // apoplast // inferred from direct assay	0005507 // copper ion binding // inferred from electronic annotation /// 0005507 // cop	June 2009 (TAIR 9)	NM_117357	This probe set was annotated using the Matching Probes based pipeline to a Entrez Gene	---	NM_117357(11)	0.790733	-1.02145	rgl2 * 10h down vs WT * 10h	6.85648e-05	1.5199	rgl2 * 18h up vs WT * 18h	4.33935e-07	1.89853	rgl2 * 24h up vs WT * 24h	1.50798e-09	2.62241	rgl2 * 36h up vs WT * 36h
253598_at	---	---	0006412 // translation // inferred from sequence or structural similarity /// 0006412 /	0005622 // intracellular // inferred from electronic annotation /// 0005737 // cytoplas	0003723 // RNA binding // inferred from electronic annotation /// 0003735 // structural	June 2009 (TAIR 9)	NM_119226	This probe set was annotated using the Matching Probes based pipeline to a Entrez Gene	---	NM_119226(11)	0.0151244	1.22894	rgl2 * 10h up vs WT * 10h	0.00258082	1.31021	rgl2 * 18h up vs WT * 18h	6.58735e-06	1.64374	rgl2 * 24h up vs WT * 24h	1.02439e-09	2.59603	rgl2 * 36h up vs WT * 36h
247418_at	---	---	0006810 // transport // inferred from electronic annotation /// 0022900 // electron tra	0005737 // cytoplasm // inferred from electronic annotation	0008794 // arsenate reductase (glutaredoxin) activity // inferred from sequence or stru	June 2009 (TAIR 9)	NM_125697	This probe set was annotated using the Matching Probes based pipeline to a Entrez Gene	---	NM_125697(11)	0.00218451	-1.2003	rgl2 * 10h down vs WT * 10h	0.0444395	-1.11546	rgl2 * 18h down vs WT * 18h	0.00239086	-1.19773	rgl2 * 24h down vs WT * 24h	2.88485e-11	-2.22925	rgl2 * 36h down vs WT * 36h
256416_at	ATFER2	ATFER2 (ferritin 2); binding / ferric iron binding / oxidoreductase/ transition metal i	0006826 // iron ion transport // inferred from sequence or structural similarity /// 00	0009507 // chloroplast // inferred from sequence or structural similarity /// 0009507 /	0004322 // ferroxidase activity // inferred from electronic annotation /// 0005488 // b	June 2009 (TAIR 9)	NM_111942	This probe set was annotated using the Matching Probes based pipeline to a Entrez Gene	---	NM_111942(11)	0.448299	-1.05444	rgl2 * 10h down vs WT * 10h	0.00289547	-1.27053	rgl2 * 18h down vs WT * 18h	3.3985e-05	-1.47332	rgl2 * 24h down vs WT * 24h	5.02076e-11	-2.86318	rgl2 * 36h down vs WT * 36h
263931_at	---	---	0009061 // anaerobic respiration // inferred from expression pattern /// 0009061 // ana	---	---	June 2009 (TAIR 9)	NM_129180	This probe set was annotated using the Matching Probes based pipeline to a Entrez Gene	---	NM_129180(11)	0.000222759	-2.3428	rgl2 * 10h down vs WT * 10h	0.00121377	-2.02357	rgl2 * 18h down vs WT * 18h	3.69163e-06	-3.44338	rgl2 * 24h down vs WT * 24h	3.43391e-08	-5.8599	rgl2 * 36h down vs WT * 36h
266393_at	M17	M17	0009790 // embryonic development // traceable author statement	0012505 // endomembrane system // inferred from electronic annotation	---	June 2009 (TAIR 9)	NM_129691 /// NM_201927	This probe set was annotated using the Matching Probes based pipeline to a Entrez Gene	---	NM_129691(11),NM_201927(11)	0.00322247	-1.40523	rgl2 * 10h down vs WT * 10h	0.000479578	-1.53615	rgl2 * 18h down vs WT * 18h	0.00044257	-1.542	rgl2 * 24h down vs WT * 24h	5.56429e-10	-3.63382	rgl2 * 36h down vs WT * 36h
258078_at	---	---	---	---	---	June 2009 (TAIR 9)	NM_113490	This probe set was annotated using the Matching Probes based pipeline to a Entrez Gene	---	NM_113490(11)	0.00333891	-1.35345	rgl2 * 10h down vs WT * 10h	0.0012404	-1.41041	rgl2 * 18h down vs WT * 18h	1.45275e-05	-1.71377	rgl2 * 24h down vs WT * 24h	2.44501e-09	-2.83542	rgl2 * 36h down vs WT * 36h
251039_at	---	---	---	0009507 // chloroplast // inferred from electronic annotation	---	June 2009 (TAIR 9)	NM_120280 /// NM_180421	This probe set was annotated using the Matching Probes based pipeline to a Entrez Gene	---	NM_120280(11),NM_180421(10)	0.00435341	-1.27728	rgl2 * 10h down vs WT * 10h	2.30771e-05	-1.54347	rgl2 * 18h down vs WT * 18h	4.29382e-05	-1.50722	rgl2 * 24h down vs WT * 24h	1.26557e-08	-2.18057	rgl2 * 36h down vs WT * 36h
257272_at	---	---	---	0016020 // membrane // inferred from electronic annotation	---	June 2009 (TAIR 9)	NM_113731 /// NM_202642	This probe set was annotated using the Matching Probes based pipeline to a Entrez Gene	---	NM_113731(11),NM_202642(11)	0.0751009	-1.13372	rgl2 * 10h down vs WT * 10h	0.000440362	1.33719	rgl2 * 18h up vs WT * 18h	1.04825e-07	1.81848	rgl2 * 24h up vs WT * 24h	3.06148e-10	2.46199	rgl2 * 36h up vs WT * 36h
260181_at	ATGH9B1	ATGH9B1 (ARABIDOPSIS THALIANA GLYCOSYL HYDROLASE 9B1); cellulase/ hydrolase, hydrolyzin	0000272 // polysaccharide catabolic process // inferred from electronic annotation ///	0005576 // extracellular region // inferred from electronic annotation /// 0009507 // c	0003824 // catalytic activity // inferred from electronic annotation /// 0004553 // hyd	June 2009 (TAIR 9)	NM_105739	This probe set was annotated using the Matching Probes based pipeline to a Entrez Gene	---	NM_105739(11)	0.000117301	1.71864	rgl2 * 10h up vs WT * 10h	0.00030969	1.63307	rgl2 * 18h up vs WT * 18h	2.12401e-06	2.16229	rgl2 * 24h up vs WT * 24h	3.09839e-07	2.45013	rgl2 * 36h up vs WT * 36h
265817_at	HIS1-3	HIS1-3 (HISTONE H1-3); DNA binding / nucleosomal DNA binding	0006334 // nucleosome assembly // inferred from sequence or structural similarity /// 0	0000786 // nucleosome // inferred from electronic annotation /// 0000786 // nucleosome	0003677 // DNA binding // inferred from sequence or structural similarity /// 0003677 /	June 2009 (TAIR 9)	NM_127361 /// NM_179639	This probe set was annotated using the Matching Probes based pipeline to a Entrez Gene	---	NM_127361(11),NM_179639(10)	0.00812224	-1.57806	rgl2 * 10h down vs WT * 10h	2.62578e-05	-2.40718	rgl2 * 18h down vs WT * 18h	0.00013058	-2.12825	rgl2 * 24h down vs WT * 24h	5.60314e-09	-5.42187	rgl2 * 36h down vs WT * 36h
255048_at	GASA3	GASA3 (GAST1 PROTEIN HOMOLOG 3)	0009739 // response to gibberellin stimulus // inferred from sequence or structural sim	0005576 // extracellular region // inferred from electronic annotation /// 0012505 // e	---	June 2009 (TAIR 9)	NM_117028	This probe set was annotated using the Matching Probes based pipeline to a Entrez Gene	At4g09600 // tigr // 8 // Cross Hyb Matching Probes	NM_117028(11)	0.0208586	-1.40139	rgl2 * 10h down vs WT * 10h	9.60569e-05	-1.97128	rgl2 * 18h down vs WT * 18h	0.00141486	-1.66029	rgl2 * 24h down vs WT * 24h	4.13539e-10	-5.83186	rgl2 * 36h down vs WT * 36h
252692_at	---	---	0006508 // proteolysis // inferred from electronic annotation /// 0006508 // proteolysi	0031225 // anchored to membrane // traceable author statement	0004197 // cysteine-type endopeptidase activity // inferred from electronic annotation	June 2009 (TAIR 9)	NM_114264	This probe set was annotated using the Matching Probes based pipeline to a Entrez Gene	---	NM_114264(11)	0.00396	1.41945	rgl2 * 10h up vs WT * 10h	7.58801e-05	1.73184	rgl2 * 18h up vs WT * 18h	3.67039e-06	2.04855	rgl2 * 24h up vs WT * 24h	6.27615e-08	2.6674	rgl2 * 36h up vs WT * 36h
250776_at	---	---	0008152 // metabolic process // inferred from electronic annotation /// 0055114 // oxid	---	0004497 // monooxygenase activity // inferred from sequence or structural similarity //	June 2009 (TAIR 9)	NM_120614	This probe set was annotated using the Matching Probes based pipeline to a Entrez Gene	---	NM_120614(11)	0.25343	-1.08533	rgl2 * 10h down vs WT * 10h	0.00132936	-1.30755	rgl2 * 18h down vs WT * 18h	1.54056e-05	-1.52419	rgl2 * 24h down vs WT * 24h	2.76297e-10	-2.58862	rgl2 * 36h down vs WT * 36h
254833_s_at	---	---	0009308 // amine metabolic process // inferred from electronic annotation /// 0055114 /	0005773 // vacuole // inferred from direct assay	0005507 // copper ion binding // inferred from electronic annotation /// 0005507 // cop	June 2009 (TAIR 9)	NM_117298 /// NM_117299	This probe set was annotated using the Matching Probes based pipeline to a Entrez Gene	BX829221 // gb_htc // 4 // Cross Hyb Matching Probes	AT4G12280.1(11),AT4G12290.1(11),AY139770(11),BT004538(11),NM_117299(11),NM_117298(11),A	0.00118809	-1.46889	rgl2 * 10h down vs WT * 10h	1.61515e-05	-1.81064	rgl2 * 18h down vs WT * 18h	0.00779792	-1.3461	rgl2 * 24h down vs WT * 24h	2.4343e-09	-3.18866	rgl2 * 36h down vs WT * 36h
263499_at	TTL3	TTL3 (TETRATRICOPETIDE-REPEAT THIOREDOXIN-LIKE 3); binding / protein binding	0009734 // auxin mediated signaling pathway // inferred from mutant phenotype /// 00097	---	0005488 // binding // inferred from electronic annotation /// 0005515 // protein bindin	June 2009 (TAIR 9)	NM_129819	This probe set was annotated using the Matching Probes based pipeline to a Entrez Gene	---	NM_129819(11)	4.71667e-05	1.48219	rgl2 * 10h up vs WT * 10h	0.000398044	1.37443	rgl2 * 18h up vs WT * 18h	0.000835844	1.33997	rgl2 * 24h up vs WT * 24h	9.08524e-09	2.16448	rgl2 * 36h up vs WT * 36h
255104_at	SAH7	SAH7	---	0012505 // endomembrane system // inferred from electronic annotation	---	June 2009 (TAIR 9)	NM_116938	This probe set was annotated using the Matching Probes based pipeline to a Entrez Gene	BX828801 // gb_htc // 8 // Cross Hyb Matching Probes /// At4g08690 // tigr // 10 // Neg	NM_116938(11)	0.955788	1.00329	rgl2 * 10h up vs WT * 10h	0.00686509	1.19817	rgl2 * 18h up vs WT * 18h	6.97355e-06	1.46307	rgl2 * 24h up vs WT * 24h	6.36545e-11	2.42359	rgl2 * 36h up vs WT * 36h
253372_at	PME44	enzyme inhibitor/ pectinesterase	0007047 // cellular cell wall organization // inferred from electronic annotation /// 0	0005576 // extracellular region // inferred from electronic annotation /// 0005618 // c	0004857 // enzyme inhibitor activity // inferred from electronic annotation /// 0016787	June 2009 (TAIR 9)	NM_119476	This probe set was annotated using the Matching Probes based pipeline to a Entrez Gene	---	NM_119476(11)	0.244379	1.09708	rgl2 * 10h up vs WT * 10h	0.00960576	1.25282	rgl2 * 18h up vs WT * 18h	5.32028e-07	1.85015	rgl2 * 24h up vs WT * 24h	9.26004e-10	2.64271	rgl2 * 36h up vs WT * 36h
253776_at	AAC3	AAC3 (ADP/ATP CARRIER 3); ATP:ADP antiporter/ binding	0006810 // transport // inferred from sequence or structural similarity /// 0006810 //	0005739 // mitochondrion // inferred from direct assay /// 0005743 // mitochondrial inn	0005215 // transporter activity // inferred from electronic annotation /// 0005471 // A	June 2009 (TAIR 9)	NM_118980	This probe set was annotated using the Matching Probes based pipeline to a Entrez Gene	---	NM_118980(11)	0.00482165	-1.23871	rgl2 * 10h down vs WT * 10h	0.00340816	-1.25213	rgl2 * 18h down vs WT * 18h	3.29327e-05	-1.4523	rgl2 * 24h down vs WT * 24h	1.2692e-09	-2.25312	rgl2 * 36h down vs WT * 36h
248251_at	---	---	---	---	---	June 2009 (TAIR 9)	NM_001036989 /// NM_001125952 /// NM_124701	This probe set was annotated using the Matching Probes based pipeline to a Entrez Gene	---	NM_001036989(11),NM_001125952(11),NM_124701(11)	0.0104035	-1.2081	rgl2 * 10h down vs WT * 10h	3.59088e-05	-1.44536	rgl2 * 18h down vs WT * 18h	0.000481713	-1.32888	rgl2 * 24h down vs WT * 24h	2.39749e-09	-2.16753	rgl2 * 36h down vs WT * 36h
247437_at	HVA22B	ATHVA22B	0006950 // response to stress // inferred from electronic annotation /// 0009737 // res	0012505 // endomembrane system // inferred from electronic annotation /// 0016020 // me	---	June 2009 (TAIR 9)	NM_125643	This probe set was annotated using the Matching Probes based pipeline to a Entrez Gene	---	NM_125643(11)	0.0772827	-1.13025	rgl2 * 10h down vs WT * 10h	9.01164e-05	-1.39976	rgl2 * 18h down vs WT * 18h	0.000248863	-1.35493	rgl2 * 24h down vs WT * 24h	6.17075e-10	-2.32824	rgl2 * 36h down vs WT * 36h
245233_at	---	---	---	---	---	June 2009 (TAIR 9)	NM_118690	This probe set was annotated using the Matching Probes based pipeline to a Entrez Gene	---	NM_118690(11)	0.274496	-1.12173	rgl2 * 10h down vs WT * 10h	1.79356e-05	-1.84192	rgl2 * 18h down vs WT * 18h	0.000766369	-1.52265	rgl2 * 24h down vs WT * 24h	3.82563e-10	-3.92182	rgl2 * 36h down vs WT * 36h
251124_s_at	LAC8	LAC8 (laccase 8); laccase	0010228 // vegetative to reproductive phase transition of meristem // inferred from mut	0005576 // extracellular region // inferred from electronic annotation /// 0012505 // e	0005507 // copper ion binding // inferred from electronic annotation /// 0008471 // lac	June 2009 (TAIR 9)	NM_120181 /// NM_120182	This probe set was annotated using the Matching Probes based pipeline to a Entrez Gene	AK117360 // gb // 3 // Cross Hyb Matching Probes	AT5G01050.1(11),AT5G01040.1(11),NM_120181(11),NM_120182(11),At5g01040(11),At5g01050(11)	0.0101575	1.53411	rgl2 * 10h up vs WT * 10h	0.000308798	1.95942	rgl2 * 18h up vs WT * 18h	1.47482e-06	2.97012	rgl2 * 24h up vs WT * 24h	3.80205e-08	4.1994	rgl2 * 36h up vs WT * 36h
254815_at	SKU5	SKU5; copper ion binding / oxidoreductase	0009932 // cell tip growth // inferred from mutant phenotype /// 0055114 // oxidation r	0005576 // extracellular region // inferred from electronic annotation /// 0005618 // c	0005507 // copper ion binding // inferred from electronic annotation /// 0005507 // cop	June 2009 (TAIR 9)	NM_117312	This probe set was annotated using the Matching Probes based pipeline to a Entrez Gene	---	NM_117312(11)	0.00144688	1.31138	rgl2 * 10h up vs WT * 10h	0.108737	1.12742	rgl2 * 18h up vs WT * 18h	0.000183223	1.40676	rgl2 * 24h up vs WT * 24h	1.83274e-10	2.71504	rgl2 * 36h up vs WT * 36h
267075_at	EEL	EEL (ENHANCED EM LEVEL); DNA binding / transcription factor	0006350 // transcription // inferred from electronic annotation /// 0006355 // regulati	0005634 // nucleus // inferred from direct assay /// 0005634 // nucleus // traceable au	0003677 // DNA binding // inferred from direct assay /// 0003677 // DNA binding // infe	June 2009 (TAIR 9)	NM_129672 /// NM_180010 /// NM_201926	This probe set was annotated using the Matching Probes based pipeline to a Entrez Gene	---	NM_129672(11),NM_180010(11),NM_201926(11)	0.345801	-1.08956	rgl2 * 10h down vs WT * 10h	0.00190418	-1.38755	rgl2 * 18h down vs WT * 18h	0.000134824	-1.55301	rgl2 * 24h down vs WT * 24h	8.96783e-11	-3.7077	rgl2 * 36h down vs WT * 36h
263325_at	XERICO	XERICO; protein binding / zinc ion binding	0006970 // response to osmotic stress // inferred from expression pattern /// 0009651 /	---	0005515 // protein binding // inferred from physical interaction /// 0005515 // protein	June 2009 (TAIR 9)	NM_126459 /// NM_201687	This probe set was annotated using the Matching Probes based pipeline to a Entrez Gene	---	NM_126459(11),NM_201687(11)	0.000534205	-1.59541	rgl2 * 10h down vs WT * 10h	0.000109203	-1.73513	rgl2 * 18h down vs WT * 18h	2.11138e-06	-2.18071	rgl2 * 24h down vs WT * 24h	6.77743e-07	-2.34625	rgl2 * 36h down vs WT * 36h
255007_at	AtHSD5	AtHSD5 (hydroxysteroid dehydrogenase 5); binding / catalytic/ oxidoreductase	0008152 // metabolic process // inferred from electronic annotation /// 0055114 // oxid	0012505 // endomembrane system // inferred from electronic annotation	0003824 // catalytic activity // inferred from electronic annotation /// 0005488 // bin	June 2009 (TAIR 9)	NM_117070	This probe set was annotated using the Matching Probes based pipeline to a Entrez Gene	---	NM_117070(11)	0.329333	-1.08722	rgl2 * 10h down vs WT * 10h	7.41962e-05	-1.55141	rgl2 * 18h down vs WT * 18h	2.33542e-05	-1.62996	rgl2 * 24h down vs WT * 24h	1.41392e-09	-2.78293	rgl2 * 36h down vs WT * 36h
258675_at	LTP6	LTP6; lipid binding	0006810 // transport // inferred from electronic annotation /// 0006869 // lipid transp	0012505 // endomembrane system // inferred from electronic annotation	0008289 // lipid binding // inferred from electronic annotation /// 0008289 // lipid bi	June 2009 (TAIR 9)	NM_111711	This probe set was annotated using the Matching Probes based pipeline to a Entrez Gene	BX823154 // gb_htc // 5 // Cross Hyb Matching Probes	NM_111711(11)	1.56405e-05	1.74764	rgl2 * 10h up vs WT * 10h	0.00629489	1.33385	rgl2 * 18h up vs WT * 18h	0.000125983	1.58423	rgl2 * 24h up vs WT * 24h	2.04873e-08	2.55028	rgl2 * 36h up vs WT * 36h
254299_at	NYE1	NYE1 (NON-YELLOWING 1)	0015996 // chlorophyll catabolic process // inferred from mutant phenotype	0009507 // chloroplast // inferred from electronic annotation	---	June 2009 (TAIR 9)	NM_118421	This probe set was annotated using the Matching Probes based pipeline to a Entrez Gene	---	NM_118421(11)	0.0698634	-1.13344	rgl2 * 10h down vs WT * 10h	1.00481e-05	-1.50377	rgl2 * 18h down vs WT * 18h	8.58107e-05	-1.39929	rgl2 * 24h down vs WT * 24h	7.6249e-09	-2.0264	rgl2 * 36h down vs WT * 36h
262185_at	AGL67	AGL67 (AGAMOUS-LIKE 67); transcription factor	0006350 // transcription // inferred from electronic annotation /// 0006355 // regulati	0005634 // nucleus // inferred from electronic annotation	0003677 // DNA binding // inferred from electronic annotation /// 0003700 // transcript	June 2009 (TAIR 9)	NM_001124144 /// NM_106444	This probe set was annotated using the Matching Probes based pipeline to a Entrez Gene	AB115012 // gb // 3 // Cross Hyb Matching Probes /// AK228590 // gb // 7 // Cross Hyb M	NM_001124144(10),NM_106444(10)	0.0022914	-1.84506	rgl2 * 10h down vs WT * 10h	0.00123929	-1.93822	rgl2 * 18h down vs WT * 18h	8.1169e-06	-2.97351	rgl2 * 24h down vs WT * 24h	1.48136e-08	-5.85626	rgl2 * 36h down vs WT * 36h
265999_at	---	---	---	---	---	June 2009 (TAIR 9)	NM_127972	This probe set was annotated using the Matching Probes based pipeline to a Entrez Gene	AK230127 // gb // 10 // Negative Strand Matching Probes	NM_127972(11)	0.0239953	-1.21387	rgl2 * 10h down vs WT * 10h	9.57062e-06	-1.63872	rgl2 * 18h down vs WT * 18h	1.21769e-05	-1.62222	rgl2 * 24h down vs WT * 24h	7.60349e-08	-2.05847	rgl2 * 36h down vs WT * 36h
267077_at	---	---	0009409 // response to cold // inferred from mutant phenotype /// 0045449 // regulation	0005634 // nucleus // inferred from direct assay /// 0005634 // nucleus // inferred fro	0003677 // DNA binding // inferred from sequence or structural similarity /// 0003677 /	June 2009 (TAIR 9)	NM_129662	This probe set was annotated using the Matching Probes based pipeline to a Entrez Gene	BX815852 // gb_htc // 9 // Negative Strand Matching Probes	NM_129662(11)	0.000679199	1.64828	rgl2 * 10h up vs WT * 10h	9.9438e-06	2.1247	rgl2 * 18h up vs WT * 18h	2.03059e-06	2.36224	rgl2 * 24h up vs WT * 24h	6.12807e-06	2.19277	rgl2 * 36h up vs WT * 36h
255595_at	---	---	0000272 // polysaccharide catabolic process // inferred from electronic annotation ///	0005618 // cell wall // inferred from direct assay	0004568 // chitinase activity // inferred from electronic annotation /// 0004568 // chi	June 2009 (TAIR 9)	NM_116400	This probe set was annotated using the Matching Probes based pipeline to a Entrez Gene	---	NM_116400(11)	0.0022003	1.57362	rgl2 * 10h up vs WT * 10h	0.00252145	1.56104	rgl2 * 18h up vs WT * 18h	1.69917e-07	2.97334	rgl2 * 24h up vs WT * 24h	3.18008e-07	2.82768	rgl2 * 36h up vs WT * 36h
253322_at	---	---	---	---	---	June 2009 (TAIR 9)	NM_119559	This probe set was annotated using the Matching Probes based pipeline to a Entrez Gene	---	NM_119559(11)	0.0154302	-1.35741	rgl2 * 10h down vs WT * 10h	0.0258725	-1.31896	rgl2 * 18h down vs WT * 18h	0.000218445	-1.70782	rgl2 * 24h down vs WT * 24h	1.42138e-10	-5.06437	rgl2 * 36h down vs WT * 36h
251084_at	---	---	---	---	0005515 // protein binding // inferred from electronic annotation /// 0005515 // protei	June 2009 (TAIR 9)	NM_120230 /// NM_202992	This probe set was annotated using the Matching Probes based pipeline to a Entrez Gene	AY056355 // gb // 6 // Cross Hyb Matching Probes	NM_120230(11),NM_202992(11)	0.805769	1.01968	rgl2 * 10h up vs WT * 10h	2.27789e-05	-1.58299	rgl2 * 18h down vs WT * 18h	3.12773e-05	-1.5627	rgl2 * 24h down vs WT * 24h	7.39718e-10	-2.7282	rgl2 * 36h down vs WT * 36h
250109_at	GASA4	GASA4 (GAST1 PROTEIN HOMOLOG 4)	0009739 // response to gibberellin stimulus // inferred from mutant phenotype /// 00097	0005576 // extracellular region // inferred from electronic annotation /// 0012505 // e	0005515 // protein binding // inferred from physical interaction	June 2009 (TAIR 9)	NM_001085118 /// NM_121527	This probe set was annotated using the Matching Probes based pipeline to a Entrez Gene	---	NM_001085118(10),NM_121527(11)	0.00387558	1.62231	rgl2 * 10h up vs WT * 10h	7.52118e-05	2.13182	rgl2 * 18h up vs WT * 18h	0.000145808	2.03315	rgl2 * 24h up vs WT * 24h	1.16493e-08	4.59529	rgl2 * 36h up vs WT * 36h
254592_at	HSF A4A	AT-HSFA4A; DNA binding / transcription factor	0006350 // transcription // inferred from electronic annotation /// 0006355 // regulati	0005634 // nucleus // inferred from electronic annotation /// 0005737 // cytoplasm // i	0003677 // DNA binding // inferred from sequence or structural similarity /// 0003677 /	June 2009 (TAIR 9)	NM_118004	This probe set was annotated using the Matching Probes based pipeline to a Entrez Gene	---	NM_118004(11)	0.000746495	-1.44252	rgl2 * 10h down vs WT * 10h	8.00333e-05	-1.58824	rgl2 * 18h down vs WT * 18h	9.6786e-06	-1.75038	rgl2 * 24h down vs WT * 24h	2.72e-07	-2.10638	rgl2 * 36h down vs WT * 36h
253939_at	MYB97	MYB97 (myb domain protein 97); DNA binding / transcription factor	0045449 // regulation of transcription // traceable author statement /// 0045449 // reg	0005634 // nucleus // inferred from electronic annotation	0003677 // DNA binding // inferred from sequence or structural similarity /// 0003677 /	June 2009 (TAIR 9)	NM_118827	This probe set was annotated using the Matching Probes based pipeline to a Entrez Gene	---	NM_118827(11)	0.0577753	-1.47532	rgl2 * 10h down vs WT * 10h	0.000715772	-2.21266	rgl2 * 18h down vs WT * 18h	2.33376e-07	-5.08214	rgl2 * 24h down vs WT * 24h	6.22828e-08	-6.00731	rgl2 * 36h down vs WT * 36h
261077_at	---	---	0006470 // protein amino acid dephosphorylation // inferred from electronic annotation	0005886 // plasma membrane // inferred from electronic annotation /// 0008287 // protei	0003824 // catalytic activity // inferred from electronic annotation /// 0004721 // pho	June 2009 (TAIR 9)	NM_100617	This probe set was annotated using the Matching Probes based pipeline to a Entrez Gene	---	NM_100617(11)	0.0166904	-1.34144	rgl2 * 10h down vs WT * 10h	0.00264189	-1.47801	rgl2 * 18h down vs WT * 18h	2.75957e-05	-1.88986	rgl2 * 24h down vs WT * 24h	1.69919e-09	-3.80588	rgl2 * 36h down vs WT * 36h
250901_at	RABC2A	RABC2A (RAB GTPASE HOMOLOG C2A); GTP binding / GTP-dependent protein binding / myosin X	0006355 // regulation of transcription, DNA-dependent // inferred from electronic annot	0005622 // intracellular // inferred from electronic annotation /// 0005777 // peroxiso	0000166 // nucleotide binding // inferred from electronic annotation /// 0005515 // pro	June 2009 (TAIR 9)	NM_120433	This probe set was annotated using the Matching Probes based pipeline to a Entrez Gene	---	NM_120433(11)	0.000230944	-1.45433	rgl2 * 10h down vs WT * 10h	0.000199768	-1.46254	rgl2 * 18h down vs WT * 18h	0.000108138	-1.49817	rgl2 * 24h down vs WT * 24h	5.83142e-08	-2.11987	rgl2 * 36h down vs WT * 36h
258327_at	PAP85	PAP85; nutrient reservoir	---	0009505 // plant-type cell wall // inferred from direct assay	0045735 // nutrient reservoir activity // inferred from electronic annotation /// 00457	June 2009 (TAIR 9)	NM_113163	This probe set was annotated using the Matching Probes based pipeline to a Entrez Gene	---	NM_113163(11)	0.0540026	-1.18098	rgl2 * 10h down vs WT * 10h	0.00364615	-1.31273	rgl2 * 18h down vs WT * 18h	0.00592914	-1.2887	rgl2 * 24h down vs WT * 24h	5.1477e-11	-3.42737	rgl2 * 36h down vs WT * 36h
263121_at	---	---	0006468 // protein amino acid phosphorylation // inferred from electronic annotation	0012505 // endomembrane system // inferred from electronic annotation	0000166 // nucleotide binding // inferred from electronic annotation /// 0004672 // pro	June 2009 (TAIR 9)	NM_106500	This probe set was annotated using the Matching Probes based pipeline to a Entrez Gene	---	NM_106500(11)	0.633847	1.03578	rgl2 * 10h up vs WT * 10h	0.0812869	1.14421	rgl2 * 18h up vs WT * 18h	3.48613e-05	1.50753	rgl2 * 24h up vs WT * 24h	2.84927e-11	3.18864	rgl2 * 36h up vs WT * 36h
254607_at	---	---	---	---	---	June 2009 (TAIR 9)	NM_118009	This probe set was annotated using the Matching Probes based pipeline to a Entrez Gene	---	NM_118009(11)	3.74238e-05	-1.83445	rgl2 * 10h down vs WT * 10h	0.000278736	-1.64643	rgl2 * 18h down vs WT * 18h	4.85194e-05	-1.80829	rgl2 * 24h down vs WT * 24h	4.05854e-07	-2.41728	rgl2 * 36h down vs WT * 36h
264879_at	---	---	---	0012505 // endomembrane system // inferred from electronic annotation	---	June 2009 (TAIR 9)	NM_104807	This probe set was annotated using the Matching Probes based pipeline to a Entrez Gene	---	NM_104807(11)	0.00783559	1.28947	rgl2 * 10h up vs WT * 10h	0.000825859	1.41007	rgl2 * 18h up vs WT * 18h	1.90292e-05	1.65027	rgl2 * 24h up vs WT * 24h	9.32258e-09	2.46899	rgl2 * 36h up vs WT * 36h
267036_at	---	---	---	0005886 // plasma membrane // inferred from direct assay	---	June 2009 (TAIR 9)	NM_129403	This probe set was annotated using the Matching Probes based pipeline to a Entrez Gene	---	NM_129403(11)	0.123926	-1.1923	rgl2 * 10h down vs WT * 10h	0.00206671	-1.48817	rgl2 * 18h down vs WT * 18h	0.00307513	-1.45816	rgl2 * 24h down vs WT * 24h	6.62119e-11	-5.15602	rgl2 * 36h down vs WT * 36h
259615_at	---	---	---	0012505 // endomembrane system // inferred from electronic annotation	---	June 2009 (TAIR 9)	NM_103694	This probe set was annotated using the Matching Probes based pipeline to a Entrez Gene	---	NM_103694(11)	0.249869	-1.17412	rgl2 * 10h down vs WT * 10h	0.000163682	-1.92959	rgl2 * 18h down vs WT * 18h	0.000154144	-1.93729	rgl2 * 24h down vs WT * 24h	7.2588e-10	-5.65591	rgl2 * 36h down vs WT * 36h
258857_at	scpl25	scpl25 (serine carboxypeptidase-like 25); serine-type carboxypeptidase	0006508 // proteolysis // inferred from electronic annotation /// 0006508 // proteolysi	0005576 // extracellular region // inferred from electronic annotation /// 0012505 // e	0004180 // carboxypeptidase activity // inferred from electronic annotation /// 0004185	June 2009 (TAIR 9)	NM_111077	This probe set was annotated using the Matching Probes based pipeline to a Entrez Gene	---	NM_111077(11)	0.125724	1.16009	rgl2 * 10h up vs WT * 10h	0.00126058	1.4318	rgl2 * 18h up vs WT * 18h	5.16754e-07	2.09456	rgl2 * 24h up vs WT * 24h	1.85155e-08	2.57411	rgl2 * 36h up vs WT * 36h
245987_at	ANAC083	ANAC083 (ARABIDOPSIS NAC DOMAIN CONTAINING PROTEIN 83); transcription factor	0007275 // multicellular organismal development // inferred from sequence or structural	---	0003677 // DNA binding // inferred from electronic annotation /// 0003700 // transcript	June 2009 (TAIR 9)	NM_121321	This probe set was annotated using the Matching Probes based pipeline to a Entrez Gene	---	NM_121321(11)	0.877946	1.01482	rgl2 * 10h up vs WT * 10h	0.0210118	1.27291	rgl2 * 18h up vs WT * 18h	2.40993e-07	2.23397	rgl2 * 24h up vs WT * 24h	1.03778e-09	3.2739	rgl2 * 36h up vs WT * 36h
266462_at	---	---	0006970 // response to osmotic stress // inferred from expression pattern /// 0009651 /	0005783 // endoplasmic reticulum // inferred from direct assay /// 0005795 // Golgi sta	---	June 2009 (TAIR 9)	NM_130344	This probe set was annotated using the Matching Probes based pipeline to a Entrez Gene	---	NM_130344(11)	0.135916	-1.20485	rgl2 * 10h down vs WT * 10h	2.67812e-05	-1.99187	rgl2 * 18h down vs WT * 18h	5.53281e-05	-1.90541	rgl2 * 24h down vs WT * 24h	7.18237e-09	-3.68926	rgl2 * 36h down vs WT * 36h
265921_at	---	---	0045449 // regulation of transcription // traceable author statement	0005622 // intracellular // inferred from electronic annotation	0003676 // nucleic acid binding // inferred from sequence or structural similarity ///	June 2009 (TAIR 9)	NM_127405	This probe set was annotated using the Matching Probes based pipeline to a Entrez Gene	---	NM_127405(11)	0.415415	1.1195	rgl2 * 10h up vs WT * 10h	2.90799e-06	2.57896	rgl2 * 18h up vs WT * 18h	4.41544e-08	3.6864	rgl2 * 24h up vs WT * 24h	1.1483e-05	2.32693	rgl2 * 36h up vs WT * 36h
246854_at	---	---	0006810 // transport // inferred from electronic annotation /// 0006810 // transport //	0005743 // mitochondrial inner membrane // inferred from electronic annotation /// 0005	0005488 // binding // inferred from electronic annotation /// 0005488 // binding // inf	June 2009 (TAIR 9)	NM_122521	This probe set was annotated using the Matching Probes based pipeline to a Entrez Gene	---	NM_122521(11)	0.0157433	1.2173	rgl2 * 10h up vs WT * 10h	5.09204e-05	1.48969	rgl2 * 18h up vs WT * 18h	0.000576852	1.36537	rgl2 * 24h up vs WT * 24h	5.53784e-09	2.2604	rgl2 * 36h up vs WT * 36h
248420_at	---	---	0006468 // protein amino acid phosphorylation // inferred from electronic annotation //	0012505 // endomembrane system // inferred from electronic annotation /// 0016020 // me	0004672 // protein kinase activity // inferred from electronic annotation /// 0004674 /	June 2009 (TAIR 9)	NM_124535	This probe set was annotated using the Matching Probes based pipeline to a Entrez Gene	AY136341 // gb // 1 // Cross Hyb Matching Probes	NM_124535(11)	0.0019459	1.33318	rgl2 * 10h up vs WT * 10h	0.00568319	1.28155	rgl2 * 18h up vs WT * 18h	4.8435e-05	1.53355	rgl2 * 24h up vs WT * 24h	5.32413e-09	2.39468	rgl2 * 36h up vs WT * 36h
247714_at	WOX2	WOX2 (WUSCHEL RELATED HOMEOBOX 2); transcription factor	0006350 // transcription // inferred from electronic annotation /// 0006355 // regulati	0005634 // nucleus // inferred from electronic annotation	0003677 // DNA binding // inferred from electronic annotation /// 0003700 // transcript	June 2009 (TAIR 9)	NM_125325	This probe set was annotated using the Matching Probes based pipeline to a Entrez Gene	---	NM_125325(11)	0.00469583	-1.45517	rgl2 * 10h down vs WT * 10h	4.62978e-05	-1.88011	rgl2 * 18h down vs WT * 18h	1.33199e-05	-2.02564	rgl2 * 24h down vs WT * 24h	2.20136e-07	-2.66722	rgl2 * 36h down vs WT * 36h
257122_at	APUM5	APUM5 (Arabidopsis Pumilio 5); RNA binding / binding	---	0005773 // vacuole // inferred from direct assay	0003723 // RNA binding // inferred from electronic annotation /// 0003723 // RNA bindin	June 2009 (TAIR 9)	NM_112916	This probe set was annotated using the Matching Probes based pipeline to a Entrez Gene	---	NM_112916(11)	0.036172	-1.19329	rgl2 * 10h down vs WT * 10h	3.8677e-05	-1.54335	rgl2 * 18h down vs WT * 18h	6.96085e-05	-1.50801	rgl2 * 24h down vs WT * 24h	1.77262e-08	-2.21969	rgl2 * 36h down vs WT * 36h
259578_at	---	---	---	---	---	June 2009 (TAIR 9)	NM_102564	This probe set was annotated using the Matching Probes based pipeline to a Entrez Gene	---	NM_102564(11)	0.079605	-1.25204	rgl2 * 10h down vs WT * 10h	6.37685e-05	-1.90335	rgl2 * 18h down vs WT * 18h	0.000547422	-1.6764	rgl2 * 24h down vs WT * 24h	2.07417e-09	-4.22097	rgl2 * 36h down vs WT * 36h
260806_at	---	---	---	---	0000166 // nucleotide binding // inferred from electronic annotation /// 0003676 // nuc	June 2009 (TAIR 9)	NM_106475 /// NM_202440	This probe set was annotated using the Matching Probes based pipeline to a Entrez Gene	---	NM_106475(11),NM_202440(11)	0.0282795	1.2772	rgl2 * 10h up vs WT * 10h	8.32845e-05	1.69933	rgl2 * 18h up vs WT * 18h	1.06454e-05	1.89435	rgl2 * 24h up vs WT * 24h	5.65226e-08	2.61972	rgl2 * 36h up vs WT * 36h
248074_at	FLA1	FLA1 (FASCICLIN-LIKE ARAB INOGALACTAN 1)	---	0005618 // cell wall // inferred from direct assay /// 0005886 // plasma membrane // in	---	June 2009 (TAIR 9)	NM_124955	This probe set was annotated using the Matching Probes based pipeline to a Entrez Gene	BX832713 // gb_htc // 6 // Cross Hyb Matching Probes	NM_124955(11)	0.222171	1.13655	rgl2 * 10h up vs WT * 10h	0.000662281	1.52866	rgl2 * 18h up vs WT * 18h	6.99953e-06	1.92994	rgl2 * 24h up vs WT * 24h	4.468e-09	3.14518	rgl2 * 36h up vs WT * 36h
264562_at	---	---	---	---	0005515 // protein binding // inferred from electronic annotation /// 0005515 // protei	June 2009 (TAIR 9)	NM_104452	This probe set was annotated using the Matching Probes based pipeline to a Entrez Gene	---	NM_104452(11)	0.000181299	1.8397	rgl2 * 10h up vs WT * 10h	0.00254394	1.56834	rgl2 * 18h up vs WT * 18h	1.41443e-05	2.16823	rgl2 * 24h up vs WT * 24h	1.54773e-07	3.03467	rgl2 * 36h up vs WT * 36h
263180_at	URH2	URH2 (URIDINE-RIBOHYDROLASE 2); hydrolase	---	---	0016787 // hydrolase activity // inferred from sequence or structural similarity /// 00	June 2009 (TAIR 9)	NM_001123762 /// NM_100442	This probe set was annotated using the Matching Probes based pipeline to a Entrez Gene	BX813989 // gb_htc // 2 // Cross Hyb Matching Probes /// BX817353 // gb_htc // 6 // Cro	NM_001123762(11),NM_100442(11)	0.38282	1.06343	rgl2 * 10h up vs WT * 10h	3.49566e-05	1.47469	rgl2 * 18h up vs WT * 18h	1.41544e-05	1.5235	rgl2 * 24h up vs WT * 24h	1.20835e-08	2.06825	rgl2 * 36h up vs WT * 36h
247024_at	---	---	---	---	---	June 2009 (TAIR 9)	NM_126098	This probe set was annotated using the Matching Probes based pipeline to a Entrez Gene	---	NM_126098(11)	0.00266047	1.55051	rgl2 * 10h up vs WT * 10h	0.000614905	1.68969	rgl2 * 18h up vs WT * 18h	8.45258e-06	2.21023	rgl2 * 24h up vs WT * 24h	1.08506e-07	3.057	rgl2 * 36h up vs WT * 36h
259432_at	---	---	0006355 // regulation of transcription, DNA-dependent // inferred from sequence or stru	0005634 // nucleus // inferred from electronic annotation	0003677 // DNA binding // inferred from sequence or structural similarity /// 0003677 /	June 2009 (TAIR 9)	NM_100034	This probe set was annotated using the Matching Probes based pipeline to a Entrez Gene	---	NM_100034(11)	0.0702697	-1.25833	rgl2 * 10h down vs WT * 10h	7.17089e-06	-2.16283	rgl2 * 18h down vs WT * 18h	0.000221746	-1.75346	rgl2 * 24h down vs WT * 24h	2.68562e-08	-3.27598	rgl2 * 36h down vs WT * 36h
265425_at	GCL2	GCL2 (GCR2-LIKE 2); catalytic	---	0019898 // extrinsic to membrane // inferred from sequence or structural similarity	0003824 // catalytic activity // inferred from electronic annotation /// 0003824 // cat	June 2009 (TAIR 9)	NM_179672	This probe set was annotated using the Matching Probes based pipeline to a Entrez Gene	---	NM_179672(11)	0.0779875	-1.17721	rgl2 * 10h down vs WT * 10h	0.00583516	-1.31702	rgl2 * 18h down vs WT * 18h	5.7286e-06	-1.7769	rgl2 * 24h down vs WT * 24h	4.79007e-09	-2.66551	rgl2 * 36h down vs WT * 36h
264779_at	ACHT4	ACHT4 (ATYPICAL CYS HIS RICH THIOREDOXIN 4); oxidoreductase, acting on sulfur group of	0006810 // transport // inferred from electronic annotation /// 0022900 // electron tra	0009507 // chloroplast // inferred from direct assay /// 0009570 // chloroplast stroma	0016671 // oxidoreductase activity, acting on sulfur group of donors, disulfide as acce	June 2009 (TAIR 9)	NM_001084022 /// NM_001123776 /// NM_001123777 /// NM_100730	This probe set was annotated using the Matching Probes based pipeline to a Entrez Gene	---	NM_001084022(11),NM_001123776(11),NM_001123777(11),NM_100730(11)	0.478302	-1.05481	rgl2 * 10h down vs WT * 10h	2.64975e-05	-1.53286	rgl2 * 18h down vs WT * 18h	1.14359e-05	-1.58391	rgl2 * 24h down vs WT * 24h	2.03501e-08	-2.11895	rgl2 * 36h down vs WT * 36h
247280_at	EXL2	EXL2 (EXORDIUM LIKE 2)	---	0005618 // cell wall // inferred from direct assay /// 0009505 // plant-type cell wall	---	June 2009 (TAIR 9)	NM_125822	This probe set was annotated using the Matching Probes based pipeline to a Entrez Gene	BX831180 // gb_htc // 8 // Cross Hyb Matching Probes /// BX841760 // gb_htc // 7 // Cro	NM_125822(11)	0.00339225	-1.35644	rgl2 * 10h down vs WT * 10h	0.000166867	-1.54183	rgl2 * 18h down vs WT * 18h	3.87008e-05	-1.64579	rgl2 * 24h down vs WT * 24h	1.04681e-07	-2.23641	rgl2 * 36h down vs WT * 36h
248175_at	RAT5	RAT5 (RESISTANT TO AGROBACTERIUM TRANSFORMATION 5); DNA binding	0006334 // nucleosome assembly // inferred from electronic annotation /// 0009294 // DN	0000786 // nucleosome // inferred from electronic annotation /// 0005634 // nucleus //	0003677 // DNA binding // inferred from electronic annotation /// 0003677 // DNA bindin	June 2009 (TAIR 9)	NM_124845	This probe set was annotated using the Matching Probes based pipeline to a Entrez Gene	BX833334 // gb_htc // 8 // Cross Hyb Matching Probes	NM_124845(11)	0.0281434	-1.17866	rgl2 * 10h down vs WT * 10h	0.000117913	-1.41064	rgl2 * 18h down vs WT * 18h	0.000233845	-1.3786	rgl2 * 24h down vs WT * 24h	9.07396e-09	-2.08943	rgl2 * 36h down vs WT * 36h
265673_at	---	---	0005975 // carbohydrate metabolic process // inferred from sequence or structural simil	---	0004462 // lactoylglutathione lyase activity // inferred from sequence or structural si	June 2009 (TAIR 9)	NM_128769 /// NM_201850	This probe set was annotated using the Matching Probes based pipeline to a Entrez Gene	---	NM_128769(11),NM_201850(9)	0.0179976	-1.1856	rgl2 * 10h down vs WT * 10h	0.0193366	-1.1829	rgl2 * 18h down vs WT * 18h	2.92464e-05	-1.45081	rgl2 * 24h down vs WT * 24h	2.18773e-09	-2.16392	rgl2 * 36h down vs WT * 36h
265621_at	NTL8	NTL8 (NTM1-LIKE 8); transcription factor	0007275 // multicellular organismal development // inferred from sequence or structural	0005886 // plasma membrane // inferred from direct assay	0003677 // DNA binding // inferred from electronic annotation /// 0003700 // transcript	June 2009 (TAIR 9)	NM_128289	This probe set was annotated using the Matching Probes based pipeline to a Entrez Gene	---	NM_128289(11)	0.000403717	-1.42374	rgl2 * 10h down vs WT * 10h	0.002564	-1.32757	rgl2 * 18h down vs WT * 18h	5.37142e-05	-1.54115	rgl2 * 24h down vs WT * 24h	5.94881e-08	-2.11871	rgl2 * 36h down vs WT * 36h
255900_at	---	---	---	---	---	June 2009 (TAIR 9)	NM_101646	This probe set was annotated using the Matching Probes based pipeline to a Entrez Gene	BX817202 // gb_htc // 6 // Cross Hyb Matching Probes	NM_101646(11)	0.0393155	-1.27158	rgl2 * 10h down vs WT * 10h	4.59355e-05	-1.80714	rgl2 * 18h down vs WT * 18h	3.44457e-07	-2.43091	rgl2 * 24h down vs WT * 24h	3.89682e-06	-2.08225	rgl2 * 36h down vs WT * 36h
266588_at	AGP9	AGP9 (ARABINOGALACTAN PROTEIN 9)	---	0005886 // plasma membrane // inferred from electronic annotation /// 0016020 // membra	---	June 2009 (TAIR 9)	NM_127053 /// NM_201734	This probe set was annotated using the Matching Probes based pipeline to a Entrez Gene	AF324669 // gb // 8 // Cross Hyb Matching Probes	NM_127053(11),NM_201734(9)	0.0659794	1.19625	rgl2 * 10h up vs WT * 10h	0.000659444	1.46611	rgl2 * 18h up vs WT * 18h	8.51154e-05	1.60562	rgl2 * 24h up vs WT * 24h	4.34314e-09	2.81403	rgl2 * 36h up vs WT * 36h
262414_at	LACS2	LACS2 (LONG-CHAIN ACYL-COA SYNTHETASE 2); long-chain-fatty-acid-CoA ligase	0006633 // fatty acid biosynthetic process // traceable author statement /// 0008152 //	---	0003824 // catalytic activity // inferred from electronic annotation /// 0004467 // lon	June 2009 (TAIR 9)	NM_103833	This probe set was annotated using the Matching Probes based pipeline to a Entrez Gene	---	NM_103833(9)	0.432906	1.08051	rgl2 * 10h up vs WT * 10h	0.0326107	1.25255	rgl2 * 18h up vs WT * 18h	2.0444e-06	2.00357	rgl2 * 24h up vs WT * 24h	1.45417e-09	3.26409	rgl2 * 36h up vs WT * 36h
267256_s_at	scpl10	scpl10 (serine carboxypeptidase-like 10); serine-type carboxypeptidase	0006508 // proteolysis // inferred from electronic annotation /// 0006508 // proteolysi	0005576 // extracellular region // inferred from electronic annotation /// 0012505 // e	0004180 // carboxypeptidase activity // inferred from electronic annotation /// 0004185	June 2009 (TAIR 9)	NM_127865 /// NM_127866 /// NM_201788	This probe set was annotated using the Matching Probes based pipeline to a Entrez Gene	---	AT2G23000.1(11),AT2G23010.2(10),AT2G23010.1(11),NM_127865(11),NM_201788(10),NM_127866(1	0.742007	1.04724	rgl2 * 10h up vs WT * 10h	0.00329889	1.60856	rgl2 * 18h up vs WT * 18h	5.33593e-06	2.50895	rgl2 * 24h up vs WT * 24h	1.67053e-09	5.35285	rgl2 * 36h up vs WT * 36h
265066_at	FLA9	FLA9 (FASCICLIN-LIKE ARABINOOGALACTAN 9)	---	0005886 // plasma membrane // inferred from direct assay /// 0005886 // plasma membrane	---	June 2009 (TAIR 9)	NM_100267	This probe set was annotated using the Matching Probes based pipeline to a Entrez Gene	BX814444 // gb_htc // 8 // Cross Hyb Matching Probes	NM_100267(11)	0.00101454	1.5961	rgl2 * 10h up vs WT * 10h	1.78517e-06	2.34297	rgl2 * 18h up vs WT * 18h	7.98509e-05	1.8442	rgl2 * 24h up vs WT * 24h	1.715e-05	2.02319	rgl2 * 36h up vs WT * 36h
263238_at	---	---	0009733 // response to auxin stimulus // inferred from sequence or structural similarit	---	---	June 2009 (TAIR 9)	NM_127209	This probe set was annotated using the Matching Probes based pipeline to a Entrez Gene	---	NM_127209(11)	0.00307938	1.45276	rgl2 * 10h up vs WT * 10h	0.000540879	1.58747	rgl2 * 18h up vs WT * 18h	1.96329e-05	1.89698	rgl2 * 24h up vs WT * 24h	1.61418e-07	2.56571	rgl2 * 36h up vs WT * 36h
260869_at	---	---	0006631 // fatty acid metabolic process // inferred from electronic annotation /// 0006	0009507 // chloroplast // inferred from electronic annotation /// 0016020 // membrane /	0016491 // oxidoreductase activity // inferred from electronic annotation /// 0045300 /	June 2009 (TAIR 9)	NM_103508	This probe set was annotated using the Matching Probes based pipeline to a Entrez Gene	---	NM_103508(11)	0.022292	1.66266	rgl2 * 10h up vs WT * 10h	9.7336e-05	2.81358	rgl2 * 18h up vs WT * 18h	4.03517e-05	3.0777	rgl2 * 24h up vs WT * 24h	8.24838e-08	6.39413	rgl2 * 36h up vs WT * 36h
261065_at	---	---	---	---	---	June 2009 (TAIR 9)	NM_100624	This probe set was annotated using the Matching Probes based pipeline to a Entrez Gene	---	NM_100624(11)	0.141568	-1.27324	rgl2 * 10h down vs WT * 10h	3.65747e-05	-2.41512	rgl2 * 18h down vs WT * 18h	6.2601e-05	-2.31361	rgl2 * 24h down vs WT * 24h	3.29061e-08	-4.67376	rgl2 * 36h down vs WT * 36h
258764_at	---	---	0007047 // cellular cell wall organization // inferred from electronic annotation /// 0	0005576 // extracellular region // inferred from electronic annotation /// 0005618 // c	0004857 // enzyme inhibitor activity // inferred from electronic annotation /// 0016787	June 2009 (TAIR 9)	NM_111908 /// NM_111909	This probe set was annotated using the Matching Probes based pipeline to a Entrez Gene	---	NM_111908(11),NM_111909(11)	0.00726748	1.60347	rgl2 * 10h up vs WT * 10h	0.00516763	1.644	rgl2 * 18h up vs WT * 18h	5.23958e-06	2.79239	rgl2 * 24h up vs WT * 24h	6.6545e-08	4.22354	rgl2 * 36h up vs WT * 36h
246562_at	LNG1	LNG1 (LONGIFOLIA1)	---	0005634 // nucleus // inferred from direct assay /// 0005829 // cytosol // inferred fro	---	June 2009 (TAIR 9)	NM_121562	This probe set was annotated using the Matching Probes based pipeline to a Entrez Gene	---	NM_121562(11)	0.598507	-1.05255	rgl2 * 10h down vs WT * 10h	3.53884e-06	1.93165	rgl2 * 18h up vs WT * 18h	0.000176706	1.58816	rgl2 * 24h up vs WT * 24h	5.94795e-09	2.89419	rgl2 * 36h up vs WT * 36h
261017_at	UGD1	UGD1 (UDP-GLUCOSE DEHYDROGENASE 1); NAD or NADH binding / UDP-glucose 6-dehydrogenase/	0008152 // metabolic process // inferred from electronic annotation /// 0055114 // oxid	0012505 // endomembrane system // inferred from electronic annotation	0003824 // catalytic activity // inferred from electronic annotation /// 0003979 // UDP	June 2009 (TAIR 9)	NM_102419	This probe set was annotated using the Matching Probes based pipeline to a Entrez Gene	---	NM_102419(11)	0.0636161	1.15529	rgl2 * 10h up vs WT * 10h	0.000269315	1.40004	rgl2 * 18h up vs WT * 18h	7.60562e-05	1.46495	rgl2 * 24h up vs WT * 24h	1.65622e-08	2.11923	rgl2 * 36h up vs WT * 36h
265117_at	---	---	0006869 // lipid transport // inferred from electronic annotation /// 0006869 // lipid	0012505 // endomembrane system // inferred from electronic annotation	0008289 // lipid binding // inferred from sequence or structural similarity	June 2009 (TAIR 9)	NM_104929	This probe set was annotated using the Matching Probes based pipeline to a Entrez Gene	---	NM_104929(11)	0.174059	1.19815	rgl2 * 10h up vs WT * 10h	0.00196665	1.59911	rgl2 * 18h up vs WT * 18h	2.29511e-05	2.11302	rgl2 * 24h up vs WT * 24h	5.07087e-09	4.18856	rgl2 * 36h up vs WT * 36h
257216_at	---	---	0009228 // thiamin biosynthetic process // inferred from sequence or structural similar	0005773 // vacuole // inferred from direct assay /// 0005886 // plasma membrane // infe	0003824 // catalytic activity // inferred from sequence or structural similarity	June 2009 (TAIR 9)	NM_001035621 /// NM_112361 /// NM_180257	This probe set was annotated using the Matching Probes based pipeline to a Entrez Gene	---	NM_001035621(11),NM_112361(11),NM_180257(11)	0.0164139	-1.20535	rgl2 * 10h down vs WT * 10h	0.000277634	-1.38079	rgl2 * 18h down vs WT * 18h	0.00267294	-1.28053	rgl2 * 24h down vs WT * 24h	4.24348e-09	-2.21485	rgl2 * 36h down vs WT * 36h
250891_at	KCS19	KCS19 (3-KETOACYL-COA SYNTHASE 19); acyltransferase/ catalytic/ transferase, transferri	0006633 // fatty acid biosynthetic process // inferred from electronic annotation /// 0	0012505 // endomembrane system // inferred from electronic annotation /// 0016020 // me	0003824 // catalytic activity // inferred from electronic annotation /// 0008415 // acy	June 2009 (TAIR 9)	NM_120535	This probe set was annotated using the Matching Probes based pipeline to a Entrez Gene	---	NM_120535(11)	0.275886	-1.1303	rgl2 * 10h down vs WT * 10h	0.0135067	1.35166	rgl2 * 18h up vs WT * 18h	4.8888e-06	2.07506	rgl2 * 24h up vs WT * 24h	2.55434e-10	4.49057	rgl2 * 36h up vs WT * 36h
256827_at	---	---	0019915 // lipid storage // inferred from sequence or structural similarity	0012511 // monolayer-surrounded lipid storage body // inferred from electronic annotati	---	June 2009 (TAIR 9)	NM_112743	This probe set was annotated using the Matching Probes based pipeline to a Entrez Gene	---	NM_112743(11)	0.206168	-1.20134	rgl2 * 10h down vs WT * 10h	0.000729995	-1.78574	rgl2 * 18h down vs WT * 18h	0.000753882	-1.78193	rgl2 * 24h down vs WT * 24h	1.07236e-09	-5.73801	rgl2 * 36h down vs WT * 36h
249353_at	OLEO2	OLEO2 (OLEOSIN 2)	0009845 // seed germination // inferred from genetic interaction /// 0010344 // seed oi	0005811 // lipid particle // inferred from electronic annotation /// 0012511 // monolay	---	June 2009 (TAIR 9)	NM_123406	This probe set was annotated using the Matching Probes based pipeline to a Entrez Gene	AK220898 // gb // 1 // Cross Hyb Matching Probes	NM_123406(11)	0.0532978	-1.28669	rgl2 * 10h down vs WT * 10h	0.000428044	-1.70596	rgl2 * 18h down vs WT * 18h	0.00595353	-1.46646	rgl2 * 24h down vs WT * 24h	1.14405e-09	-4.5243	rgl2 * 36h down vs WT * 36h
261368_at	---	---	---	0005618 // cell wall // inferred from direct assay /// 0009505 // plant-type cell wall	0005488 // binding // inferred from electronic annotation /// 0005529 // sugar binding	June 2009 (TAIR 9)	NM_104186	This probe set was annotated using the Matching Probes based pipeline to a Entrez Gene	---	NM_104186(11)	0.0599015	1.16832	rgl2 * 10h up vs WT * 10h	0.00245822	1.31745	rgl2 * 18h up vs WT * 18h	1.58805e-05	1.59558	rgl2 * 24h up vs WT * 24h	1.4633e-08	2.23365	rgl2 * 36h up vs WT * 36h
254095_at	OLEO1	OLEO1 (OLEOSIN 1)	0009845 // seed germination // inferred from genetic interaction /// 0010344 // seed oi	0005811 // lipid particle // inferred from electronic annotation /// 0012511 // monolay	---	June 2009 (TAIR 9)	NM_118646	This probe set was annotated using the Matching Probes based pipeline to a Entrez Gene	---	NM_118646(11)	0.0431805	-1.29546	rgl2 * 10h down vs WT * 10h	0.00659973	-1.4445	rgl2 * 18h down vs WT * 18h	0.000556933	-1.65905	rgl2 * 24h down vs WT * 24h	1.11896e-09	-4.37128	rgl2 * 36h down vs WT * 36h
256338_at	---	---	0009793 // embryonic development ending in seed dormancy // inferred from sequence or s	0012505 // endomembrane system // inferred from electronic annotation	---	June 2009 (TAIR 9)	NM_105868	This probe set was annotated using the Matching Probes based pipeline to a Entrez Gene	---	NM_105868(11)	0.89043	1.0127	rgl2 * 10h up vs WT * 10h	2.07195e-05	-1.7086	rgl2 * 18h down vs WT * 18h	0.00146784	-1.41283	rgl2 * 24h down vs WT * 24h	1.15845e-09	-3.08214	rgl2 * 36h down vs WT * 36h
256940_at	QQS	QQS (QUA-QUINE STARCH)	0019252 // starch biosynthetic process // inferred from mutant phenotype	0005829 // cytosol // inferred from direct assay	---	June 2009 (TAIR 9)	NM_113975	This probe set was annotated using the Matching Probes based pipeline to a Entrez Gene	---	NM_113975(11)	0.000216621	-2.47914	rgl2 * 10h down vs WT * 10h	0.00053667	-2.27948	rgl2 * 18h down vs WT * 18h	4.148e-05	-2.90399	rgl2 * 24h down vs WT * 24h	1.33667e-06	-4.16626	rgl2 * 36h down vs WT * 36h
261949_at	BDG1	BDG1 (BODYGUARD1); hydrolase	---	0048196 // middle lamella-containing extracellular matrix // inferred from direct assay	0016787 // hydrolase activity // inferred from sequence or structural similarity /// 00	June 2009 (TAIR 9)	NM_105142	This probe set was annotated using the Matching Probes based pipeline to a Entrez Gene	---	NM_105142(11)	0.681488	1.05079	rgl2 * 10h up vs WT * 10h	0.00660817	1.44724	rgl2 * 18h up vs WT * 18h	1.76986e-05	2.04197	rgl2 * 24h up vs WT * 24h	1.09016e-09	4.41759	rgl2 * 36h up vs WT * 36h
246273_at	---	---	---	0012505 // endomembrane system // inferred from electronic annotation	0045735 // nutrient reservoir activity // inferred from electronic annotation /// 00457	June 2009 (TAIR 9)	NM_119834	This probe set was annotated using the Matching Probes based pipeline to a Entrez Gene	---	NM_119834(11)	0.00420615	-1.61682	rgl2 * 10h down vs WT * 10h	0.000149915	-2.03571	rgl2 * 18h down vs WT * 18h	0.000111645	-2.07905	rgl2 * 24h down vs WT * 24h	1.71705e-07	-3.52573	rgl2 * 36h down vs WT * 36h
263433_at	MIPS2	MIPS2 (MYO-INOSITOL-1-PHOSTPATE SYNTHASE 2); binding / catalytic/ inositol-3-phosphate	0006021 // inositol biosynthetic process // inferred from sequence or structural simila	0005737 // cytoplasm // inferred from direct assay /// 0005737 // cytoplasm // inferred	0003824 // catalytic activity // inferred from electronic annotation /// 0004512 // ino	June 2009 (TAIR 9)	NM_127790 /// NM_201780	This probe set was annotated using the Matching Probes based pipeline to a Entrez Gene	---	NM_127790(11),NM_201780(11)	0.201476	-1.16402	rgl2 * 10h down vs WT * 10h	2.57346e-05	-1.94323	rgl2 * 18h down vs WT * 18h	0.000141489	-1.76059	rgl2 * 24h down vs WT * 24h	2.89707e-08	-3.11352	rgl2 * 36h down vs WT * 36h
257050_at	---	---	---	---	0003824 // catalytic activity // inferred from electronic annotation /// 0004721 // pho	June 2009 (TAIR 9)	NM_112389 /// NM_202589	This probe set was annotated using the Matching Probes based pipeline to a Entrez Gene	BX825072 // gb_htc // 2 // Cross Hyb Matching Probes	NM_112389(11),NM_202589(11)	0.116384	-1.14894	rgl2 * 10h down vs WT * 10h	0.00050208	-1.43815	rgl2 * 18h down vs WT * 18h	0.000398056	-1.45166	rgl2 * 24h down vs WT * 24h	3.31079e-09	-2.64097	rgl2 * 36h down vs WT * 36h
249869_at	AAE17	AAE17 (ACYL-ACTIVATING ENZYME 17); catalytic/ ligase	0008152 // metabolic process // inferred from electronic annotation /// 0008152 // meta	---	0003824 // catalytic activity // inferred from electronic annotation /// 0016874 // lig	June 2009 (TAIR 9)	NM_122211	This probe set was annotated using the Matching Probes based pipeline to a Entrez Gene	AY250844 // gb // 4 // Cross Hyb Matching Probes	NM_122211(11)	0.769088	-1.02106	rgl2 * 10h down vs WT * 10h	0.00360665	-1.26845	rgl2 * 18h down vs WT * 18h	0.000227952	-1.39085	rgl2 * 24h down vs WT * 24h	3.52844e-10	-2.57213	rgl2 * 36h down vs WT * 36h
261991_at	---	---	0006665 // sphingolipid metabolic process // inferred from electronic annotation /// 00	0005773 // vacuole // inferred from direct assay /// 0016020 // membrane // inferred fr	0003824 // catalytic activity // inferred from electronic annotation /// 0004348 // glu	June 2009 (TAIR 9)	NM_001036058 /// NM_103090	This probe set was annotated using the Matching Probes based pipeline to a Entrez Gene	---	NM_001036058(11),NM_103090(11)	0.0357805	-1.24305	rgl2 * 10h down vs WT * 10h	0.000167879	-1.58865	rgl2 * 18h down vs WT * 18h	7.79906e-05	-1.64725	rgl2 * 24h down vs WT * 24h	6.54992e-08	-2.43803	rgl2 * 36h down vs WT * 36h
255284_at	APR1	APR1 (APS REDUCTASE 1); adenylyl-sulfate reductase	0000103 // sulfate assimilation // inferred from direct assay /// 0000103 // sulfate as	0009507 // chloroplast // inferred from sequence or structural similarity /// 0009507 /	0009973 // adenylyl-sulfate reductase activity // inferred from direct assay /// 001649	June 2009 (TAIR 9)	NM_116699	This probe set was annotated using the Matching Probes based pipeline to a Entrez Gene	---	NM_116699(11)	0.47299	1.08127	rgl2 * 10h up vs WT * 10h	0.0820472	1.21805	rgl2 * 18h up vs WT * 18h	1.77312e-07	-2.52774	rgl2 * 24h down vs WT * 24h	3.95913e-11	-5.29027	rgl2 * 36h down vs WT * 36h
265918_at	KCS8	KCS8 (3-KETOACYL-COA SYNTHASE 8); acyltransferase/ catalytic/ transferase, transferring	0000038 // very long-chain fatty acid metabolic process // inferred from mutant phenoty	0005783 // endoplasmic reticulum // inferred from direct assay /// 0016020 // membrane	0003824 // catalytic activity // inferred from electronic annotation /// 0008415 // acy	June 2009 (TAIR 9)	NM_127071	This probe set was annotated using the Matching Probes based pipeline to a Entrez Gene	AT2G15120.1 // tair // 2 // Cross Hyb Matching Probes /// At2g15120 // tigr // 2 // Cro	NM_127071(11)	0.0775682	1.26875	rgl2 * 10h up vs WT * 10h	1.08632e-05	2.21052	rgl2 * 18h up vs WT * 18h	7.23227e-06	2.27321	rgl2 * 24h up vs WT * 24h	2.82266e-06	2.4296	rgl2 * 36h up vs WT * 36h
261482_at	THH1	THH1 (TOM THREE HOMOLOG 1); virion binding	---	---	0046790 // virion binding // inferred from physical interaction	June 2009 (TAIR 9)	NM_101320 /// NM_179330	This probe set was annotated using the Matching Probes based pipeline to a Entrez Gene	---	NM_101320(11),NM_179330(11)	0.00149964	-1.366	rgl2 * 10h down vs WT * 10h	0.00102151	-1.38647	rgl2 * 18h down vs WT * 18h	0.000502935	-1.42531	rgl2 * 24h down vs WT * 24h	5.31803e-08	-2.17675	rgl2 * 36h down vs WT * 36h
256931_at	---	---	0009793 // embryonic development ending in seed dormancy // inferred from sequence or s	---	---	June 2009 (TAIR 9)	NM_113148	This probe set was annotated using the Matching Probes based pipeline to a Entrez Gene	---	NM_113148(11)	0.0144724	-1.52897	rgl2 * 10h down vs WT * 10h	0.000583169	-1.93791	rgl2 * 18h down vs WT * 18h	0.0017503	-1.7871	rgl2 * 24h down vs WT * 24h	8.11525e-09	-5.41292	rgl2 * 36h down vs WT * 36h
250620_at	ATS3	ATS3 (ARABIDOPSIS THALIANA SEED GENE 3)	0009793 // embryonic development ending in seed dormancy // traceable author statement	0016020 // membrane // inferred from direct assay /// 0031225 // anchored to membrane /	---	June 2009 (TAIR 9)	NM_001036770 /// NM_120801	This probe set was annotated using the Matching Probes based pipeline to a Entrez Gene	---	NM_001036770(11),NM_120801(11)	0.0781391	-1.3184	rgl2 * 10h down vs WT * 10h	0.00034407	-1.94411	rgl2 * 18h down vs WT * 18h	2.64609e-05	-2.34821	rgl2 * 24h down vs WT * 24h	6.1002e-08	-3.99955	rgl2 * 36h down vs WT * 36h
262495_at	---	---	---	0031463 // Cul3-RING ubiquitin ligase complex // inferred from physical interaction	0005515 // protein binding // inferred from physical interaction /// 0005515 // protein	June 2009 (TAIR 9)	NM_001084105 /// NM_102027	This probe set was annotated using the Matching Probes based pipeline to a Entrez Gene	BX816206 // gb_htc // 2 // Cross Hyb Matching Probes	NM_001084105(11),NM_102027(11)	0.0760005	-1.17594	rgl2 * 10h down vs WT * 10h	0.000147353	-1.52517	rgl2 * 18h down vs WT * 18h	2.43991e-05	-1.64898	rgl2 * 24h down vs WT * 24h	1.25037e-07	-2.14859	rgl2 * 36h down vs WT * 36h
256321_at	LOX1	LOX1; lipoxygenase	0006633 // fatty acid biosynthetic process // inferred from electronic annotation /// 0	0005737 // cytoplasm // inferred from electronic annotation	0005506 // iron ion binding // inferred from electronic annotation /// 0016165 // lipox	June 2009 (TAIR 9)	NM_104376	This probe set was annotated using the Matching Probes based pipeline to a Entrez Gene	BX818359 // gb_htc // 7 // Cross Hyb Matching Probes	NM_104376(11)	0.882693	-1.00992	rgl2 * 10h down vs WT * 10h	0.119248	1.11446	rgl2 * 18h up vs WT * 18h	3.21133e-06	1.58127	rgl2 * 24h up vs WT * 24h	5.58167e-10	2.3722	rgl2 * 36h up vs WT * 36h
265095_at	CRU2	CRU2 (CRUCIFERIN 2); nutrient reservoir	0009737 // response to abscisic acid stimulus // inferred from expression pattern /// 0	0012505 // endomembrane system // inferred from electronic annotation	0045735 // nutrient reservoir activity // inferred from electronic annotation /// 00457	June 2009 (TAIR 9)	NM_100268	This probe set was annotated using the Matching Probes based pipeline to a Entrez Gene	---	NM_100268(11)	0.140814	-1.17543	rgl2 * 10h down vs WT * 10h	0.0280072	-1.28664	rgl2 * 18h down vs WT * 18h	0.0026055	-1.44985	rgl2 * 24h down vs WT * 24h	2.11968e-10	-4.31176	rgl2 * 36h down vs WT * 36h
245540_at	PDR2	PDR2 (PLEIOTROPIC DRUG RESISTANCE 2); ATPase, coupled to transmembrane movement of subs	0006810 // transport // inferred from electronic annotation /// 0006855 // drug transme	0016020 // membrane // inferred from electronic annotation /// 0016021 // integral to m	0000166 // nucleotide binding // inferred from electronic annotation /// 0005524 // ATP	June 2009 (TAIR 9)	NM_117611	This probe set was annotated using the Matching Probes based pipeline to a Entrez Gene	AT4G15215.1 // tair // 2 // Cross Hyb Matching Probes /// NM_148326 // refseq // 2 // C	NM_117611(11)	0.13488	1.15678	rgl2 * 10h up vs WT * 10h	0.000983503	1.45072	rgl2 * 18h up vs WT * 18h	1.39374e-06	1.99066	rgl2 * 24h up vs WT * 24h	2.63799e-07	2.1881	rgl2 * 36h up vs WT * 36h
259375_at	---	---	0006629 // lipid metabolic process // inferred from electronic annotation /// 0016042 /	0005576 // extracellular region // inferred from electronic annotation /// 0048046 // a	0004091 // carboxylesterase activity // inferred from sequence or structural similarity	June 2009 (TAIR 9)	NM_112508	This probe set was annotated using the Matching Probes based pipeline to a Entrez Gene	BX823816 // gb_htc // 6 // Cross Hyb Matching Probes /// BX825415 // gb_htc // 5 // Cro	NM_112508(11)	0.219279	1.15002	rgl2 * 10h up vs WT * 10h	0.0403609	1.27617	rgl2 * 18h up vs WT * 18h	0.00152988	1.51717	rgl2 * 24h up vs WT * 24h	1.84018e-10	4.69318	rgl2 * 36h up vs WT * 36h
255874_at	ETG1	ETG1 (E2F TARGET GENE 1)	0006260 // DNA replication // inferred from mutant phenotype /// 0006281 // DNA repair	0005634 // nucleus // inferred from direct assay /// 0009941 // chloroplast envelope //	---	June 2009 (TAIR 9)	NM_129617	This probe set was annotated using the Matching Probes based pipeline to a Entrez Gene	---	NM_129617(11)	0.00204869	1.29156	rgl2 * 10h up vs WT * 10h	0.0988835	1.12975	rgl2 * 18h up vs WT * 18h	6.18729e-05	1.45392	rgl2 * 24h up vs WT * 24h	1.22886e-08	2.09043	rgl2 * 36h up vs WT * 36h
248494_at	AtHSD6	AtHSD6 (hydroxysteroid dehydrogenase 6); binding / catalytic/ oxidoreductase	0008152 // metabolic process // inferred from electronic annotation /// 0055114 // oxid	0012505 // endomembrane system // inferred from electronic annotation	0003824 // catalytic activity // inferred from electronic annotation /// 0005488 // bin	June 2009 (TAIR 9)	NM_124455	This probe set was annotated using the Matching Probes based pipeline to a Entrez Gene	---	NM_124455(11)	0.00631237	-1.22924	rgl2 * 10h down vs WT * 10h	0.00864657	-1.21715	rgl2 * 18h down vs WT * 18h	0.000797677	-1.31114	rgl2 * 24h down vs WT * 24h	6.37346e-09	-2.07275	rgl2 * 36h down vs WT * 36h
248427_at	ATSBT1.3	ATSBT1.3 (ARABIDOPSIS THALIANA SUBTILASE 1.3); identical protein binding / serine-type	0006508 // proteolysis // inferred from electronic annotation /// 0006508 // proteolysi	0048046 // apoplast // inferred from direct assay	0004252 // serine-type endopeptidase activity // inferred from electronic annotation //	June 2009 (TAIR 9)	NM_124554	This probe set was annotated using the Matching Probes based pipeline to a Entrez Gene	BX832945 // gb_htc // 1 // Cross Hyb Matching Probes /// BX833566 // gb_htc // 8 // Cro	NM_124554(11)	0.0122715	1.44603	rgl2 * 10h up vs WT * 10h	4.92829e-05	2.04971	rgl2 * 18h up vs WT * 18h	0.000114396	1.93908	rgl2 * 24h up vs WT * 24h	5.89407e-07	2.83109	rgl2 * 36h up vs WT * 36h
260553_at	---	---	---	0005618 // cell wall // inferred from direct assay /// 0009505 // plant-type cell wall	---	June 2009 (TAIR 9)	NM_129744	This probe set was annotated using the Matching Probes based pipeline to a Entrez Gene	---	NM_129744(11)	0.134957	1.09506	rgl2 * 10h up vs WT * 10h	0.011563	1.17871	rgl2 * 18h up vs WT * 18h	0.0154525	1.16918	rgl2 * 24h up vs WT * 24h	1.78691e-10	2.26446	rgl2 * 36h up vs WT * 36h
248337_at	LTI78	LTI78 (LOW-TEMPERATURE-INDUCED 78)	0006950 // response to stress // inferred from electronic annotation /// 0006970 // res	---	---	June 2009 (TAIR 9)	NM_124610	This probe set was annotated using the Matching Probes based pipeline to a Entrez Gene	---	NM_124610(11)	0.503463	-1.06188	rgl2 * 10h down vs WT * 10h	9.44285e-05	-1.57275	rgl2 * 18h down vs WT * 18h	7.17119e-06	-1.7703	rgl2 * 24h down vs WT * 24h	1.26464e-07	-2.19163	rgl2 * 36h down vs WT * 36h
258240_at	OLEO4	OLEO4 (OLEOSIN 4)	0009845 // seed germination // inferred from genetic interaction /// 0010344 // seed oi	0005811 // lipid particle // inferred from electronic annotation /// 0012511 // monolay	---	June 2009 (TAIR 9)	NM_113682	This probe set was annotated using the Matching Probes based pipeline to a Entrez Gene	---	NM_113682(11)	0.102483	-1.25862	rgl2 * 10h down vs WT * 10h	0.00232629	-1.61608	rgl2 * 18h down vs WT * 18h	0.000534355	-1.77347	rgl2 * 24h down vs WT * 24h	3.2331e-09	-4.68546	rgl2 * 36h down vs WT * 36h
259544_at	CAT3	CAT3 (CATALASE 3); catalase	0006979 // response to oxidative stress // inferred from electronic annotation /// 0006	0005618 // cell wall // inferred from direct assay /// 0005739 // mitochondrion // infe	0004096 // catalase activity // inferred from sequence or structural similarity /// 000	June 2009 (TAIR 9)	NM_001035995 /// NM_001035996 /// NM_101913 /// NM_202144	This probe set was annotated using the Matching Probes based pipeline to a Entrez Gene	---	NM_001035995(11),NM_001035996(10),NM_101913(11),NM_202144(11)	0.016959	-1.24097	rgl2 * 10h down vs WT * 10h	0.00640806	-1.28907	rgl2 * 18h down vs WT * 18h	0.000103773	-1.51358	rgl2 * 24h down vs WT * 24h	1.64814e-08	-2.31731	rgl2 * 36h down vs WT * 36h
252320_at	---	---	0005975 // carbohydrate metabolic process // inferred from electronic annotation /// 00	0005576 // extracellular region // inferred from electronic annotation /// 0005618 // c	0004553 // hydrolase activity, hydrolyzing O-glycosyl compounds // inferred from electr	June 2009 (TAIR 9)	NM_114717	This probe set was annotated using the Matching Probes based pipeline to a Entrez Gene	---	NM_114717(11)	0.954375	-1.00816	rgl2 * 10h down vs WT * 10h	0.000122976	-2.02041	rgl2 * 18h down vs WT * 18h	4.67158e-05	-2.163	rgl2 * 24h down vs WT * 24h	1.19861e-08	-4.40689	rgl2 * 36h down vs WT * 36h
245688_at	AGP31	AGP31 (arabinogalactan-protein 31)	0009753 // response to jasmonic acid stimulus // inferred from expression pattern	0005886 // plasma membrane // inferred from direct assay	---	June 2009 (TAIR 9)	NM_001084147 /// NM_102594	This probe set was annotated using the Matching Probes based pipeline to a Entrez Gene	---	NM_001084147(11),NM_102594(11)	0.000252657	1.86617	rgl2 * 10h up vs WT * 10h	0.000536667	1.77764	rgl2 * 18h up vs WT * 18h	3.3586e-05	2.13588	rgl2 * 24h up vs WT * 24h	6.98372e-06	2.38836	rgl2 * 36h up vs WT * 36h
264998_at	---	---	---	0012505 // endomembrane system // inferred from electronic annotation	---	June 2009 (TAIR 9)	NM_105401	This probe set was annotated using the Matching Probes based pipeline to a Entrez Gene	AT1G67328.1 // tair // 11 // Negative Strand Matching Probes /// NR_022376 // refseq //	NM_105401(11)	0.0975732	1.25611	rgl2 * 10h up vs WT * 10h	0.0466734	1.32227	rgl2 * 18h up vs WT * 18h	0.000478233	1.7612	rgl2 * 24h up vs WT * 24h	7.02355e-10	5.33316	rgl2 * 36h up vs WT * 36h
264941_at	---	---	0055114 // oxidation reduction // inferred from electronic annotation	---	0004033 // aldo-keto reductase activity // inferred from sequence or structural similar	June 2009 (TAIR 9)	NM_104751	This probe set was annotated using the Matching Probes based pipeline to a Entrez Gene	---	NM_104751(10)	0.068565	-1.32282	rgl2 * 10h down vs WT * 10h	0.00122132	-1.75346	rgl2 * 18h down vs WT * 18h	0.000184847	-1.99751	rgl2 * 24h down vs WT * 24h	1.41918e-08	-4.48999	rgl2 * 36h down vs WT * 36h
247095_at	RAB18	RAB18 (RESPONSIVE TO ABA 18)	0006950 // response to stress // inferred from expression pattern /// 0006950 // respon	---	---	June 2009 (TAIR 9)	NM_001037085 /// NM_126038	This probe set was annotated using the Matching Probes based pipeline to a Entrez Gene	---	NM_001037085(11),NM_126038(11)	0.0446374	-1.2121	rgl2 * 10h down vs WT * 10h	0.0240825	-1.24602	rgl2 * 18h down vs WT * 18h	0.00145886	-1.403	rgl2 * 24h down vs WT * 24h	9.38331e-10	-3.05897	rgl2 * 36h down vs WT * 36h
259166_at	---	---	---	---	---	June 2009 (TAIR 9)	NM_111033	This probe set was annotated using the Matching Probes based pipeline to a Entrez Gene	---	NM_111033(11)	0.717014	1.04741	rgl2 * 10h up vs WT * 10h	0.000414781	1.74535	rgl2 * 18h up vs WT * 18h	5.12962e-06	2.31811	rgl2 * 24h up vs WT * 24h	4.58347e-08	3.35304	rgl2 * 36h up vs WT * 36h
254563_at	ERD3	ERD3 (early-responsive to dehydration 3)	---	0005783 // endoplasmic reticulum // inferred from electronic annotation /// 0005789 //	0008168 // methyltransferase activity // inferred from electronic annotation /// 001674	June 2009 (TAIR 9)	NM_118031 /// NM_179077	This probe set was annotated using the Matching Probes based pipeline to a Entrez Gene	---	NM_118031(11),NM_179077(11)	0.164868	1.15574	rgl2 * 10h up vs WT * 10h	0.00849811	1.34747	rgl2 * 18h up vs WT * 18h	2.10371e-06	2.04689	rgl2 * 24h up vs WT * 24h	5.81379e-08	2.56488	rgl2 * 36h up vs WT * 36h
262049_at	---	---	---	0005886 // plasma membrane // inferred from direct assay	---	June 2009 (TAIR 9)	NM_106667	This probe set was annotated using the Matching Probes based pipeline to a Entrez Gene	DQ108739 // gb // 10 // Negative Strand Matching Probes	NM_106667(11)	9.91205e-05	-1.98295	rgl2 * 10h down vs WT * 10h	0.00331335	-1.58292	rgl2 * 18h down vs WT * 18h	6.27879e-05	-2.0446	rgl2 * 24h down vs WT * 24h	2.29885e-06	-2.59313	rgl2 * 36h down vs WT * 36h
262858_at	---	---	0006952 // defense response // inferred from electronic annotation /// 0009607 // respo	---	---	June 2009 (TAIR 9)	NM_101363	This probe set was annotated using the Matching Probes based pipeline to a Entrez Gene	---	NM_101363(11)	0.116276	-1.14039	rgl2 * 10h down vs WT * 10h	0.00174067	-1.3456	rgl2 * 18h down vs WT * 18h	0.00133256	-1.35915	rgl2 * 24h down vs WT * 24h	2.65965e-09	-2.54134	rgl2 * 36h down vs WT * 36h
266689_at	---	---	0016441 // posttranscriptional gene silencing // inferred from sequence or structural s	---	0003968 // RNA-directed RNA polymerase activity // inferred from sequence or structural	June 2009 (TAIR 9)	NM_127551	This probe set was annotated using the Matching Probes based pipeline to a Entrez Gene	DQ069819 // gb_htc // 6 // Cross Hyb Matching Probes	NM_127551(9)	0.148704	-1.18018	rgl2 * 10h down vs WT * 10h	0.00206474	-1.49307	rgl2 * 18h down vs WT * 18h	0.000218275	-1.67939	rgl2 * 24h down vs WT * 24h	6.19048e-09	-3.36563	rgl2 * 36h down vs WT * 36h
245690_at	PAL3	PAL3 (PHENYL ALANINE AMMONIA-LYASE 3); phenylalanine ammonia-lyase	0006559 // L-phenylalanine catabolic process // inferred from electronic annotation ///	0005737 // cytoplasm // inferred from electronic annotation	0003824 // catalytic activity // inferred from electronic annotation /// 0016829 // lya	June 2009 (TAIR 9)	NM_120505	This probe set was annotated using the Matching Probes based pipeline to a Entrez Gene	---	AY528562(11),NM_120505(11)	0.0604674	1.1974	rgl2 * 10h up vs WT * 10h	0.00486571	1.33803	rgl2 * 18h up vs WT * 18h	1.30968e-05	1.73603	rgl2 * 24h up vs WT * 24h	4.96562e-08	2.35026	rgl2 * 36h up vs WT * 36h
260088_at	TIP3;1	TIP3;1; water channel	0006810 // transport // inferred from sequence or structural similarity /// 0006810 //	0000326 // protein storage vacuole // inferred from direct assay /// 0005773 // vacuole	0005215 // transporter activity // inferred from electronic annotation /// 0015250 // w	June 2009 (TAIR 9)	NM_105978	This probe set was annotated using the Matching Probes based pipeline to a Entrez Gene	BX818487 // gb_htc // 8 // Cross Hyb Matching Probes	NM_105978(11)	0.441847	-1.11545	rgl2 * 10h down vs WT * 10h	0.00112435	-1.73071	rgl2 * 18h down vs WT * 18h	0.00184757	-1.67513	rgl2 * 24h down vs WT * 24h	1.18896e-09	-5.62054	rgl2 * 36h down vs WT * 36h
251576_at	---	---	---	---	---	June 2009 (TAIR 9)	NM_115682	This probe set was annotated using the Matching Probes based pipeline to a Entrez Gene	---	NM_115682(11)	0.0368006	-1.40122	rgl2 * 10h down vs WT * 10h	0.00445584	-1.6318	rgl2 * 18h down vs WT * 18h	7.12269e-06	-2.62434	rgl2 * 24h down vs WT * 24h	1.5389e-07	-3.68964	rgl2 * 36h down vs WT * 36h
248704_at	sks3	sks3 (SKU5 Similar 3); copper ion binding / oxidoreductase	0055114 // oxidation reduction // inferred from electronic annotation	0005886 // plasma membrane // inferred from direct assay	0005507 // copper ion binding // inferred from electronic annotation /// 0005507 // cop	June 2009 (TAIR 9)	NM_124220	This probe set was annotated using the Matching Probes based pipeline to a Entrez Gene	---	NM_124220(11)	0.821532	1.01655	rgl2 * 10h up vs WT * 10h	0.0622569	1.15426	rgl2 * 18h up vs WT * 18h	8.19897e-06	1.58532	rgl2 * 24h up vs WT * 24h	1.57609e-09	2.39836	rgl2 * 36h up vs WT * 36h
245776_at	---	---	0009735 // response to cytokinin stimulus // inferred from expression pattern	---	---	June 2009 (TAIR 9)	NM_102765	This probe set was annotated using the Matching Probes based pipeline to a Entrez Gene	---	NM_102765(11)	0.00490622	-1.35932	rgl2 * 10h down vs WT * 10h	0.00258611	-1.39872	rgl2 * 18h down vs WT * 18h	0.000689462	-1.48388	rgl2 * 24h down vs WT * 24h	3.36124e-08	-2.52895	rgl2 * 36h down vs WT * 36h
253930_at	ATS1	ATS1 (ARABIDOPSIS THALIANA SEED GENE 1); calcium ion binding	0006952 // defense response // traceable author statement /// 0009737 // response to ab	0016021 // integral to membrane // inferred from direct assay	0004392 // heme oxygenase (decyclizing) activity // inferred from direct assay /// 0004	June 2009 (TAIR 9)	NM_118808	This probe set was annotated using the Matching Probes based pipeline to a Entrez Gene	---	NM_118808(11)	0.072121	-1.34332	rgl2 * 10h down vs WT * 10h	0.00063212	-1.91354	rgl2 * 18h down vs WT * 18h	0.00183077	-1.77078	rgl2 * 24h down vs WT * 24h	7.94321e-09	-5.33404	rgl2 * 36h down vs WT * 36h
265460_at	---	---	---	---	0005509 // calcium ion binding // inferred from electronic annotation /// 0005509 // ca	June 2009 (TAIR 9)	NM_130225	This probe set was annotated using the Matching Probes based pipeline to a Entrez Gene	---	NM_130225(11)	0.0049083	-1.45685	rgl2 * 10h down vs WT * 10h	0.0122239	-1.38522	rgl2 * 18h down vs WT * 18h	2.79536e-05	-1.94922	rgl2 * 24h down vs WT * 24h	1.32925e-07	-2.79673	rgl2 * 36h down vs WT * 36h
248558_at	---	---	0006810 // transport // inferred from electronic annotation /// 0055085 // transmembran	0016020 // membrane // inferred from electronic annotation /// 0016020 // membrane // i	0005215 // transporter activity // inferred from electronic annotation /// 0022857 // t	June 2009 (TAIR 9)	NM_124378	This probe set was annotated using the Matching Probes based pipeline to a Entrez Gene	---	NM_124378(11)	0.653847	1.03966	rgl2 * 10h up vs WT * 10h	0.000243369	-1.49122	rgl2 * 18h down vs WT * 18h	0.000125882	-1.53296	rgl2 * 24h down vs WT * 24h	3.94321e-09	-2.65462	rgl2 * 36h down vs WT * 36h
257460_at	---	---	0009733 // response to auxin stimulus // inferred from sequence or structural similarit	---	0005516 // calmodulin binding // inferred from sequence or structural similarity	June 2009 (TAIR 9)	NM_106210	This probe set was annotated using the Matching Probes based pipeline to a Entrez Gene	BX818128 // gb_htc // 4 // Cross Hyb Matching Probes	NM_106210(11)	0.00374509	1.42206	rgl2 * 10h up vs WT * 10h	0.0243561	1.29468	rgl2 * 18h up vs WT * 18h	2.47432e-06	2.09307	rgl2 * 24h up vs WT * 24h	8.48273e-07	2.23488	rgl2 * 36h up vs WT * 36h
259588_at	---	---	---	0012505 // endomembrane system // inferred from electronic annotation	0005515 // protein binding // inferred from physical interaction	June 2009 (TAIR 9)	NM_102558	This probe set was annotated using the Matching Probes based pipeline to a Entrez Gene	---	NM_102558(11)	0.0002035	1.80352	rgl2 * 10h up vs WT * 10h	0.000212777	1.79867	rgl2 * 18h up vs WT * 18h	0.000298835	1.76231	rgl2 * 24h up vs WT * 24h	6.6314e-06	2.24402	rgl2 * 36h up vs WT * 36h
247947_at	EIR1	EIR1 (ETHYLENE INSENSITIVE ROOT 1); auxin efflux transmembrane transporter/ auxin:hydro	0006810 // transport // inferred from electronic annotation /// 0009723 // response to	0000323 // lytic vacuole // inferred from direct assay /// 0005886 // plasma membrane /	0005215 // transporter activity // inferred from sequence or structural similarity ///	June 2009 (TAIR 9)	NM_125091	This probe set was annotated using the Matching Probes based pipeline to a Entrez Gene	---	NM_125091(11)	0.40791	1.07401	rgl2 * 10h up vs WT * 10h	0.0055612	1.30858	rgl2 * 18h up vs WT * 18h	3.84213e-05	1.60328	rgl2 * 24h up vs WT * 24h	7.66331e-09	2.50896	rgl2 * 36h up vs WT * 36h
263628_at	FLA7	FLA7 (FASCICLIN-LIKE ARABINOOGALACTAN 7)	---	0005886 // plasma membrane // inferred from direct assay /// 0005886 // plasma membrane	---	June 2009 (TAIR 9)	NM_126508 /// NM_179604	This probe set was annotated using the Matching Probes based pipeline to a Entrez Gene	---	NM_126508(11),NM_179604(11)	0.0368062	1.34914	rgl2 * 10h up vs WT * 10h	0.0818453	1.27648	rgl2 * 18h up vs WT * 18h	0.000163509	1.90189	rgl2 * 24h up vs WT * 24h	3.38848e-09	4.59051	rgl2 * 36h up vs WT * 36h
258300_at	ckl10	ckl10 (Casein Kinase I-like 10); ATP binding / kinase/ protein kinase/ protein serine/t	0006468 // protein amino acid phosphorylation // inferred from electronic annotation	---	0000166 // nucleotide binding // inferred from electronic annotation /// 0004672 // pro	June 2009 (TAIR 9)	NM_113237	This probe set was annotated using the Matching Probes based pipeline to a Entrez Gene	---	NM_113237(11)	0.107026	-1.13828	rgl2 * 10h down vs WT * 10h	0.00144378	-1.33816	rgl2 * 18h down vs WT * 18h	0.000160359	-1.45007	rgl2 * 24h down vs WT * 24h	2.45819e-08	-2.148	rgl2 * 36h down vs WT * 36h
264581_at	---	---	---	0012505 // endomembrane system // inferred from electronic annotation	---	June 2009 (TAIR 9)	NM_100400	This probe set was annotated using the Matching Probes based pipeline to a Entrez Gene	BX817759 // gb_htc // 5 // Cross Hyb Matching Probes	NM_100400(11)	0.128266	1.15154	rgl2 * 10h up vs WT * 10h	0.0311438	1.23101	rgl2 * 18h up vs WT * 18h	0.000834927	1.43439	rgl2 * 24h up vs WT * 24h	1.19277e-09	2.99192	rgl2 * 36h up vs WT * 36h
263753_at	LEA	LEA (DEHYDRIN LEA)	0006950 // response to stress // inferred from electronic annotation /// 0006950 // res	---	---	June 2009 (TAIR 9)	NM_127721	This probe set was annotated using the Matching Probes based pipeline to a Entrez Gene	---	NM_127721(11)	0.258378	-1.11904	rgl2 * 10h down vs WT * 10h	0.0043573	-1.37486	rgl2 * 18h down vs WT * 18h	0.000520139	-1.51481	rgl2 * 24h down vs WT * 24h	2.94389e-09	-3.07534	rgl2 * 36h down vs WT * 36h
263979_at	PDF1	PDF1 (PROTODERMAL FACTOR 1)	---	0005576 // extracellular region // traceable author statement	---	June 2009 (TAIR 9)	NM_129845	This probe set was annotated using the Matching Probes based pipeline to a Entrez Gene	BX818929 // gb_htc // 4 // Cross Hyb Matching Probes /// BX819633 // gb_htc // 6 // Cro	NM_129845(11)	0.124464	1.163	rgl2 * 10h up vs WT * 10h	0.0170203	1.28144	rgl2 * 18h up vs WT * 18h	3.23745e-06	1.91133	rgl2 * 24h up vs WT * 24h	8.12126e-08	2.365	rgl2 * 36h up vs WT * 36h
245668_at	DYL1	DYL1 (DORMANCY-ASSOCIATED PROTEIN-LIKE 1)	0009744 // response to sucrose stimulus // inferred from expression pattern /// 0009749	---	---	June 2009 (TAIR 9)	NM_001160906 /// NM_102599 /// NM_179389 /// NM_179390	This probe set was annotated using the Matching Probes based pipeline to a Entrez Gene	BX841978 // gb_htc // 2 // Cross Hyb Matching Probes	NM_001160906(10),NM_102599(11),NM_179389(9),NM_179390(9)	0.116761	-1.18342	rgl2 * 10h down vs WT * 10h	0.0567269	-1.23193	rgl2 * 18h down vs WT * 18h	0.000751822	-1.52439	rgl2 * 24h down vs WT * 24h	9.90357e-10	-3.60233	rgl2 * 36h down vs WT * 36h
249847_at	SCPL34	SCPL34; serine-type carboxypeptidase	0006508 // proteolysis // inferred from electronic annotation /// 0006508 // proteolysi	0005576 // extracellular region // inferred from electronic annotation /// 0005773 // v	0004180 // carboxypeptidase activity // inferred from electronic annotation /// 0004185	June 2009 (TAIR 9)	NM_001085146 /// NM_001085147 /// NM_122227 /// NM_180731	This probe set was annotated using the Matching Probes based pipeline to a Entrez Gene	---	NM_001085146(11),NM_001085147(11),NM_122227(11),NM_180731(11)	0.513036	1.06354	rgl2 * 10h up vs WT * 10h	0.00836128	1.31899	rgl2 * 18h up vs WT * 18h	4.19571e-07	2.12253	rgl2 * 24h up vs WT * 24h	2.0592e-07	2.21289	rgl2 * 36h up vs WT * 36h
262164_at	---	---	---	0080008 // CUL4 RING ubiquitin ligase complex // inferred from sequence or structural s	---	June 2009 (TAIR 9)	NM_106456	This probe set was annotated using the Matching Probes based pipeline to a Entrez Gene	---	NM_106456(11)	0.00347329	-1.61159	rgl2 * 10h down vs WT * 10h	0.00988067	-1.50349	rgl2 * 18h down vs WT * 18h	2.08484e-05	-2.28723	rgl2 * 24h down vs WT * 24h	4.11294e-07	-3.12862	rgl2 * 36h down vs WT * 36h
264696_at	---	---	---	0012505 // endomembrane system // inferred from electronic annotation	---	June 2009 (TAIR 9)	NM_105691	This probe set was annotated using the Matching Probes based pipeline to a Entrez Gene	---	NM_105691(11)	0.00121841	1.35504	rgl2 * 10h up vs WT * 10h	0.0148783	1.23543	rgl2 * 18h up vs WT * 18h	0.000357431	1.41811	rgl2 * 24h up vs WT * 24h	7.53011e-08	2.05478	rgl2 * 36h up vs WT * 36h
264371_at	ELP	ELP (EXTENSIN-LIKE PROTEIN); lipid binding	0006869 // lipid transport // inferred from electronic annotation /// 0006869 // lipid	0012505 // endomembrane system // inferred from electronic annotation	0008289 // lipid binding // inferred from sequence or structural similarity	June 2009 (TAIR 9)	NM_101081	This probe set was annotated using the Matching Probes based pipeline to a Entrez Gene	BX815770 // gb_htc // 7 // Cross Hyb Matching Probes	NM_101081(11)	0.0981828	1.26376	rgl2 * 10h up vs WT * 10h	0.00268589	1.6044	rgl2 * 18h up vs WT * 18h	4.19449e-05	2.10222	rgl2 * 24h up vs WT * 24h	5.05013e-08	3.58075	rgl2 * 36h up vs WT * 36h
253073_at	CYP81F4	CYP81F4; electron carrier/ heme binding / iron ion binding / monooxygenase/ oxygen bind	0055114 // oxidation reduction // inferred from electronic annotation	0005783 // endoplasmic reticulum // inferred from direct assay	0004497 // monooxygenase activity // inferred from electronic annotation /// 0005506 //	June 2009 (TAIR 9)	NM_119904	This probe set was annotated using the Matching Probes based pipeline to a Entrez Gene	AT4G37409.1 // tair // 10 // Negative Strand Matching Probes /// NM_001125659 // refseq	NM_119904(11)	0.362809	1.15566	rgl2 * 10h up vs WT * 10h	0.00010541	2.20075	rgl2 * 18h up vs WT * 18h	3.00278e-05	2.42903	rgl2 * 24h up vs WT * 24h	1.98521e-07	3.80311	rgl2 * 36h up vs WT * 36h
255701_at	JLO	JLO (JAGGED LATERAL ORGANS)	0010089 // xylem development // inferred from mutant phenotype /// 0010199 // organ bou	---	---	June 2009 (TAIR 9)	NM_116239	This probe set was annotated using the Matching Probes based pipeline to a Entrez Gene	---	NM_116239(11)	0.562876	-1.06293	rgl2 * 10h down vs WT * 10h	0.0020394	-1.46201	rgl2 * 18h down vs WT * 18h	6.44135e-05	-1.73876	rgl2 * 24h down vs WT * 24h	9.68043e-09	-3.04228	rgl2 * 36h down vs WT * 36h
267158_at	EXP3	EXP3	0006949 // syncytium formation // inferred from expression pattern /// 0007047 // cellu	0005576 // extracellular region // inferred from electronic annotation /// 0005618 // c	---	June 2009 (TAIR 9)	NM_129320	This probe set was annotated using the Matching Probes based pipeline to a Entrez Gene	---	NM_129320(11)	0.977559	-1.00328	rgl2 * 10h down vs WT * 10h	0.000106318	1.79541	rgl2 * 18h up vs WT * 18h	4.37199e-06	2.1776	rgl2 * 24h up vs WT * 24h	2.45249e-07	2.65454	rgl2 * 36h up vs WT * 36h
256186_at	4CL1	4CL1 (4-COUMARATE:COA LIGASE 1); 4-coumarate-CoA ligase	0008152 // metabolic process // inferred from electronic annotation /// 0009411 // resp	---	0000166 // nucleotide binding // inferred from electronic annotation /// 0003824 // cat	June 2009 (TAIR 9)	NM_001084228 /// NM_104046 /// NM_179462	This probe set was annotated using the Matching Probes based pipeline to a Entrez Gene	AT1G32090.1 // tair // 1 // Cross Hyb Matching Probes /// AY133582 // gb // 8 // Cross	NM_001084228(11),NM_104046(11),NM_179462(9)	0.331355	-1.09522	rgl2 * 10h down vs WT * 10h	0.000606621	-1.47139	rgl2 * 18h down vs WT * 18h	1.22324e-05	-1.75921	rgl2 * 24h down vs WT * 24h	1.40596e-07	-2.23858	rgl2 * 36h down vs WT * 36h
257859_at	---	---	0009733 // response to auxin stimulus // inferred from sequence or structural similarit	0005739 // mitochondrion // inferred from electronic annotation	---	June 2009 (TAIR 9)	NM_112132	This probe set was annotated using the Matching Probes based pipeline to a Entrez Gene	---	NM_112132(11)	0.684615	-1.04445	rgl2 * 10h down vs WT * 10h	0.000561434	-1.5701	rgl2 * 18h down vs WT * 18h	0.000720554	-1.5505	rgl2 * 24h down vs WT * 24h	4.16529e-09	-3.32506	rgl2 * 36h down vs WT * 36h
267393_at	---	---	---	---	---	June 2009 (TAIR 9)	NM_130013 /// NM_201959	This probe set was annotated using the Matching Probes based pipeline to a Entrez Gene	---	NM_130013(11),NM_201959(11)	0.00233678	1.46282	rgl2 * 10h up vs WT * 10h	0.0404198	1.26466	rgl2 * 18h up vs WT * 18h	0.000424544	1.5935	rgl2 * 24h up vs WT * 24h	2.69219e-08	2.87041	rgl2 * 36h up vs WT * 36h
250261_at	---	---	0006810 // transport // inferred from electronic annotation /// 0006857 // oligopeptide	0016020 // membrane // inferred from electronic annotation /// 0016020 // membrane // i	0005215 // transporter activity // inferred from sequence or structural similarity ///	June 2009 (TAIR 9)	NM_121343	This probe set was annotated using the Matching Probes based pipeline to a Entrez Gene	---	NM_121343(11)	0.523154	1.06904	rgl2 * 10h up vs WT * 10h	0.00618468	1.3802	rgl2 * 18h up vs WT * 18h	1.50349e-05	1.86815	rgl2 * 24h up vs WT * 24h	1.74107e-08	2.87662	rgl2 * 36h up vs WT * 36h
253895_at	AT2S3	AT2S3; lipid binding / nutrient reservoir	0006869 // lipid transport // inferred from sequence or structural similarity	0012505 // endomembrane system // inferred from electronic annotation	0005515 // protein binding // inferred from physical interaction /// 0008289 // lipid b	June 2009 (TAIR 9)	NM_118850	This probe set was annotated using the Matching Probes based pipeline to a Entrez Gene	---	NM_118850(11)	0.142759	-1.12671	rgl2 * 10h down vs WT * 10h	0.00176531	-1.33626	rgl2 * 18h down vs WT * 18h	0.00551863	-1.28154	rgl2 * 24h down vs WT * 24h	2.88953e-09	-2.47739	rgl2 * 36h down vs WT * 36h
261803_at	NF-YA7	NF-YA7 (NUCLEAR FACTOR Y, SUBUNIT A7); specific transcriptional repressor/ transcriptio	0006350 // transcription // inferred from electronic annotation /// 0006355 // regulati	0005634 // nucleus // inferred from electronic annotation /// 0016602 // CCAAT-binding	0003677 // DNA binding // inferred from electronic annotation /// 0003700 // transcript	June 2009 (TAIR 9)	NM_102786 /// NM_179402	This probe set was annotated using the Matching Probes based pipeline to a Entrez Gene	---	NM_102786(11),NM_179402(11)	0.0426283	-1.24358	rgl2 * 10h down vs WT * 10h	0.00295913	-1.41405	rgl2 * 18h down vs WT * 18h	4.70553e-05	-1.72601	rgl2 * 24h down vs WT * 24h	1.20894e-07	-2.43096	rgl2 * 36h down vs WT * 36h
248544_at	PIMT2	PIMT2 (PROTEIN-L-ISOASPARTATE METHYLTRANSFERASE 2); protein-L-isoaspartate (D-aspartate	0006464 // protein modification process // inferred from electronic annotation /// 0006	0005737 // cytoplasm // inferred from electronic annotation	0004719 // protein-L-isoaspartate (D-aspartate) O-methyltransferase activity // inferre	June 2009 (TAIR 9)	NM_001085271 /// NM_001125934 /// NM_124403	This probe set was annotated using the Genome Target Overlap based pipeline to a Entrez	AT5G50240.1 // tair // 7 // Cross Hyb Matching Probes /// AT5G50240.2 // tair // 7 // C	NM_001085271,NM_001125934,NM_124403	0.300333	-1.10369	rgl2 * 10h down vs WT * 10h	0.00112404	-1.44042	rgl2 * 18h down vs WT * 18h	4.37754e-05	-1.66816	rgl2 * 24h down vs WT * 24h	4.81935e-08	-2.42297	rgl2 * 36h down vs WT * 36h
258528_at	---	---	0005975 // carbohydrate metabolic process // inferred from sequence or structural simil	0012505 // endomembrane system // inferred from electronic annotation	0004650 // polygalacturonase activity // inferred from electronic annotation /// 000465	June 2009 (TAIR 9)	NM_111557 /// NM_180194 /// NM_180195	This probe set was annotated using the Matching Probes based pipeline to a Entrez Gene	BX823977 // gb_htc // 4 // Cross Hyb Matching Probes	NM_111557(11),NM_180194(11),NM_180195(11)	8.67954e-05	1.44277	rgl2 * 10h up vs WT * 10h	0.128748	1.11942	rgl2 * 18h up vs WT * 18h	0.0438356	1.16662	rgl2 * 24h up vs WT * 24h	5.8036e-09	2.19539	rgl2 * 36h up vs WT * 36h
266654_at	---	---	0019915 // lipid storage // inferred from sequence or structural similarity	0005811 // lipid particle // inferred from electronic annotation /// 0012511 // monolay	---	June 2009 (TAIR 9)	NM_128149	This probe set was annotated using the Matching Probes based pipeline to a Entrez Gene	---	NM_128149(11)	0.65173	-1.05032	rgl2 * 10h down vs WT * 10h	1.9747e-05	-1.89042	rgl2 * 18h down vs WT * 18h	0.00143312	-1.50726	rgl2 * 24h down vs WT * 24h	3.42676e-08	-2.85903	rgl2 * 36h down vs WT * 36h
260427_at	---	---	0009733 // response to auxin stimulus // inferred from sequence or structural similarit	---	---	June 2009 (TAIR 9)	NM_105902	This probe set was annotated using the Matching Probes based pipeline to a Entrez Gene	BX818428 // gb_htc // 5 // Cross Hyb Matching Probes	NM_105902(11)	0.0754158	1.30786	rgl2 * 10h up vs WT * 10h	0.000403835	1.87392	rgl2 * 18h up vs WT * 18h	1.24409e-06	2.8871	rgl2 * 24h up vs WT * 24h	1.21805e-05	2.40726	rgl2 * 36h up vs WT * 36h
263296_at	---	---	---	---	0005516 // calmodulin binding // inferred from expression pattern /// 0005516 // calmod	June 2009 (TAIR 9)	NM_129437	This probe set was annotated using the Matching Probes based pipeline to a Entrez Gene	---	NM_129437(11)	0.0629388	-1.20723	rgl2 * 10h down vs WT * 10h	0.00234279	-1.40536	rgl2 * 18h down vs WT * 18h	0.000490516	-1.50747	rgl2 * 24h down vs WT * 24h	2.35324e-08	-2.59305	rgl2 * 36h down vs WT * 36h
262378_at	NF-YA3	NF-YA3 (NUCLEAR FACTOR Y, SUBUNIT A3); transcription factor	0006350 // transcription // inferred from electronic annotation /// 0006355 // regulati	0005634 // nucleus // inferred from electronic annotation /// 0016602 // CCAAT-binding	0003677 // DNA binding // inferred from electronic annotation /// 0003700 // transcript	June 2009 (TAIR 9)	NM_001036195 /// NM_105941 /// NM_202405	This probe set was annotated using the Matching Probes based pipeline to a Entrez Gene	BX813457 // gb_htc // 6 // Cross Hyb Matching Probes	NM_001036195(9),NM_105941(11),NM_202405(10)	0.310991	-1.09661	rgl2 * 10h down vs WT * 10h	0.00264393	-1.3679	rgl2 * 18h down vs WT * 18h	0.00011173	-1.56464	rgl2 * 24h down vs WT * 24h	1.7144e-08	-2.48856	rgl2 * 36h down vs WT * 36h
250611_at	GA20OX3	YAP169; gibberellin 20-oxidase	0009686 // gibberellin biosynthetic process // inferred from direct assay /// 0009686 /	---	0005506 // iron ion binding // inferred from electronic annotation /// 0016491 // oxido	June 2009 (TAIR 9)	NM_120802	This probe set was annotated using the Matching Probes based pipeline to a Entrez Gene	---	NM_120802(11)	0.0221555	-1.24911	rgl2 * 10h down vs WT * 10h	0.0104528	-1.28998	rgl2 * 18h down vs WT * 18h	0.000196519	-1.52422	rgl2 * 24h down vs WT * 24h	3.77859e-08	-2.35897	rgl2 * 36h down vs WT * 36h
[truncated: 500 more rows]
