# Supplementary material for: An Endosperm-Associated Cuticle Is Required for Arabidopsis Seed Viability, Dormancy and Early Control of Germination
Source: PLoS Genet. 2015 Dec 17;11(12):e1005708. doi: 10.1371/journal.pgen.1005708 (PMC4683086; doi:10.1371/journal.pgen.1005708)
Supplement: S2 Table — (XLS) [file pgen.1005708.s017.xls]

## Sheet: listeGeneQuantile2ID.txt
identifiants		ChIPseq						transcriptome		motifs
gene name	ensembl ID	peakName	Localisation	position	pVal	FDR(%)	fold_enrichment	Embryo	dry seed	CACGTG	CACGTCA
ABCG25	AT1G71960	MACS_peak_2998	Promot	12	3100	1.67	68.15	0	1	1	1
ATGPAT4	AT1G01610	MACS_peak_56	3UTR	1374	3100	1.67	66.42	0	1	1	1
CYP86A4	AT1G01600	MACS_peak_56	Included	49.0|1123	3100	1.67	66.42	0	0	1	1
AT5G02220	AT5G02220	MACS_peak_10131	Promot	137	2600.22	3.11	59.63	1	0	1	1
TPS11	AT2G18700	MACS_peak_3929	Promot	1108	3100	1.67	59.47	0	1	1	1
AT3G15220	AT3G15220	MACS_peak_6302	3UTR	1035	3100	1.67	53.92	0	0	1	1
AT1G27990	AT1G27990	MACS_peak_1486	Promot	0	3100	1.67	52.73	1	1	1	0
AT1G02660	AT1G02660	MACS_peak_120	Promot	551	3100	1.67	52.55	0	1	1	1
AT1G02670	AT1G02670	MACS_peak_120	Promot	314	3100	1.67	52.55	0	0	1	1
AT5G05140	AT5G05140	MACS_peak_10292	Promot	1647	2525.77	2.69	51.2	1	1	1	1
GBF2	AT4G01120	MACS_peak_8113	Promot	24	3100	1.67	50.38	1	1	1	1
AT4G01130	AT4G01130	MACS_peak_8113	Promot	1126	3100	1.67	50.38	0	0	1	1
AT5G41080	AT5G41080	MACS_peak_11524	Promot	0	3100	1.67	49.82	1	1	0	1
BMY3	AT5G18670	MACS_peak_10937	Promot	780	3100	1.67	49.75	1	1	1	1
GBF3	AT2G46270	MACS_peak_5431	Promot	0	3100	1.67	49.37	1	1	1	1
CYP86A8	AT2G45970	MACS_peak_5413	Included	56.8|1409	3100	1.67	49.25	0	0	1	1
PIP1;2	AT2G45960	MACS_peak_5413	3UTR	1148	3100	1.67	49.25	0	1	1	1
AT2G23770	AT2G23770	MACS_peak_4180	3UTR	474	2564.99	2.99	49.23	0	0	1	0
AT3G49796	AT3G49796	MACS_peak_7294	3UTR	0	3096.25	1.65	49.18	0	0	1	1
AT3G01350	AT3G01350	MACS_peak_5581	Promot	2696	2298.74	2.15	48.99	0	0	1	1
AT5G45690	AT5G45690	MACS_peak_11731	Promot	36	2740.29	2.42	48.96	1	1	1	1
AT5G45700	AT5G45700	MACS_peak_11731	Promot	797	2740.29	2.42	48.96	1	0	1	1
AT1G22600	AT1G22600	MACS_peak_1255	Promot	0	3100	1.67	48.82	1	1	1	0
AT4G40011	AT4G40011	MACS_peak_10047	Promot	963	2537.87	2.76	47.91	0	0	0	1
SUFE2	AT1G67810	MACS_peak_2721	Included	58.2|501	1988.23	2.3	47.79	0	1	1	1
AT1G67820	AT1G67820	MACS_peak_2721	Promot	2664	1988.23	2.3	47.79	1	1	1	1
AT4G00356	AT4G00356	MACS_peak_8071	Promot	5175	3100	1.67	47.51	0	0	1	1
CYP86A2	AT4G00360	MACS_peak_8071	Included	50.4|1136	3100	1.67	47.51	0	0	1	1
AT1G64618	AT1G64618	MACS_peak_2593	Promot	0	3057.25	1.59	47.37	0	0	1	0
AT2G44820	AT2G44820	MACS_peak_5321	Promot	4824	3100	1.67	47.35	0	1	1	1
DAD1	AT2G44810	MACS_peak_5321	Included	24.0|274	3100	1.67	47.35	0	0	1	1
PSY1	AT5G58650	MACS_peak_12375	Promot	110	3100	1.67	47.3	1	1	1	1
AT5G58660	AT5G58660	MACS_peak_12375	Promot	931	3100	1.67	47.3	0	1	1	1
AT5G02590	AT5G02590	MACS_peak_10160	Promot	1707	2560.12	2.96	47.2	0	0	1	0
AT5G67290	AT5G67290	MACS_peak_12878	Promot	1885	3100	1.67	47.07	1	1	1	1
AT5G11460	AT5G11460	MACS_peak_10582	Promot	2908	2645.77	3.28	46.99	0	1	1	0
ATNRAMP3	AT2G23150	MACS_peak_4136	Promot	874	2097.15	2.34	46.38	0	1	1	1
ARF10	AT2G28350	MACS_peak_4397	Promot	5918	2069.12	2.27	46.36	0	0	1	1
AT1G13360	AT1G13360	MACS_peak_712	Promot	7393	2567.21	3	46.14	0	0	1	1
AT1G67855	AT1G67855	MACS_peak_2725	3UTR	0	2312.9	2.18	46.1	0	0	1	0
AT3G05260	AT3G05260	MACS_peak_5781	Promot	24	2890.37	1.4	45.33	1	1	1	1
ATIPS2	AT2G22240	MACS_peak_4077	Promot	95	3100	1.67	45.13	1	1	1	0
AT2G22241	AT2G22241	MACS_peak_4077	Promot	0	3100	1.67	45.13	0	0	1	0
AT3G07250	AT3G07250	MACS_peak_5909	Promot	441	3100	1.67	44.89	0	0	1	1
AT3G07260	AT3G07260	MACS_peak_5909	Promot	758	3100	1.67	44.89	0	0	1	1
AFP2	AT1G13740	MACS_peak_728	Promot	0	2268.24	2.08	44.66	1	1	1	0
AT5G51560	AT5G51560	MACS_peak_11997	Promot	2207	3100	1.67	44.59	1	1	1	1
AT4G23620	AT4G23620	MACS_peak_9024	Promot	861	1876.86	2.49	44.57	0	1	1	0
BTI1	AT4G23630	MACS_peak_9024	Included	18.0|517	1876.86	2.49	44.57	0	1	1	0
AT5G01670	AT5G01670	MACS_peak_10092	Promot	0	2723.39	2.35	44.07	1	1	1	0
AT1G27461	AT1G27461	MACS_peak_1468	Promot	142	3100	1.67	43.97	0	0	1	0
ATPEX12	AT3G04460	MACS_peak_5743	Promot	0	2168.64	2.22	43.51	0	0	0	1
YUC8	AT4G28720	MACS_peak_9326	Promot	389	1953.41	2.44	43.46	0	0	1	1
SAMDC	AT3G02470	MACS_peak_5644	Promot	186	3100	1.67	43.41	1	0	1	0
AT2G18090	AT2G18090	MACS_peak_3901	Promot	6	1823.82	2.74	43.01	1	1	0	1
CPuORF26	AT4G12432	MACS_peak_8451	Promot	830	1643.53	2.98	43	0	0	1	0
DMR6	AT5G24530	MACS_peak_11191	Promot	2159	2063.15	2.24	42.95	0	1	1	0
AT5G59210	AT5G59210	MACS_peak_12411	Promot	956	3100	1.67	42.87	1	0	0	1
HAI1	AT5G59220	MACS_peak_12411	Included	81.2|1798	3100	1.67	42.87	0	1	0	1
UP6	AT1G16730	MACS_peak_897	Promot	107	2236.12	2.01	42.75	1	1	1	1
AT1G16740	AT1G16740	MACS_peak_897	Promot	71	2236.12	2.01	42.75	0	0	1	1
AT4G16830	AT4G16830	MACS_peak_8689	Promot	2057	3111.91	0	42.55	1	1	1	1
PLA-I{beta]2	AT4G16820	MACS_peak_8689	Included	36.4|565	3111.91	0	42.55	0	0	1	1
AT2G42340	AT2G42340	MACS_peak_5185	Promot	1775	3205.87	0	41.87	0	0	1	1
AT2G42360	AT2G42360	MACS_peak_5185	Promot	1096	3205.87	0	41.87	0	0	1	1
AT2G42350	AT2G42350	MACS_peak_5185	Included	41.4|350	3205.87	0	41.87	1	0	1	1
AT1G74450	AT1G74450	MACS_peak_3138	Promot	203	2001.61	2.34	41.73	1	1	1	1
AT1G74440	AT1G74440	MACS_peak_3138	Promot	1702	2001.61	2.34	41.73	0	0	1	1
AT1G74448	AT1G74448	MACS_peak_3138	Included	0	2001.61	2.34	41.73	0	0	1	1
AT3G14205	AT3G14205	MACS_peak_6231	Promot	2843	1979.32	2.25	41.24	0	0	1	1
AT5G16120	AT5G16120	MACS_peak_10807	Promot	80	1797.31	2.62	41.13	0	0	1	0
AT3G01513	AT3G01513	MACS_peak_5594	Promot	1599	2613.24	3.14	41.13	0	0	1	1
AT1G01260	AT1G01260	MACS_peak_25	Promot	4081	3100	1.67	40.89	0	0	1	1
AT1G01250	AT1G01250	MACS_peak_25	Included	55.4|465	3100	1.67	40.89	1	0	1	1
AT5G54530	AT5G54530	MACS_peak_12172	Promot	1439	2228.11	1.99	40.81	1	0	1	0
AT5G54520	AT5G54520	MACS_peak_12172	Promot	1966	2228.11	1.99	40.81	0	1	1	0
AT1G75490	AT1G75490	MACS_peak_3205	Included	21.3|256	3100	1.67	40.66	1	1	1	0
AT1G75480	AT1G75480	MACS_peak_3205	Promot	1014	3100	1.67	40.66	0	0	1	0
AT1G19460	AT1G19460	MACS_peak_1045	Promot	471	1818.24	2.71	40.58	0	0	1	0
AT4G08949	AT4G08949	MACS_peak_8325	3UTR	48	3185.3	0	40.56	0	0	1	1
AT2G40900	AT2G40900	MACS_peak_5093	Promot	2283	1723.56	2.71	40.56	0	0	1	0
AT1G23070	AT1G23070	MACS_peak_1286	Promot	0	1932.13	2.37	40.54	1	1	1	0
AT1G23074	AT1G23074	MACS_peak_1286	Promot	1839	1932.13	2.37	40.54	0	0	1	0
ALIS5	AT1G79450	MACS_peak_3464	Promot	105	2188.36	2.25	40.51	0	0	1	1
SSADH	AT1G79440	MACS_peak_3464	Promot	0	2188.36	2.25	40.51	0	0	1	1
EM6	AT2G40170	MACS_peak_5049	Promot	23	2777.14	1.9	40.49	1	0	1	0
ATHEXP ALPHA 1.6	AT2G39700	MACS_peak_5001	Promot	2052	2542.93	2.82	40.46	1	1	0	1
AT1G80440	AT1G80440	MACS_peak_3517	Included	43.2|632	3100	1.67	40.43	0	1	0	1
ATXRCC1	AT1G80420	MACS_peak_3517	Promot	3704	3100	1.67	40.43	0	0	0	1
BCAT-2	AT1G10070	MACS_peak_502	Promot	485	2876.33	1.37	40.42	1	1	0	1
AT1G69910	AT1G69910	MACS_peak_2865	Included	86.0|1851	2341.45	2.23	40.12	1	0	1	1
AT1G69900	AT1G69900	MACS_peak_2865	Promot	4134	2341.45	2.23	40.12	0	0	1	1
AT1G19490	AT1G19490	MACS_peak_1046	Promot	53	2511.98	2.65	39.98	0	0	1	1
AT1G18740	AT1G18740	MACS_peak_1006	Promot	227	3100	1.67	39.89	0	0	1	0
XPL1	AT3G18000	MACS_peak_6455	3UTR	1004	2528.56	2.74	39.87	0	0	0	1
AT1G64625	AT1G64625	MACS_peak_2594	Promot	5294	1732.15	2.56	39.84	0	0	1	0
AT5G24970	AT5G24970	MACS_peak_11221	Promot	0	1732.61	2.39	39.83	1	1	1	1
AT5G24980	AT5G24980	MACS_peak_11221	Promot	83	1732.61	2.39	39.83	0	0	1	1
AT4G18920	AT4G18920	MACS_peak_8797	Promot	40	2297.1	2.14	39.79	1	1	1	1
AT1G27100	AT1G27100	MACS_peak_1446	Included	83.7|3386	1924.17	2.35	39.76	1	0	1	0
AT1G27090	AT1G27090	MACS_peak_1446	Promot	1330	1924.17	2.35	39.76	0	0	1	0
AT4G16770	AT4G16770	MACS_peak_8683	Promot	4778	1778.98	2.54	39.64	1	0	1	1
AT5G37170	AT5G37170	MACS_peak_11404	Promot	4510	1731.88	2.55	39.64	1	0	1	1
AT5G37160	AT5G37160	MACS_peak_11404	Included	90.7|2675	1731.88	2.55	39.64	0	0	1	1
AT5G01520	AT5G01520	MACS_peak_10085	Promot	133	3100	1.67	39.38	1	1	1	0
AT1G60180	AT1G60180	MACS_peak_2375	Promot	1419	1797.93	2.63	39.26	0	0	1	0
AT1G60190	AT1G60190	MACS_peak_2375	Promot	99	1797.93	2.63	39.26	0	0	1	0
AT5G18450	AT5G18450	MACS_peak_10922	Promot	67	2367.86	2.33	39.2	1	1	1	1
MIR397A	AT4G05105	MACS_peak_8274	Promot	5298	2699.99	2.26	39.19	0	0	1	0
AtGolS2	AT1G56600	MACS_peak_2299	Promot	224	3100	1.67	39.15	1	1	1	1
TMAC2	AT3G02140	MACS_peak_5628	Promot	294	3100	1.67	39.04	1	0	1	0
AT1G30820	AT1G30820	MACS_peak_1620	Promot	4975	3100	1.67	39.03	0	1	0	1
ATFIM1	AT4G26700	MACS_peak_9206	Promot	30	2402.38	2.37	38.93	1	1	1	0
AT3G03790	AT3G03790	MACS_peak_5715	Promot	47	3115.93	0	38.84	1	1	1	1
AT3G13510	AT3G13510	MACS_peak_6178	Promot	616	3100	1.67	38.68	1	0	1	0
AT1G56660	AT1G56660	MACS_peak_2303	Promot	0	1337.01	5.2	38.65	0	1	0	1
AFP3	AT3G29575	MACS_peak_7000	Promot	91	2201.67	1.95	38.52	1	1	1	0
AT1G42420	AT1G42420	MACS_peak_1823	Promot	2235	1875.9	2.48	38.52	0	0	1	1
AT2G42560	AT2G42560	MACS_peak_5196	Promot	98	1991.76	2.31	38.48	1	1	1	0
AT1G32560	AT1G32560	MACS_peak_1714	Promot	26	1963.21	2.21	38.34	1	0	1	0
FdC1	AT1G32550	MACS_peak_1714	Promot	71	1963.21	2.21	38.34	0	1	1	0
AT-HSFC1	AT3G24520	MACS_peak_6805	Included	5.8|105	1318.41	5.26	38.3	1	1	1	1
AT3G24517	AT3G24517	MACS_peak_6805	Promot	2530	1318.41	5.26	38.3	0	0	1	1
AT3G24518	AT3G24518	MACS_peak_6805	Included	26.4|1117	1318.41	5.26	38.3	0	0	1	1
AT2G47780	AT2G47780	MACS_peak_5545	Promot	79	2999.87	1.55	38.28	1	0	1	0
AT4G17560	AT4G17560	MACS_peak_8720	Promot	147	1518.18	4.35	38.15	1	1	1	1
AT4G17550	AT4G17550	MACS_peak_8720	Promot	194	1518.18	4.35	38.15	0	0	1	1
AT4G33467	AT4G33467	MACS_peak_9605	Promot	38	2005.49	2.35	38.12	0	0	1	1
LON2	AT5G47040	MACS_peak_11779	Promot	849	1747.91	2.45	38.07	1	1	1	0
ERF12	AT1G28360	MACS_peak_1507	Promot	1709	3100	1.67	37.97	1	1	1	1
AT1G28350	AT1G28350	MACS_peak_1507	3UTR	139	3100	1.67	37.97	0	0	1	1
CPuORF27	AT4G22592	MACS_peak_8969	Promot	576	3100	1.67	37.86	0	0	1	0
AT4G36700	AT4G36700	MACS_peak_9806	Promot	31	3100	1.67	37.83	0	1	1	1
ATAF1	AT1G01720	MACS_peak_67	Promot	1	1828.78	2.76	37.45	1	1	1	1
RKP	AT2G22010	MACS_peak_4066	Promot	0	1545.65	4.07	37.45	0	1	1	1
AT3G22490	AT3G22490	MACS_peak_6669	Promot	0	2941.1	1.48	37.42	1	1	1	1
AT3G22492	AT3G22492	MACS_peak_6669	Promot	42	2941.1	1.48	37.42	0	0	1	1
AT2G05580	AT2G05580	MACS_peak_3718	Promot	89	2812.8	1.94	37.41	1	1	1	0
AT2G05570	AT2G05570	MACS_peak_3718	Promot	1785	2812.8	1.94	37.41	0	0	1	0
AT5G66580	AT5G66580	MACS_peak_12821	Promot	135	2516.47	2.67	37.41	0	0	1	1
XTR7	AT4G14130	MACS_peak_8514	Promot	1670	1364.87	5.24	37.4	0	1	1	1
AT2G19806	AT2G19806	MACS_peak_3969	Promot	1523	3100	1.67	37.33	0	0	1	1
AT1G43670	AT1G43670	MACS_peak_1840	Promot	0	1504.59	4.43	37.23	0	0	1	0
AT4G16490	AT4G16490	MACS_peak_8643	Promot	64	3100	1.67	37.19	0	1	1	0
PSB27	AT1G03600	MACS_peak_159	Promot	11	2932.94	1.46	37.14	0	1	1	1
AT1G03590	AT1G03590	MACS_peak_159	Promot	1147	2932.94	1.46	37.14	0	0	1	1
AT1G52690	AT1G52690	MACS_peak_2100	Promot	87	1968.2	2.22	37.13	1	0	1	1
AT1G52680	AT1G52680	MACS_peak_2100	Promot	437	1968.2	2.22	37.13	0	0	1	1
AT4G13010	AT4G13010	MACS_peak_8462	Promot	0	1825.81	2.75	37.08	1	1	0	1
AT4G13000	AT4G13000	MACS_peak_8462	Promot	1140	1825.81	2.75	37.08	0	0	0	1
AT1G61620	AT1G61620	MACS_peak_2426	Promot	1125	1642.82	2.98	37.08	1	1	1	0
AT1G61610	AT1G61610	MACS_peak_2426	Included	90.4|2746	1642.82	2.98	37.08	0	0	1	0
ACR5	AT2G03730	MACS_peak_3673	Promot	0	1711.03	2.84	36.91	0	1	0	0
AT2G44500	AT2G44500	MACS_peak_5302	Promot	1418	1792.25	2.59	36.9	0	1	1	1
AT1G72100	AT1G72100	MACS_peak_3005	Promot	0	1894.77	2.51	36.77	1	1	1	0
AT5G21940	AT5G21940	MACS_peak_11059	Promot	624	2614.55	3.16	36.73	0	0	1	1
AT4G26210	AT4G26210	MACS_peak_9186	Promot	2024	2538.88	2.79	36.68	0	1	1	0
AT1G68440	AT1G68440	MACS_peak_2756	Promot	835	1268.62	5.27	36.68	0	1	1	1
AT1G68430	AT1G68430	MACS_peak_2756	Promot	1554	1268.62	5.27	36.68	0	0	1	1
AT1G13195	AT1G13195	MACS_peak_696	Promot	1007	2594.13	3.08	36.65	1	1	1	0
RABA1f	AT5G60860	MACS_peak_12489	Promot	2154	3217.88	0	36.51	1	1	1	0
AT2G39130	AT2G39130	MACS_peak_4964	Promot	464	2891.5	1.42	36.51	0	1	0	0
AtUGT85A5	AT1G22370	MACS_peak_1231	Promot	0	1970.87	2.23	36.51	1	1	1	0
AT1G09260	AT1G09260	MACS_peak_458	Promot	1317	2326.53	2.2	36.48	0	0	1	1
AT3G60400	AT3G60400	MACS_peak_7864	Promot	2726	2360.02	2.29	36.4	0	0	1	1
SPD1	AT3G10420	MACS_peak_6031	Promot	148	2480.47	2.52	36.28	0	1	1	1
AT3G10415	AT3G10415	MACS_peak_6031	Promot	430	2480.47	2.52	36.28	0	0	1	1
SESA5	AT5G54740	MACS_peak_12186	Promot	54	3068.77	1.6	36.25	0	0	1	0
FER3	AT3G56090	MACS_peak_7660	Promot	28	1380.45	4.89	36.22	1	0	1	0
AT1G47980	AT1G47980	MACS_peak_1922	Promot	6018	2145.43	2.16	36.19	1	1	0	0
ATGA2OX4	AT1G47990	MACS_peak_1922	Included	56.4|1230	2145.43	2.16	36.19	0	0	0	0
AT2G28140	AT2G28140	MACS_peak_4379	Promot	711	1459	4.86	36.19	0	0	1	0
HB-8	AT5G66700	MACS_peak_12833	Promot	2886	1629.22	3.41	36.13	0	0	1	1
AT3G60400	AT3G60400	MACS_peak_7865	Promot	913	1711.64	2.84	36.02	0	0	1	0
AT2G28360	AT2G28360	MACS_peak_4402	3UTR	835	1493.69	4.8	36.02	0	0	1	1
AT3G15300	AT3G15300	MACS_peak_6308	Promot	3035	2360.2	2.3	36	1	0	1	0
ACR1	AT5G65890	MACS_peak_12773	Promot	398	1819.33	2.73	35.87	1	1	1	0
AT5G06980	AT5G06980	MACS_peak_10380	Promot	99	2123.72	2.42	35.83	1	0	1	1
AT5G06970	AT5G06970	MACS_peak_10380	Promot	771	2123.72	2.42	35.83	0	0	1	1
AT5G20736	AT5G20736	MACS_peak_11035	Promot	1346	1714.43	2.87	35.83	0	0	1	0
AT5G20740	AT5G20740	MACS_peak_11035	Included	60.8|514	1714.43	2.87	35.83	0	0	1	0
AT5G20750	AT5G20750	MACS_peak_11035	Promot	1755	1714.43	2.87	35.83	0	0	1	0
FP3	AT5G63530	MACS_peak_12622	Promot	1426	1829.64	2.77	35.79	1	0	1	1
AT2G45600	AT2G45600	MACS_peak_5382	Included	54.5|743	3100	1.67	35.77	1	1	1	0
AT2G45610	AT2G45610	MACS_peak_5382	Promot	932	3100	1.67	35.77	0	0	1	0
AT2G18340	AT2G18340	MACS_peak_3911	Promot	58	2558.2	2.93	35.75	0	0	1	1
AT2G18330	AT2G18330	MACS_peak_3911	3UTR	0	2558.2	2.93	35.75	0	1	1	1
AT4G39130	AT4G39130	MACS_peak_9990	Promot	0	3100	1.67	35.63	1	0	1	1
PDIL1-3	AT3G54960	MACS_peak_7594	Promot	0	1386.28	4.93	35.59	1	0	1	1
AT1G03905	AT1G03905	MACS_peak_178	Promot	3	1616.62	3.55	35.58	1	1	0	1
XTR7	AT4G14130	MACS_peak_8513	Promot	426	1324.66	5.33	35.57	0	1	0	0
AT5G50361	AT5G50361	MACS_peak_11945	Promot	0	3100	1.67	35.5	0	0	1	0
AT5G45630	AT5G45630	MACS_peak_11728	Promot	650	3159.69	0	35.41	1	1	1	1
PUCHI	AT5G18560	MACS_peak_10930	Promot	4365	2484.8	2.54	35.38	1	0	1	1
EDA40	AT4G37890	MACS_peak_9925	Included	81.8|1929	3100	1.67	35.36	0	1	1	1
AT4G37895	AT4G37895	MACS_peak_9925	Promot	379	3100	1.67	35.36	0	0	1	1
AT3G24180	AT3G24180	MACS_peak_6779	Promot	0	1600.55	3.66	35.36	1	1	0	1
AT3G24190	AT3G24190	MACS_peak_6779	Promot	1475	1600.55	3.66	35.36	0	1	0	1
SESA2	AT4G27150	MACS_peak_9232	Promot	53	2254.61	2.04	35.34	0	1	1	1
AT4G38401	AT4G38401	MACS_peak_9950	Promot	7	2729.62	2.37	35.32	0	0	0	1
GDH2	AT5G07440	MACS_peak_10415	Promot	1082	3100	1.67	35.24	0	0	0	1
AT3G15670	AT3G15670	MACS_peak_6334	Promot	43	2840.96	2.01	35.23	1	0	0	1
AT5G41890	AT5G41890	MACS_peak_11556	Promot	4677	1867.16	2.69	35.2	0	0	1	1
AT5G41900	AT5G41900	MACS_peak_11556	Included	87.6|2404	1867.16	2.69	35.2	0	0	1	1
AT3G12920	AT3G12920	MACS_peak_6146	Promot	835	3100	1.67	35.09	1	1	1	1
SAG29	AT5G13170	MACS_peak_10663	Promot	1141	1942.67	2.4	35.08	0	1	1	1
AT4G32924	AT4G32924	MACS_peak_9581	Promot	601	1717.81	2.87	35.06	0	0	0	0
AT4G32930	AT4G32930	MACS_peak_9581	Promot	606	1717.81	2.87	35.06	0	0	0	0
AT1G62480	AT1G62480	MACS_peak_2472	Promot	1956	1227.65	5.39	34.94	1	0	1	1
ATPP2CA	AT3G11410	MACS_peak_6069	Promot	1851	3100	1.67	34.71	0	1	1	0
AT3G11415	AT3G11415	MACS_peak_6069	Promot	843	3100	1.67	34.71	0	0	1	0
AT4G11910	AT4G11910	MACS_peak_8428	Promot	57	1243.22	5.3	34.71	0	0	1	1
RSH3	AT1G16440	MACS_peak_2181	Promot	769	2544.53	2.84	34.66	0	0	1	1
FRD1	AT1G01580	MACS_peak_51	Promot	1408	3100	1.67	34.52	0	0	1	0
AT1G21810	AT1G21810	MACS_peak_1192	Promot	2838	1775.74	2.53	34.5	1	0	1	1
AT1G21830	AT1G21830	MACS_peak_1192	Included	62.8|936	1775.74	2.53	34.5	1	0	1	1
AT5G03660	AT5G03660	MACS_peak_10216	3UTR	2243	1783.49	2.55	34.3	1	0	1	1
AT5G53970	AT5G53970	MACS_peak_12137	Promot	903	1612.41	3.54	34.3	1	1	1	0
AT4G38810	AT4G38810	MACS_peak_9971	Promot	774	1980.65	2.26	34.22	1	1	1	1
AT4G38825	AT4G38825	MACS_peak_9971	Promot	1475	1980.65	2.26	34.22	0	0	1	1
AT4G33980	AT4G33980	MACS_peak_9630	Promot	0	1366.84	5.25	34.17	1	1	1	1
AT4G21437	AT4G21437	MACS_peak_8897	Promot	0	1681.43	2.92	34.02	0	0	1	1
LAF3	AT3G55850	MACS_peak_7638	3UTR	109	3100	1.67	34.01	1	0	1	0
AT5G62950	AT5G62950	MACS_peak_12595	Promot	2270	3100	1.67	34	0	1	0	0
ADAP	AT1G16060	MACS_peak_863	Promot	1465	1560.62	3.99	33.91	0	0	0	1
BDG1	AT1G64670	MACS_peak_2599	Promot	0	3100	1.67	33.88	1	1	0	0
AT4G36600	AT4G36600	MACS_peak_9798	Promot	148	1452.34	4.81	33.88	1	1	1	1
AT4G36590	AT4G36590	MACS_peak_9798	Promot	1091	1452.34	4.81	33.88	0	0	1	1
FTQ4	AT4G25470	MACS_peak_9134	Promot	47	2256.36	2.07	33.87	0	0	1	0
PRA1.F3	AT3G13720	MACS_peak_6194	Promot	77	1597.53	3.64	33.87	1	1	1	0
AT1G52855	AT1G52855	MACS_peak_2108	Promot	435	1236.01	5.35	33.86	0	0	1	0
AT3G14595	AT3G14595	MACS_peak_6260	Promot	0	1522.13	4.39	33.82	1	1	1	0
NTMC2TYPE6.2	AT3G14590	MACS_peak_6260	Promot	817	1522.13	4.39	33.82	0	0	1	0
MED8	AT2G03070	MACS_peak_3650	3UTR	0	1430.88	4.85	33.82	0	0	1	0
LHCB2.4	AT3G27690	MACS_peak_6935	Promot	39	1330.14	5.38	33.82	1	0	1	1
AT3G27680	AT3G27680	MACS_peak_6935	Promot	418	1330.14	5.38	33.82	0	0	1	1
AT1G54860	AT1G54860	MACS_peak_2205	Promot	199	3100	1.67	33.81	0	1	1	0
AT1G54870	AT1G54870	MACS_peak_2205	Promot	0	3100	1.67	33.81	1	0	1	0
IAA20	AT2G46990	MACS_peak_5493	Promot	1154	3100	1.67	33.79	0	0	1	0
AT1G69570	AT1G69570	MACS_peak_2838	Promot	880	3100	1.67	33.7	0	0	1	1
ATERF-4	AT3G15210	MACS_peak_6300	Promot	1255	3128.96	0	33.69	1	0	1	0
AT3G15200	AT3G15200	MACS_peak_6300	Promot	907	3128.96	0	33.69	0	0	1	0
STZ	AT1G27730	MACS_peak_1478	Promot	1673	3100	1.67	33.62	1	1	0	1
AT1G62181	AT1G62181	MACS_peak_2456	Included	0	1655.11	3.02	33.62	0	0	1	1
PRH	AT1G62180	MACS_peak_2456	Promot	0	1655.11	3.02	33.62	0	0	1	1
AT3G62160	AT3G62160	MACS_peak_7971	Included	79.0|1289	2063.18	2.25	33.53	0	0	1	1
PGP21	AT3G62150	MACS_peak_7971	Promot	441	2063.18	2.25	33.53	0	0	1	1
AT3G14890	AT3G14890	MACS_peak_6278	Promot	520	1396.33	4.98	33.53	1	0	0	0
AHA11	AT5G62670	MACS_peak_12576	Promot	384	1737.84	2.4	33.52	1	0	1	0
AT5G62660	AT5G62660	MACS_peak_12576	Promot	1181	1737.84	2.4	33.52	0	0	1	0
PMA2	AT4G30190	MACS_peak_9401	3UTR	193	1549.73	4.1	33.52	0	1	1	0
AT3G17520	AT3G17520	MACS_peak_6435	Promot	80	2405.33	2.4	33.48	1	0	1	1
AT3G17530	AT3G17530	MACS_peak_6435	Promot	210	2405.33	2.4	33.48	0	0	1	1
AT2G40008	AT2G40008	MACS_peak_5036	Promot	1813	1923.85	2.35	33.44	0	0	1	1
MAN7	AT5G66460	MACS_peak_12815	Promot	150	1536.96	4.33	33.41	1	1	1	0
NUDT18	AT1G14860	MACS_peak_792	3UTR	212	2295.05	2.13	33.38	0	0	1	0
AT4G38940	AT4G38940	MACS_peak_9976	Promot	576	1540.84	4.35	33.38	1	1	1	1
AT4G38932	AT4G38932	MACS_peak_9976	Included	51.9|458	1540.84	4.35	33.38	0	0	1	1
AT5G49280	AT5G49280	MACS_peak_11883	Promot	458	1793.23	2.59	33.27	0	0	1	1
MEE35	AT3G15030	MACS_peak_6289	Promot	2544	1324.24	5.33	33.25	0	1	0	1
AT2G43340	AT2G43340	MACS_peak_5249	Promot	2536	3100	1.67	33.18	0	0	1	0
AT5G66650	AT5G66650	MACS_peak_12827	Promot	525	3100	1.67	33.16	0	0	1	0
AT2G27940	AT2G27940	MACS_peak_4368	Included	63.8|590	2508.12	2.64	33.16	1	1	1	0
AT2G27950	AT2G27950	MACS_peak_4368	3UTR	473	2508.12	2.64	33.16	0	0	1	0
AT4G14900	AT4G14900	MACS_peak_8560	Promot	0	1533.43	4.32	33.12	1	1	1	1
WRKY23	AT2G47260	MACS_peak_5515	Promot	1421	3100	1.67	33.11	1	1	1	0
AT4G33905	AT4G33905	MACS_peak_9626	Promot	448	1832.57	2.79	33.11	1	1	1	1
AT5G22470	AT5G22470	MACS_peak_11087	Promot	91	2753.19	2.48	33.1	1	1	1	1
AT5G22460	AT5G22460	MACS_peak_11087	Promot	1137	2753.19	2.48	33.1	0	1	1	1
AT1G04560	AT1G04560	MACS_peak_218	Promot	1	1262.2	5.22	33.06	0	0	1	0
AT5G04760	AT5G04760	MACS_peak_10278	Promot	1015	3100	1.67	33.02	0	1	1	1
ATNRT2.6	AT3G45060	MACS_peak_7099	Promot	2388	1582.77	3.89	32.95	0	0	0	1
LCR32	AT2G28405	MACS_peak_4406	3UTR	775	2243.07	2.02	32.92	0	0	1	0
CBP20	AT5G44200	MACS_peak_11662	3UTR	1997	1359.85	5.19	32.92	1	0	1	0
GLK2	AT5G44190	MACS_peak_11662	Included	50.8|1248	1359.85	5.19	32.92	0	0	1	0
AT1G20890	AT1G20890	MACS_peak_1131	Promot	111	1421.59	4.78	32.9	0	0	1	1
AT2G28770	AT2G28770	MACS_peak_4434	3UTR	3217	2287.21	2.12	32.87	0	0	1	1
AT2G28780	AT2G28780	MACS_peak_4434	Included	5.4|182	2287.21	2.12	32.87	1	0	1	1
AT5G02750	AT5G02750	MACS_peak_10166	Included	65.7|713	2954.68	1.5	32.84	0	0	1	0
AT5G02760	AT5G02760	MACS_peak_10166	Promot	4247	2954.68	1.5	32.84	0	0	1	0
B2	AT5G52570	MACS_peak_12048	Promot	165	1476.22	4.69	32.82	1	1	1	1
AT5G52580	AT5G52580	MACS_peak_12048	Promot	494	1476.22	4.69	32.82	0	0	1	1
AT5G41400	AT5G41400	MACS_peak_11536	3UTR	823	2327.69	2.21	32.78	1	0	1	0
AT4G36470	AT4G36470	MACS_peak_9791	Promot	657	2413.86	2.42	32.78	0	0	0	0
ATLCB1	AT4G36480	MACS_peak_9791	Promot	745	2413.86	2.42	32.78	0	0	0	0
ORE9	AT2G42620	MACS_peak_5204	Promot	3639	1900.46	2.53	32.76	1	1	0	1
ATMYB34	AT5G60890	MACS_peak_12491	Promot	92	1361.13	5.2	32.67	1	1	1	0
LCR19	AT4G30074	MACS_peak_9393	Promot	1003	1469.31	4.64	32.53	0	0	1	0
ATSMO2	AT1G07420	MACS_peak_362	Promot	0	2026.85	2.14	32.52	1	0	0	0
ACYB-2	AT4G25570	MACS_peak_9140	Promot	71	3100	1.67	32.51	1	1	1	0
AT4G25580	AT4G25580	MACS_peak_9140	Promot	290	3100	1.67	32.51	1	1	1	0
AT5G35660	AT5G35660	MACS_peak_11374	Promot	90	1368.65	5.15	32.49	1	1	1	1
CYP702A8	AT3G30290	MACS_peak_7011	Promot	918	1918.01	2.34	32.47	1	0	0	1
AT4G18650	AT4G18650	MACS_peak_8779	Promot	1014	2673.25	2.21	32.44	1	1	0	1
HAI2	AT1G07430	MACS_peak_363	3UTR	136	3100	1.67	32.39	1	1	0	0
AT3G50625	AT3G50625	MACS_peak_7341	Promot	1068	2012.51	2.11	32.39	0	0	1	1
FLA18	AT3G11700	MACS_peak_6086	Promot	780	1978.54	2.24	32.38	1	1	1	0
AT4G27510	AT4G27510	MACS_peak_9261	Promot	362	2172.4	2.22	32.37	0	0	1	0
AT2G36500	AT2G36500	MACS_peak_4804	Promot	918	2524.39	2.68	32.33	0	0	1	0
AT3G43500	AT3G43500	MACS_peak_7048	Promot	1665	1139.96	6.12	32.28	0	0	1	0
LCR30	AT3G43505	MACS_peak_7048	3UTR	0	1139.96	6.12	32.28	0	0	1	0
AT5G55970	AT5G55970	MACS_peak_12238	Promot	1716	1427.81	4.82	32.22	0	1	1	1
AT1G22810	AT1G22810	MACS_peak_1270	Promot	762	2380.04	2.34	32.21	0	0	0	0
AT1G22830	AT1G22830	MACS_peak_1270	Promot	574	2380.04	2.34	32.21	0	0	0	0
AFP1	AT1G69260	MACS_peak_2816	Promot	1066	3100	1.67	32.15	1	1	1	0
AT3G12300	AT3G12300	MACS_peak_6114	Promot	114	1953.22	2.43	32.14	1	1	1	1
AT3G12320	AT3G12320	MACS_peak_6114	Promot	266	1953.22	2.43	32.14	1	1	1	1
AT2G22790	AT2G22790	MACS_peak_4109	Included	76.2|744	1433.15	4.88	32.14	0	0	1	0
AT2G22795	AT2G22795	MACS_peak_4109	3UTR	357	1433.15	4.88	32.14	0	0	1	0
CYP707A2	AT2G29090	MACS_peak_4455	Included	75.8|3695	2738.79	2.41	32.1	1	1	1	0
ftsh3	AT2G29080	MACS_peak_4455	Promot	2543	2738.79	2.41	32.1	0	0	1	0
ATPP2CA	AT3G11410	MACS_peak_6068	Promot	123	1405.49	4.92	32.09	0	1	1	0
EXLA1	AT3G45970	MACS_peak_7127	Promot	3	2295.19	2.14	32.08	0	0	0	1
ARI12	AT1G05880	MACS_peak_283	Promot	1694	3130.92	0	32.07	0	0	1	0
AT1G05870	AT1G05870	MACS_peak_283	Promot	456	3130.92	0	32.07	0	0	1	0
RKP	AT2G22010	MACS_peak_4067	Promot	1065	1571.24	4.03	32.07	0	1	1	1
AT2G22030	AT2G22030	MACS_peak_4067	Promot	1804	1571.24	4.03	32.07	0	0	1	1
AT3G58450	AT3G58450	MACS_peak_7772	Promot	80	1403.28	4.89	32.06	1	1	1	1
AT3G58440	AT3G58440	MACS_peak_7772	Promot	468	1403.28	4.89	32.06	0	0	1	1
AT5G63130	AT5G63130	MACS_peak_12602	3UTR	0	1592.07	3.62	32.05	1	1	1	0
AT4G37550	AT4G37550	MACS_peak_9883	Promot	1614	3100	1.67	32.01	1	0	0	0
LBD39	AT4G37540	MACS_peak_9883	Promot	1091	3100	1.67	32.01	0	0	0	0
AT1G19000	AT1G19000	MACS_peak_1020	Promot	0	1420.26	4.77	31.98	1	1	1	0
NF-YC10	AT1G07980	MACS_peak_399	Promot	283	2212.65	1.96	31.97	0	1	1	0
AT1G07985	AT1G07985	MACS_peak_399	Promot	0	2212.65	1.96	31.97	0	0	1	0
AT5G63520	AT5G63520	MACS_peak_12621	Promot	1490	1276.71	5.34	31.97	0	1	0	1
TTL4	AT3G58620	MACS_peak_7778	Promot	1254	2371.25	2.33	31.96	0	0	1	0
ATTPPA	AT5G51460	MACS_peak_11993	Promot	432	2336.21	2.22	31.92	1	1	1	1
ENODL18	AT1G08500	MACS_peak_427	Promot	35	1798.91	2.64	31.91	1	1	0	0
ATSUFS	AT1G08490	MACS_peak_427	Promot	186	1798.91	2.64	31.91	0	0	0	0
AT1G10090	AT1G10090	MACS_peak_503	Promot	29	1654.21	3.01	31.87	0	0	1	1
SIG4	AT5G13730	MACS_peak_10701	Promot	325	2405.3	2.39	31.85	0	1	1	1
ZIF1	AT5G13740	MACS_peak_10701	Promot	944	2405.3	2.39	31.85	0	1	1	1
AT3G45180	AT3G45180	MACS_peak_7103	Promot	2674	1507.83	4.45	31.78	0	0	0	1
AT3G45190	AT3G45190	MACS_peak_7103	Included	93.7|6192	1507.83	4.45	31.78	0	0	0	1
AT1G56220	AT1G56220	MACS_peak_2280	Promot	26	1236.13	5.25	31.78	1	1	1	1
AT3G19680	AT3G19680	MACS_peak_6539	Promot	822	2173.37	2.23	31.59	0	1	0	0
AT5G64850	AT5G64850	MACS_peak_12687	Promot	847	1770.02	2.51	31.49	1	0	1	1
GCN5	AT5G64840	MACS_peak_12687	Promot	552	1770.02	2.51	31.49	0	1	1	1
PLPC	AT2G02710	MACS_peak_3639	Promot	723	1371.9	4.96	31.49	1	1	0	1
AT2G02720	AT2G02720	MACS_peak_3639	Promot	1075	1371.9	4.96	31.49	0	0	0	1
AT2G23755	AT2G23755	MACS_peak_4175	Promot	3951	1929.55	2.36	31.47	0	0	1	1
SAW2	AT2G23760	MACS_peak_4175	Included	91.4|5033	1929.55	2.36	31.47	0	0	1	1
AT5G19030	AT5G19030	MACS_peak_10953	Promot	3029	1525.12	4.27	31.42	0	0	1	1
ATIPT5	AT5G19040	MACS_peak_10953	Included	67.3|1060	1525.12	4.27	31.42	0	0	1	1
AT5G57391	AT5G57391	MACS_peak_12313	3UTR	1337	3100	1.67	31.39	0	0	1	0
AT3G48240	AT3G48240	MACS_peak_7220	3UTR	0	1803.06	2.67	31.38	0	0	1	0
AT3G14160	AT3G14160	MACS_peak_6226	Promot	0	1187.42	6.03	31.35	0	1	1	1
AT3G14150	AT3G14150	MACS_peak_6226	Promot	171	1187.42	6.03	31.35	0	0	1	1
FP3	AT5G63530	MACS_peak_12623	3UTR	1145	2283.15	2.11	31.33	1	0	1	0
AT1G22460	AT1G22460	MACS_peak_1240	Promot	1195	1946.4	2.41	31.33	0	0	1	1
AT1G69950	AT1G69950	MACS_peak_2870	Promot	1539	1604.06	3.67	31.28	1	0	0	0
SHW1	AT1G69935	MACS_peak_2870	Promot	1623	1604.06	3.67	31.28	0	1	0	0
PPME1	AT1G69940	MACS_peak_2870	Included	6.5|109	1604.06	3.67	31.28	0	0	0	0
AT5G44670	AT5G44670	MACS_peak_11686	Promot	792	1368.29	5.14	31.28	1	1	1	1
AT1G63835	AT1G63835	MACS_peak_2551	3UTR	251	1997.75	2.33	31.25	0	0	1	1
AT3G50665	AT3G50665	MACS_peak_7351	Promot	3913	1325.36	5.35	31.1	0	0	1	0
AT3G57540	AT3G57540	MACS_peak_7731	Promot	277	1779.54	2.54	31.09	0	0	1	0
AT2G39980	AT2G39980	MACS_peak_5030	Promot	1133	2561.28	2.97	31.08	0	0	1	0
AT5G37540	AT5G37540	MACS_peak_11411	3UTR	547	2310.65	2.17	31.05	0	0	0	0
NAD-ME2	AT4G00570	MACS_peak_8083	Promot	108	1517.14	4.34	30.98	0	1	1	0
AT4G00580	AT4G00580	MACS_peak_8083	Promot	1634	1517.14	4.34	30.98	0	0	1	0
AT4G10650	AT4G10650	MACS_peak_8373	Promot	1951	1078.29	6.1	30.98	0	0	1	0
AT4G10655	AT4G10655	MACS_peak_8373	Promot	457	1078.29	6.1	30.98	0	0	1	0
AT3G53040	AT3G53040	MACS_peak_7499	Promot	13	1470.5	4.65	30.93	1	0	1	1
ATNHX3	AT5G55470	MACS_peak_12215	Promot	0	2122.92	2.41	30.9	1	1	1	1
SVL1	AT5G55480	MACS_peak_12215	Promot	1346	2122.92	2.41	30.9	1	1	1	1
TIC	AT3G22380	MACS_peak_6658	Promot	2797	3199.75	0	30.89	0	0	0	1
AT3G51680	AT3G51680	MACS_peak_7404	Included	69.4|725	2712.89	2.31	30.89	0	0	1	1
AT3G51690	AT3G51690	MACS_peak_7404	3UTR	2432	2712.89	2.31	30.89	0	0	1	1
SDH2-3	AT5G65165	MACS_peak_12709	Promot	30	2079.08	2.29	30.87	0	0	1	0
AT1G77290	AT1G77290	MACS_peak_3319	Promot	2680	1547.64	4.08	30.83	0	0	1	1
AT1G77280	AT1G77280	MACS_peak_3319	Included	4.2|187	1547.64	4.08	30.83	0	0	1	1
AT3G01570	AT3G01570	MACS_peak_5598	Promot	16	1120.05	6.07	30.83	0	0	1	1
AT3G01572	AT3G01572	MACS_peak_5598	3UTR	0	1120.05	6.07	30.83	0	0	1	1
AT2G44920	AT2G44920	MACS_peak_5330	Promot	838	3100	1.67	30.66	0	1	1	0
MAPKKK14	AT2G30040	MACS_peak_4495	Promot	1475	3100	1.67	30.64	1	1	0	0
AT2G30032	AT2G30032	MACS_peak_4495	Promot	381	3100	1.67	30.64	0	0	0	0
iqd32	AT1G19870	MACS_peak_1073	Promot	932	2586.06	3.03	30.63	0	0	1	1
AT1G15330	AT1G15330	MACS_peak_827	Promot	22	1247.01	5.24	30.61	1	1	1	0
AT1G15320	AT1G15320	MACS_peak_827	Promot	50	1247.01	5.24	30.61	0	0	1	0
ATHB-12	AT3G61890	MACS_peak_7954	Promot	2037	1628.45	3.41	30.59	0	1	1	1
PDH-E1 BETA	AT1G30120	MACS_peak_1578	3UTR	2058	2506.37	2.63	30.49	1	1	1	1
NUDX25	AT1G30110	MACS_peak_1578	Included	7.1|167	2506.37	2.63	30.49	1	1	1	1
PUB44	AT1G20780	MACS_peak_1123	Promot	56	1221.22	5.54	30.49	1	1	0	1
AT1G20770	AT1G20770	MACS_peak_1123	Promot	131	1221.22	5.54	30.49	0	1	0	1
AT3G18760	AT3G18760	MACS_peak_6490	3UTR	0	1268.81	5.28	30.48	0	1	1	1
ZIK5	AT3G18750	MACS_peak_6490	Promot	36	1268.81	5.28	30.48	0	0	1	1
AT1G70420	AT1G70420	MACS_peak_2903	Promot	641	2871.71	1.36	30.45	1	0	1	1
AT5G01880	AT5G01880	MACS_peak_10113	Included	32.1|434	2060.11	2.23	30.45	0	1	1	1
AT5G01881	AT5G01881	MACS_peak_10113	Promot	305	2060.11	2.23	30.45	0	0	1	1
AT5G40470	AT5G40470	MACS_peak_11499	3UTR	686	1311.48	5.21	30.44	1	1	1	1
AT1G02700	AT1G02700	MACS_peak_122	Promot	0	1332.09	5.4	30.39	1	1	1	1
AT5G15510	AT5G15510	MACS_peak_10778	Promot	301	1597.87	3.65	30.38	1	0	0	1
AT5G15500	AT5G15500	MACS_peak_10778	Promot	4	1597.87	3.65	30.38	0	0	0	1
AT2G43250	AT2G43250	MACS_peak_5245	Promot	1061	1297.27	5.41	30.36	0	0	1	1
AT2G43240	AT2G43240	MACS_peak_5245	Promot	100	1297.27	5.41	30.36	0	0	1	1
BDG1	AT1G64670	MACS_peak_2598	Included	83.8|2293	3100	1.67	30.26	1	1	1	1
ATMGL	AT1G64660	MACS_peak_2598	3UTR	283	3100	1.67	30.26	0	1	1	1
AT5G05250	AT5G05250	MACS_peak_10299	Promot	393	1713.58	2.86	30.24	1	0	1	1
CYCD4;1	AT5G65420	MACS_peak_12735	Promot	2762	1503.45	4.41	30.24	1	0	0	0
ARA2	AT1G06400	MACS_peak_312	Promot	953	2854.48	2.03	30.23	1	1	1	1
ATTPS7	AT1G06410	MACS_peak_312	Promot	912	2854.48	2.03	30.23	1	0	1	1
ATECA4	AT1G07670	MACS_peak_384	Promot	298	1234.49	5.34	30.22	0	0	1	1
AT1G07680	AT1G07680	MACS_peak_384	Promot	969	1234.49	5.34	30.22	0	0	1	1
AT1G27020	AT1G27020	MACS_peak_1443	3UTR	0	1192.14	6.08	30.22	0	0	0	0
AT1G27030	AT1G27030	MACS_peak_1443	Promot	1001	1192.14	6.08	30.22	0	0	0	0
AT1G52600	AT1G52600	MACS_peak_2096	Promot	25	1194.48	6	30.2	1	1	0	1
AT1G52590	AT1G52590	MACS_peak_2096	Promot	0	1194.48	6	30.2	0	0	0	1
AT1G68550	AT1G68550	MACS_peak_2781	Promot	4665	2896.22	1.43	30.17	0	0	1	1
AT3G54930	AT3G54930	MACS_peak_7589	Promot	1239	1763.39	2.51	30.12	1	0	1	0
AT3G54940	AT3G54940	MACS_peak_7589	Promot	0	1763.39	2.51	30.12	0	0	1	0
CID9	AT3G14450	MACS_peak_6253	Promot	3566	1177.73	5.98	30.09	1	1	1	1
GDG1	AT5G13320	MACS_peak_10676	Promot	673	2543.17	2.83	30.05	1	0	0	0
AT4G36230	AT4G36230	MACS_peak_9772	Promot	7953	3100	1.67	30.02	0	0	1	1
CYP84A1	AT4G36220	MACS_peak_9772	Included	87.4|2002	3100	1.67	30.02	0	0	1	1
RD29B	AT5G52300	MACS_peak_12035	Promot	0	1833.46	2.59	30.02	1	0	1	1
SHOC1	AT5G52290	MACS_peak_12035	Promot	353	1833.46	2.59	30.02	0	0	1	1
ATXTH27	AT2G01850	MACS_peak_3608	Promot	1506	1562.76	4.01	30	0	1	1	1
AT4G32480	AT4G32480	MACS_peak_9553	Promot	87	2809.08	1.92	29.99	0	0	0	1
THE1	AT5G54380	MACS_peak_12159	Promot	1824	1491.43	4.78	29.99	1	1	1	1
AT4G27740	AT4G27740	MACS_peak_9276	Promot	174	2254.72	2.05	29.98	0	0	0	0
AT3G14990	AT3G14990	MACS_peak_6285	Promot	46	1746	2.43	29.96	1	1	1	1
AT3G14980	AT3G14980	MACS_peak_6285	Promot	1751	1746	2.43	29.96	0	0	1	1
AT1G20823	AT1G20823	MACS_peak_1125	Included	47.3|411	1206.18	5.77	29.94	0	1	1	0
AT1G20820	AT1G20820	MACS_peak_1125	3UTR	3350	1206.18	5.77	29.94	0	0	1	0
AT1G68470	AT1G68470	MACS_peak_2762	Included	34.5|654	1736.59	2.4	29.93	0	0	1	1
ATIPT1	AT1G68460	MACS_peak_2762	Promot	7252	1736.59	2.4	29.93	0	0	1	1
AtPP2-A11	AT1G63090	MACS_peak_2510	Promot	2577	1402.8	4.89	29.9	0	0	1	0
RGA1	AT2G01570	MACS_peak_3590	Promot	4303	1208.89	5.72	29.9	1	1	1	0
ATPOX	AT3G30775	MACS_peak_7018	Promot	513	1782.77	2.55	29.89	1	1	0	0
AT2G38905	AT2G38905	MACS_peak_4949	Promot	0	1304.19	5.26	29.89	1	1	1	0
FIP2	AT4G17060	MACS_peak_8697	Promot	2018	1305.69	5.27	29.82	1	0	0	1
AT4G17070	AT4G17070	MACS_peak_8697	Included	27.0|770	1305.69	5.27	29.82	1	0	0	1
AT5G04500	AT5G04500	MACS_peak_10267	Promot	66	1079.95	6.12	29.76	1	1	1	0
AT5G03370	AT5G03370	MACS_peak_10195	Promot	1628	1650.71	3.01	29.75	0	0	1	1
AT1G24580	AT1G24580	MACS_peak_1346	Promot	278	2631.98	3.24	29.75	0	0	1	1
AT5G53895	AT5G53895	MACS_peak_12129	Promot	0	1479.69	4.71	29.75	0	0	1	1
AT5G53590	AT5G53590	MACS_peak_12117	Promot	1799	3100	1.67	29.73	1	0	1	1
AT2G25890	AT2G25890	MACS_peak_4261	Promot	35	2590.26	3.06	29.68	1	0	1	1
AUR2	AT2G25880	MACS_peak_4261	Promot	235	2590.26	3.06	29.68	0	1	1	1
AT5G21105	AT5G21105	MACS_peak_11048	Included	32.7|1685	3085.02	1.63	29.67	0	1	1	0
AT5G21110	AT5G21110	MACS_peak_11048	Promot	4043	3085.02	1.63	29.67	0	0	1	0
AT1G72180	AT1G72180	MACS_peak_3012	Promot	2507	2155.04	2.18	29.67	0	0	1	1
AT1G21080	AT1G21080	MACS_peak_1150	Included	2.0|84	1673.35	3.08	29.65	1	1	1	0
AT1G21090	AT1G21090	MACS_peak_1150	Promot	2052	1673.35	3.08	29.65	1	1	1	0
BHLH100	AT2G41240	MACS_peak_5118	Promot	557	2920.95	1.45	29.57	0	0	1	0
SHL1	AT4G39100	MACS_peak_9989	Promot	6	1431.3	4.86	29.57	0	1	1	1
AT3G61826	AT3G61826	MACS_peak_7947	3UTR	0	2152.62	2.17	29.53	0	0	1	1
LINC1	AT1G67230	MACS_peak_2689	Promot	499	1635.49	3.44	29.53	1	1	0	0
AT3G49060	AT3G49060	MACS_peak_7264	Promot	1360	1322.81	5.28	29.5	0	1	1	1
AT3G49070	AT3G49070	MACS_peak_7264	Included	14.2|177	1322.81	5.28	29.5	0	0	1	1
ATPUB9	AT3G07360	MACS_peak_5920	Promot	821	3100	1.67	29.49	1	1	1	0
ATCKX6	AT1G75450	MACS_peak_3202	Promot	568	1387.26	4.93	29.48	1	1	1	0
AT5G15190	AT5G15190	MACS_peak_10767	Promot	106	1215.69	5.58	29.46	0	0	1	1
AT1G79120	AT1G79120	MACS_peak_3447	3UTR	3484	1844.72	2.62	29.45	0	0	1	0
AT1G79110	AT1G79110	MACS_peak_3447	Included	80.7|1248	1844.72	2.62	29.45	1	1	1	0
ATMSRA3	AT5G07470	MACS_peak_10417	Included	76.8|1386	1987.96	2.29	29.39	1	1	1	0
PMSR2	AT5G07460	MACS_peak_10417	Promot	775	1987.96	2.29	29.39	0	1	1	0
JAZ6	AT1G72450	MACS_peak_3032	Promot	627	1419.7	4.76	29.39	0	0	1	0
AT4G11310	AT4G11310	MACS_peak_8400	Promot	67	1250.11	5.26	29.34	0	0	0	0
PMSR4	AT4G25130	MACS_peak_9117	Promot	112	2049.27	2.22	29.32	1	1	1	0
OLEO1	AT4G25140	MACS_peak_9117	Promot	54	2049.27	2.22	29.32	0	0	1	0
TIFY5B	AT2G34600	MACS_peak_4692	Promot	0	1179.4	5.99	29.32	1	1	1	0
PPI1	AT4G27500	MACS_peak_9259	Promot	798	2967.6	1.52	29.31	0	0	1	0
AT1G67480	AT1G67480	MACS_peak_2704	Promot	760	1503.28	4.4	29.3	1	0	0	1
EXGT-A2	AT1G14720	MACS_peak_781	Promot	1876	3100	1.67	29.26	0	0	0	1
AT2G27090	AT2G27090	MACS_peak_4322	Promot	0	1371.84	4.95	29.25	0	1	0	0
SE	AT2G27100	MACS_peak_4322	Promot	579	1371.84	4.95	29.25	0	0	0	0
ARA-6	AT3G54840	MACS_peak_7584	Promot	1337	1996.66	2.31	29.19	0	0	1	1
AT3G54830	AT3G54830	MACS_peak_7584	Promot	1845	1996.66	2.31	29.19	0	0	1	1
AT5G18450	AT5G18450	MACS_peak_10923	Promot	1613	2098.52	2.35	29.17	1	1	1	1
AT2G46640	AT2G46640	MACS_peak_5456	Promot	0	1376.21	4.98	29.14	0	0	1	0
CYP81F1	AT4G37430	MACS_peak_9875	Promot	2479	2556.44	2.91	29.1	1	0	1	0
AT4G37420	AT4G37420	MACS_peak_9875	Included	74.1|1308	2556.44	2.91	29.1	0	0	1	0
AT5G13760	AT5G13760	MACS_peak_10703	Promot	219	2324.58	2.19	29.07	1	0	1	1
ZIFL1	AT5G13750	MACS_peak_10703	3UTR	16	2324.58	2.19	29.07	0	1	1	1
HON5	AT1G48620	MACS_peak_1952	Promot	59	1091.85	6.1	28.98	1	0	1	1
AT5G56040	AT5G56040	MACS_peak_12242	3UTR	354	1739.95	2.41	28.96	1	1	1	1
AT2G44660	AT2G44660	MACS_peak_5314	Promot	352	3100	1.67	28.95	0	0	1	0
AT2G44670	AT2G44670	MACS_peak_5314	Promot	1789	3100	1.67	28.95	0	1	1	0
PSBQA	AT4G21280	MACS_peak_8890	Promot	0	1276.35	5.32	28.92	1	1	1	0
ATK1	AT4G21270	MACS_peak_8890	Promot	72	1276.35	5.32	28.92	1	0	1	0
AT4G37470	AT4G37470	MACS_peak_9881	Promot	607	1756.74	2.49	28.9	1	1	1	1
AT4G37480	AT4G37480	MACS_peak_9881	Promot	0	1756.74	2.49	28.9	0	0	1	1
AT1G07870	AT1G07870	MACS_peak_393	Promot	120	2057.21	2.22	28.88	0	0	0	1
AT3G48510	AT3G48510	MACS_peak_7231	Promot	0	2069.95	2.27	28.88	0	1	1	0
AT3G19690	AT3G19690	MACS_peak_6541	Included	29.4|187	2749.12	2.45	28.88	0	0	1	0
IKU2	AT3G19700	MACS_peak_6541	Promot	993	2749.12	2.45	28.88	0	0	1	0
AT1G15670	AT1G15670	MACS_peak_847	Included	43.7|672	3100	1.67	28.83	0	1	0	1
AT1G15680	AT1G15680	MACS_peak_847	Promot	2583	3100	1.67	28.83	0	0	0	1
AZF2	AT3G19580	MACS_peak_6537	Promot	984	2481.18	2.53	28.82	1	1	1	1
BUB3.1	AT3G19590	MACS_peak_6537	Promot	214	2481.18	2.53	28.82	1	0	1	1
CYP86A7	AT1G63710	MACS_peak_2543	Included	45.6|805	2628.73	3.21	28.82	0	1	0	1
YDA	AT1G63700	MACS_peak_2543	Promot	3825	2628.73	3.21	28.82	0	0	0	1
MYB12	AT2G47460	MACS_peak_5525	Promot	67	1435.19	4.89	28.82	0	0	1	0
BETA-TIP	AT1G17810	MACS_peak_949	Promot	0	2113.8	2.4	28.79	0	1	1	0
MIPS1	AT4G39800	MACS_peak_10035	Promot	114	1595.42	3.63	28.79	0	1	1	1
AT4G27530	AT4G27530	MACS_peak_9262	Promot	1	2015.76	2.12	28.75	1	1	1	0
ENODL2	AT4G27520	MACS_peak_9262	Promot	527	2015.76	2.12	28.75	0	0	1	0
AT1G25400	AT1G25400	MACS_peak_1372	Promot	0	2044.4	2.19	28.75	0	0	0	0
AT1G17615	AT1G17615	MACS_peak_939	Promot	565	2505.34	2.62	28.75	0	0	1	1
AT3G50651	AT3G50651	MACS_peak_7347	3UTR	993	2582.96	3.02	28.75	0	0	0	1
UNE7	AT3G03690	MACS_peak_5708	3UTR	655	2403.38	2.38	28.73	1	0	1	1
AT3G03680	AT3G03680	MACS_peak_5708	Included	87.2|2883	2403.38	2.38	28.73	0	0	1	1
MIOX2	AT2G19800	MACS_peak_3967	Promot	751	2031.06	2.16	28.72	1	1	0	1
MEE31	AT3G02570	MACS_peak_5649	Promot	94	1853.32	2.66	28.72	1	1	1	0
STE1	AT3G02580	MACS_peak_5649	Promot	1014	1853.32	2.66	28.72	0	0	1	0
PSBP-1	AT1G06680	MACS_peak_326	Promot	0	1189.63	6.05	28.69	1	0	1	1
AT1G14910	AT1G14910	MACS_peak_797	Promot	2012	3100	1.67	28.65	0	0	1	0
AT1G73390	AT1G73390	MACS_peak_3082	Promot	885	2738.71	2.4	28.64	0	0	1	1
AT1G73400	AT1G73400	MACS_peak_3082	Promot	1879	2738.71	2.4	28.64	0	0	1	1
PFT1	AT1G25540	MACS_peak_1385	3UTR	2110	2126.08	2.43	28.63	1	1	0	1
AT1G25530	AT1G25530	MACS_peak_1385	Included	16.4|473	2126.08	2.43	28.63	0	0	0	1
NTT1	AT1G80300	MACS_peak_3505	Promot	1601	2765.29	2.5	28.6	0	0	1	1
AT5G14700	AT5G14700	MACS_peak_10741	3UTR	234	3100	1.67	28.58	1	0	1	0
CSLC5	AT4G31590	MACS_peak_9490	Promot	102	1825.36	2.74	28.58	1	0	0	0
AT5G06220	AT5G06220	MACS_peak_10347	Promot	0	1497.64	4.53	28.58	0	0	0	1
AT5G63440	AT5G63440	MACS_peak_12618	3UTR	1099	1593.49	3.63	28.54	1	1	1	1
CYP94B1	AT5G63450	MACS_peak_12618	Included	50.7|851	1593.49	3.63	28.54	0	0	1	1
MYB77	AT3G50060	MACS_peak_7309	Promot	1636	1531.53	4.3	28.49	1	1	1	0
ATJRG21	AT3G55970	MACS_peak_7651	Promot	2521	1466.88	4.77	28.49	0	0	0	1
AT1G67105	AT1G67105	MACS_peak_2684	Promot	2777	1731.97	2.56	28.46	0	0	1	0
LBD40	AT1G67100	MACS_peak_2684	Included	69.0|768	1731.97	2.56	28.46	0	0	1	0
AT1G75810	AT1G75810	MACS_peak_3234	Promot	1203	2544.54	2.86	28.45	1	1	1	1
AT1G75800	AT1G75800	MACS_peak_3234	Included	71.4|1479	2544.54	2.86	28.45	0	0	1	1
AT4G15260	AT4G15260	MACS_peak_8584	Included	83.0|1370	1808.48	2.69	28.41	0	1	1	1
SNOR37-2	AT4G15258	MACS_peak_8584	Promot	1706	1808.48	2.69	28.41	0	0	1	1
AT5G01710	AT5G01710	MACS_peak_10093	Promot	1330	3100	1.67	28.4	0	0	1	0
AT5G01715	AT5G01715	MACS_peak_10093	Promot	22	3100	1.67	28.4	0	0	1	0
AT5G01720	AT5G01720	MACS_peak_10093	Included	88.3|3320	3100	1.67	28.4	0	0	1	0
MTP11	AT2G39450	MACS_peak_4987	Promot	83	2243.69	2.03	28.27	1	1	1	0
ATRPL23A	AT2G39460	MACS_peak_4987	Promot	48	2243.69	2.03	28.27	1	0	1	0
MAPKKK17	AT2G32510	MACS_peak_4601	Promot	393	1351.1	5.14	28.26	1	0	0	1
AT4G39760	AT4G39760	MACS_peak_10028	3UTR	929	1159.34	6.04	28.25	0	0	1	0
AT5G65305	AT5G65305	MACS_peak_12723	Promot	2884	1179.38	5.98	28.24	0	0	1	1
AT5G57100	AT5G57100	MACS_peak_12295	Promot	212	1911.82	2.55	28.21	0	0	0	1
AT1G07280	AT1G07280	MACS_peak_357	3UTR	361	2934.43	1.47	28.2	0	1	1	0
ATNYE1	AT4G22920	MACS_peak_8989	Promot	0	1148.01	6.12	28.19	1	1	1	1
PYR4	AT4G22930	MACS_peak_8989	Promot	388	1148.01	6.12	28.19	0	1	1	1
AT3G63070	AT3G63070	MACS_peak_8023	Promot	563	2216.03	1.97	28.16	0	0	1	1
EDL3	AT3G63060	MACS_peak_8023	Promot	129	2216.03	1.97	28.16	0	0	1	1
AT5G11090	AT5G11090	MACS_peak_10567	Promot	2166	1404.75	4.92	28.15	0	0	1	0
AT5G61605	AT5G61605	MACS_peak_12525	Promot	890	2345.71	2.26	28.14	0	0	0	0
AT5G61610	AT5G61610	MACS_peak_12525	Promot	0	2345.71	2.26	28.14	0	0	0	0
MAPKKK13	AT1G07150	MACS_peak_349	Included	56.5|1049	2878.98	1.39	28.08	1	1	1	1
SIRANBP	AT1G07140	MACS_peak_349	Promot	756	2878.98	1.39	28.08	0	1	1	1
AT5G41460	AT5G41460	MACS_peak_11542	Included	51.0|1347	2360.24	2.31	28.08	0	1	1	1
AT5G41450	AT5G41450	MACS_peak_11542	Promot	1600	2360.24	2.31	28.08	0	0	1	1
AT1G78060	AT1G78060	MACS_peak_3371	Promot	1213	1348.5	5.24	28.08	1	1	1	0
AT1G78070	AT1G78070	MACS_peak_3371	Promot	685	1348.5	5.24	28.08	1	1	1	0
SAG29	AT5G13170	MACS_peak_10664	Promot	5419	2423.35	2.46	28.06	0	1	0	1
AT1G01520	AT1G01520	MACS_peak_47	Promot	135	1550.62	3.95	28.04	0	1	1	0
AtMYB70	AT2G23290	MACS_peak_4144	Promot	589	1166.21	6.02	28.03	0	0	1	0
AT5G61997	AT5G61997	MACS_peak_12538	Promot	1199	1689.71	2.94	28.02	0	0	1	1
HSS	AT5G62000	MACS_peak_12538	Promot	575	1689.71	2.94	28.02	0	0	1	1
AT3G28345	AT3G28345	MACS_peak_6970	Promot	4528	1698.56	2.98	28	0	0	0	1
AT1G68190	AT1G68190	MACS_peak_2742	Promot	9	1135.21	6.09	28	0	0	1	1
AT1G76185	AT1G76185	MACS_peak_3255	Promot	1623	1952.93	2.43	27.99	1	0	0	0
ERD14	AT1G76180	MACS_peak_3255	Promot	571	1952.93	2.43	27.99	0	0	0	0
AT3G60290	AT3G60290	MACS_peak_7857	Included	9.2|178	3100	1.67	27.97	1	1	1	0
AT3G60286	AT3G60286	MACS_peak_7857	Promot	557	3100	1.67	27.97	0	0	1	0
AT2G17680	AT2G17680	MACS_peak_3875	Promot	0	1226.05	5.58	27.97	0	0	0	0
CPuORF46	AT3G53402	MACS_peak_7510	Promot	0	1284.6	5.36	27.94	0	0	1	0
AT5G66780	AT5G66780	MACS_peak_12838	Promot	69	1969.41	2.22	27.91	1	0	1	0
FER	AT3G51550	MACS_peak_7398	Promot	208	1132.67	6.08	27.9	0	0	0	0
AT1G71970	AT1G71970	MACS_peak_2999	Promot	2280	3100	1.67	27.85	1	1	1	0
AT5G50230	AT5G50230	MACS_peak_11939	Promot	359	1437.85	4.77	27.82	1	1	1	0
AtPIMT2	AT5G50240	MACS_peak_11939	Included	0.9|12	1437.85	4.77	27.82	1	1	1	0
FUT3	AT1G74420	MACS_peak_3136	Promot	6999	1698.7	2.98	27.8	1	0	0	0
AT1G74440	AT1G74440	MACS_peak_3136	Included	85.2|3326	1698.7	2.98	27.8	0	0	0	0
MYB95	AT1G74430	MACS_peak_3136	Included	75.3|1699	1698.7	2.98	27.8	0	0	0	0
EXL2	AT5G64260	MACS_peak_12652	Included	65.8|912	2538.38	2.78	27.78	1	1	1	0
AT5G64270	AT5G64270	MACS_peak_12652	Promot	1618	2538.38	2.78	27.78	1	1	1	0
ARR9	AT3G57040	MACS_peak_7704	Promot	675	1586.1	3.59	27.77	0	0	1	0
AT3G50860	AT3G50860	MACS_peak_7367	Promot	189	1465.98	4.77	27.74	1	0	1	1
AT3G50845	AT3G50845	MACS_peak_7367	Promot	399	1465.98	4.77	27.74	0	0	1	1
AT3G50850	AT3G50850	MACS_peak_7367	Included	42.5|344	1465.98	4.77	27.74	0	0	1	1
anac089	AT5G22290	MACS_peak_11080	Promot	0	1287.79	5.38	27.71	1	1	1	1
NIT4	AT5G22300	MACS_peak_11080	Promot	1399	1287.79	5.38	27.71	1	1	1	1
AT1G16290	AT1G16290	MACS_peak_874	Promot	401	1796.76	2.61	27.69	0	0	1	1
GAPCP-2	AT1G16300	MACS_peak_874	Promot	171	1796.76	2.61	27.69	0	0	1	1
AT5G10504	AT5G10504	MACS_peak_10532	Promot	545	3100	1.67	27.64	0	0	0	0
AT5G11420	AT5G11420	MACS_peak_10581	Included	44.8|1230	2492.34	2.55	27.64	0	1	1	1
AT5G11416	AT5G11416	MACS_peak_10581	Promot	2767	2492.34	2.55	27.64	0	0	1	1
AT1G15380	AT1G15380	MACS_peak_831	Promot	509	1246.76	5.23	27.64	1	0	0	1
HAP2A	AT5G12840	MACS_peak_10644	Promot	41	3100	1.67	27.63	1	1	1	1
MAPKKK18	AT1G05100	MACS_peak_245	Promot	268	3100	1.67	27.6	0	0	0	1
SGR2	AT1G31480	MACS_peak_1659	Promot	3	1212.61	5.64	27.58	0	0	1	1
NFD4	AT2G17560	MACS_peak_1659	Promot	714	1212.61	5.64	27.58	1	1	1	1
AT4G24110	AT4G24110	MACS_peak_9059	Promot	91	1884.49	2.5	27.56	1	0	1	1
AT5G57000	AT5G57000	MACS_peak_12286	Promot	1434	1842.59	2.6	27.53	0	0	0	0
AT5G57010	AT5G57010	MACS_peak_12286	Promot	1053	1842.59	2.6	27.53	0	0	0	0
ATECP63	AT2G36640	MACS_peak_4809	Promot	31	2285.27	2.11	27.46	1	1	1	0
AT2G36650	AT2G36650	MACS_peak_4809	Promot	1072	2285.27	2.11	27.46	0	0	1	0
AT3G06500	AT3G06500	MACS_peak_5860	Promot	3361	3100	1.67	27.44	0	1	1	1
TBL18	AT4G25360	MACS_peak_9127	Promot	388	1297.35	5.41	27.43	1	0	0	0
ATBAG1	AT5G52060	MACS_peak_12025	Promot	633	1086.65	6.09	27.43	0	0	1	0
GLU2	AT2G41220	MACS_peak_5114	3UTR	472	1741.89	2.41	27.37	1	0	1	0
AT5G01380	AT5G01380	MACS_peak_10079	Promot	1638	2062.88	2.23	27.36	0	0	1	0
CRF3	AT5G53290	MACS_peak_12087	Promot	232	1364.33	5.23	27.36	0	1	1	0
STP1	AT1G11260	MACS_peak_576	Promot	969	1266.19	5.25	27.33	0	0	0	0
BG_PPAP	AT5G42100	MACS_peak_11563	Promot	45	2705.99	2.29	27.32	1	1	0	1
AT1G77480	AT1G77480	MACS_peak_3327	Promot	170	1184.71	6.01	27.32	0	1	1	0
TAPX	AT1G77490	MACS_peak_3327	Promot	0	1184.71	6.01	27.32	0	0	1	0
ATEXO70G1	AT4G31540	MACS_peak_9485	Promot	2816	1345.16	5.22	27.31	0	1	1	0
WRKY11	AT4G31550	MACS_peak_9485	Included	76.4|1217	1345.16	5.22	27.31	0	1	1	0
CAM3	AT3G56800	MACS_peak_7686	Promot	986	3100	1.67	27.3	1	0	0	1
AT3G56810	AT3G56810	MACS_peak_7686	Included	77.0|1684	3100	1.67	27.3	0	0	0	1
PUP5	AT2G24220	MACS_peak_4198	Promot	1796	1479.89	4.72	27.29	0	0	1	1
AT3G18050	AT3G18050	MACS_peak_6461	Included	85.2|1700	1978.24	2.24	27.28	1	1	1	1
AT3G18060	AT3G18060	MACS_peak_6461	Promot	1014	1978.24	2.24	27.28	1	0	1	1
AT1G19660	AT1G19660	MACS_peak_1055	Promot	20	2499.76	2.58	27.27	0	0	1	1
AT2G23690	AT2G23690	MACS_peak_4170	Promot	2656	1345.53	5.23	27.26	0	0	1	1
F8H	AT5G22940	MACS_peak_11121	Included	81.4|1824	2164.99	2.21	27.25	1	1	1	0
VPS24.1	AT5G22950	MACS_peak_11121	Promot	2343	2164.99	2.21	27.25	1	0	1	0
OBP4	AT5G60850	MACS_peak_12487	Promot	1537	3100	1.67	27.23	1	1	1	1
AT5G13090	AT5G13090	MACS_peak_10655	Promot	1701	1784.96	2.56	27.21	1	1	1	0
AT5G13100	AT5G13100	MACS_peak_10655	Promot	87	1784.96	2.56	27.21	1	1	1	0
AT1G11230	AT1G11230	MACS_peak_573	Promot	248	1113.42	6.09	27.21	0	0	1	1
ATMAP4K ALPHA1	AT1G53165	MACS_peak_2122	3UTR	729	2704.83	2.27	27.17	0	0	1	1
GAPCP-1	AT1G79530	MACS_peak_3469	Promot	313	1503.9	4.42	27.15	0	0	1	1
CRF4	AT4G27950	MACS_peak_9289	Promot	430	2142.59	2.46	27.14	0	0	1	0
AT3G26511	AT3G26511	MACS_peak_6885	Promot	4755	1132.3	6.07	27.1	0	0	1	0
cycp3;1	AT2G45080	MACS_peak_5341	Promot	1024	2556.35	2.9	27.09	0	0	1	0
AT1G21010	AT1G21010	MACS_peak_1140	Promot	5447	2630.55	3.23	27.08	0	0	1	1
AT5G51110	AT5G51110	MACS_peak_11978	Promot	0	1416.84	4.74	27.06	0	1	0	1
ATPABN1	AT5G51120	MACS_peak_11978	Included	2.9|65	1416.84	4.74	27.06	0	1	0	1
AT2G23171	AT2G23171	MACS_peak_4137	Promot	0	1345.13	5.21	27	0	0	0	1
APUM5	AT3G20250	MACS_peak_6571	Promot	248	1299.5	5.44	27	1	1	1	1
ACN1	AT3G16910	MACS_peak_6403	Promot	0	1460.32	4.87	26.98	1	1	1	0
ATCBF3	AT4G25480	MACS_peak_9137	Promot	2112	1846.03	2.64	26.96	0	0	1	1
AT2G46662	AT2G46662	MACS_peak_5460	Promot	0	1640.28	3.14	26.94	0	0	0	0
AT1G72190	AT1G72190	MACS_peak_3014	Promot	804	1850.54	2.65	26.93	0	1	1	1
AT1G72200	AT1G72200	MACS_peak_3014	Included	39.3|600	1850.54	2.65	26.93	0	0	1	1
AT2G35900	AT2G35900	MACS_peak_4758	Promot	1632	1812.99	2.7	26.89	1	0	1	0
AT2G35910	AT2G35910	MACS_peak_4758	Included	51.9|596	1812.99	2.7	26.89	1	0	1	0
AT4G16155	AT4G16155	MACS_peak_8624	Promot	0	1396.32	4.97	26.89	1	0	1	0
ATOEP16-S	AT4G16160	MACS_peak_8624	Promot	111	1396.32	4.97	26.89	0	0	1	0
AT5G47380	AT5G47380	MACS_peak_11804	Promot	817	1135.76	6.1	26.81	1	1	1	0
AT5G47390	AT5G47390	MACS_peak_11804	Promot	1182	1135.76	6.1	26.81	0	1	1	0
CRU1	AT5G44120	MACS_peak_11654	Promot	490	2980.29	1.53	26.78	0	0	1	1
AT5G49690	AT5G49690	MACS_peak_11912	Included	80.5|1397	3100	1.67	26.77	1	1	0	1
AT5G49700	AT5G49700	MACS_peak_11912	Promot	2606	3100	1.67	26.77	1	0	0	1
TPS11	AT2G18700	MACS_peak_3927	Promot	8114	2181.37	2.24	26.76	0	1	0	1
AHG1	AT5G51760	MACS_peak_12008	Promot	49	1783.79	2.56	26.76	1	1	1	0
KUP6	AT1G70300	MACS_peak_2893	Promot	1643	2558.84	2.94	26.76	0	1	1	0
AT3G03620	AT3G03620	MACS_peak_5701	Promot	594	1254.05	5.28	26.76	1	1	1	1
AT3G03626	AT3G03626	MACS_peak_5701	3UTR	0	1254.05	5.28	26.76	0	0	1	1
AT4G27300	AT4G27300	MACS_peak_9244	Promot	1127	1761.6	2.5	26.72	0	0	0	0
AT4G27310	AT4G27310	MACS_peak_9244	Promot	1963	1761.6	2.5	26.72	0	0	0	0
AT4G27310	AT4G27310	MACS_peak_9245	Promot	455	2526.7	2.71	26.72	0	0	1	1
AT4G26750	AT4G26750	MACS_peak_9208	3UTR	166	1249.71	5.25	26.72	1	1	1	0
EDA34	AT4G00140	MACS_peak_8060	Promot	2815	2128.32	2.44	26.7	0	0	1	0
AT5G60680	AT5G60680	MACS_peak_12476	Promot	1566	1257.21	5.2	26.7	1	1	1	0
AT1G79110	AT1G79110	MACS_peak_3446	Promot	635	1317.19	5.25	26.66	1	1	1	1
BT1	AT5G63160	MACS_peak_12604	Promot	1461	2002	2.34	26.64	0	0	1	0
AT3G22410	AT3G22410	MACS_peak_6663	Included	69.2|1828	2026.97	2.15	26.63	0	0	1	0
AT3G22415	AT3G22415	MACS_peak_6663	Promot	7034	2026.97	2.15	26.63	0	0	1	0
AT2G46420	AT2G46420	MACS_peak_5441	Promot	1499	1243.49	5.3	26.61	1	1	1	0
CPC	AT2G46410	MACS_peak_5441	Promot	1646	1243.49	5.3	26.61	0	0	1	0
ATGT18	AT5G62220	MACS_peak_12551	Promot	1060	2276.3	2.09	26.6	0	1	1	1
FLA17	AT5G06390	MACS_peak_10357	Promot	318	2064.81	2.25	26.54	0	0	1	0
THA1	AT1G08630	MACS_peak_436	Promot	0	3001.37	1.56	26.53	0	0	0	0
AT2G28490	AT2G28490	MACS_peak_4413	Promot	4813	2736.46	2.38	26.51	0	0	0	1
PIP5K2	AT1G77740	MACS_peak_3341	Promot	2492	1217.13	5.61	26.51	1	1	1	1
AGP15	AT5G11740	MACS_peak_10603	Promot	1038	2620.67	3.17	26.49	1	1	1	0
PYL6	AT2G40330	MACS_peak_5061	Included	48.6|520	2042.27	2.18	26.47	0	1	1	0
TBL33	AT2G40320	MACS_peak_5061	3UTR	2932	2042.27	2.18	26.47	0	0	1	0
AT5G37540	AT5G37540	MACS_peak_11409	Promot	2512	1225.25	5.57	26.43	0	0	0	1
SHB1	AT4G25350	MACS_peak_9126	Promot	687	1724.17	2.71	26.41	0	0	0	0
SUT2	AT2G02860	MACS_peak_3645	Promot	1129	2527.72	2.73	26.41	1	1	1	0
AT5G17440	AT5G17440	MACS_peak_10867	Promot	1417	3191.46	0	26.4	1	0	0	0
AT1G68250	AT1G68250	MACS_peak_2743	3UTR	13	1351.93	5.15	26.38	1	0	1	0
AT5G63370	AT5G63370	MACS_peak_12612	3UTR	218	2813.83	1.96	26.34	0	0	1	0
AT1G49500	AT1G49500	MACS_peak_1994	Promot	1159	2095.59	2.33	26.31	0	0	1	0
ABI1	AT4G26080	MACS_peak_9175	Promot	1165	1368.27	5.14	26.3	0	0	0	1
BAS1	AT2G26710	MACS_peak_4311	Included	83.1|2594	2996.78	1.54	26.29	1	0	1	0
AT2G26720	AT2G26720	MACS_peak_4311	Promot	1496	2996.78	1.54	26.29	1	0	1	0
AT1G11780	AT1G11780	MACS_peak_608	Promot	873	1553.72	3.96	26.26	1	0	0	0
ADT1	AT1G11790	MACS_peak_608	Promot	980	1553.72	3.96	26.26	0	1	0	0
AT1G11785	AT1G11785	MACS_peak_608	Included	62.9|688	1553.72	3.96	26.26	0	0	0	0
HAT22	AT4G37790	MACS_peak_9910	Promot	3460	1241.02	5.27	26.23	0	1	1	0
AT4G30490	AT4G30490	MACS_peak_9426	Promot	471	1757.51	2.49	26.22	1	1	1	1
AT4G30500	AT4G30500	MACS_peak_9426	Promot	672	1757.51	2.49	26.22	1	0	1	1
AT1G78250	AT1G78250	MACS_peak_3391	Promot	228	1495.39	4.66	26.21	0	0	1	0
AT3G16990	AT3G16990	MACS_peak_6405	Promot	98	1429.93	4.83	26.2	1	1	1	1
UBC32	AT3G17000	MACS_peak_6405	Promot	31	1429.93	4.83	26.2	1	1	1	1
ST2A	AT5G07010	MACS_peak_10384	Promot	0	1830.06	2.77	26.16	1	0	1	0
AT2G28780	AT2G28780	MACS_peak_4437	Promot	11254	1730.83	2.55	26.13	1	0	1	0
AT2G28790	AT2G28790	MACS_peak_4437	Included	55.5|556	1730.83	2.55	26.13	0	0	1	0
GASA3	AT4G09600	MACS_peak_8340	Promot	158	3100	1.67	26.12	1	1	1	1
AT2G19460	AT2G19460	MACS_peak_3955	Promot	773	1188.95	6.04	26.12	0	0	1	1
GT2	AT1G76890	MACS_peak_3297	Promot	2856	1391.8	4.94	26.11	0	0	1	1
AT4G10820	AT4G10820	MACS_peak_8379	Promot	683	1358.2	5.19	26.1	0	0	0	0
AT4G10830	AT4G10830	MACS_peak_8379	Promot	932	1358.2	5.19	26.1	0	0	0	0
AT1G72250	AT1G72250	MACS_peak_3023	Promot	1349	1361.37	5.21	26.06	1	0	0	0
ATERD2	AT1G29330	MACS_peak_1547	Promot	133	1376.72	4.98	26.05	1	1	1	1
AT5G06530	AT5G06530	MACS_peak_10364	Promot	3344	3100	1.67	26.04	1	0	1	1
AtPP2-A13	AT3G61060	MACS_peak_7904	Promot	951	2177.98	2.24	25.99	1	1	0	1
AT5G57910	AT5G57910	MACS_peak_12347	Promot	0	1509.16	4.46	25.98	0	0	0	0
ENODL10	AT5G57920	MACS_peak_12347	Promot	796	1509.16	4.46	25.98	0	0	0	0
AT2G29500	AT2G29500	MACS_peak_4468	Included	35.0|250	1116.85	6.04	25.97	1	1	1	0
AT2G29510	AT2G29510	MACS_peak_4468	Promot	959	1116.85	6.04	25.97	1	1	1	0
ATGSTU1	AT2G29490	MACS_peak_4468	Promot	882	1116.85	6.04	25.97	0	0	1	0
AT2G35470	AT2G35470	MACS_peak_4735	3UTR	572	1701.03	2.99	25.95	1	1	1	0
HTA8	AT2G38810	MACS_peak_4946	Promot	676	1376.74	4.99	25.95	1	1	1	0
AT2G38820	AT2G38820	MACS_peak_4946	Promot	32	1376.74	4.99	25.95	1	1	1	0
AT4G38470	AT4G38470	MACS_peak_9954	Promot	1574	2161.15	2.2	25.94	0	0	1	1
AT4G01245	AT4G01245	MACS_peak_8116	Promot	1056	1746.98	2.45	25.93	0	0	1	1
SCPL8	AT2G22990	MACS_peak_4125	Promot	557	2744.34	2.44	25.91	0	1	0	0
AT2G36410	AT2G36410	MACS_peak_4794	Promot	3428	1803.23	2.67	25.91	1	1	1	0
CIA2	AT5G57180	MACS_peak_12303	3UTR	0	1650.01	3	25.86	1	1	1	0
AT5G57181	AT5G57181	MACS_peak_12303	Included	0	1650.01	3	25.86	0	0	1	0
AT2G20724	AT2G20724	MACS_peak_4010	Promot	0	1912.57	2.32	25.84	0	0	1	0
ATERF15	AT2G31230	MACS_peak_4551	Promot	290	1198.78	5.92	25.83	0	0	0	1
ST2A	AT5G07010	MACS_peak_10385	Promot	2052	1412.16	4.97	25.82	1	0	1	1
AT1G14200	AT1G14200	MACS_peak_746	Included	50.5|412	1310.63	5.2	25.82	1	1	1	1
AT1G14205	AT1G14205	MACS_peak_746	Promot	745	1310.63	5.2	25.82	0	0	1	1
ACR8	AT1G12420	MACS_peak_651	Promot	1390	3100	1.67	25.78	0	0	1	1
AT2G23790	AT2G23790	MACS_peak_4182	Promot	100	1211.93	5.64	25.77	0	0	1	0
AT-HSFA7B	AT3G63350	MACS_peak_8040	Promot	706	1721.94	2.7	25.76	0	0	0	1
AT3G63340	AT3G63340	MACS_peak_8040	Promot	185	1721.94	2.7	25.76	0	0	0	1
CYP94B3	AT3G48520	MACS_peak_7234	Promot	0	3100	1.67	25.73	0	0	1	0
AT1G50450	AT1G50450	MACS_peak_2030	Promot	490	1725.84	2.72	25.73	0	0	0	0
ATGA2OX3	AT2G34555	MACS_peak_4687	Promot	3985	2448.38	2.5	25.7	0	0	1	1
AT1G02391	AT1G02391	MACS_peak_104	Promot	1740	1983.46	2.28	25.68	0	0	1	1
ATGA2OX4	AT1G47990	MACS_peak_104	Promot	942	1983.46	2.28	25.68	0	0	1	1
AT2G43120	AT2G43120	MACS_peak_5238	Promot	1137	1644.12	2.99	25.65	0	0	0	0
GTE8	AT3G27260	MACS_peak_6917	Promot	3604	3100	1.67	25.64	0	1	1	0
AT3G22555	AT3G22555	MACS_peak_6675	3UTR	790	2212.78	1.97	25.62	0	0	1	0
ATHVA22D	AT4G24960	MACS_peak_9106	Included	74.5|974	1429.1	4.82	25.56	1	0	1	0
AT4G24970	AT4G24970	MACS_peak_9106	Promot	1899	1429.1	4.82	25.56	0	0	1	0
ATPUP4	AT1G30840	MACS_peak_1625	Included	46.5|862	2104.49	2.36	25.51	1	0	0	1
AT1G30845	AT1G30845	MACS_peak_1625	Promot	4139	2104.49	2.36	25.51	0	0	0	1
AT3G56050	AT3G56050	MACS_peak_7658	Promot	142	1756.64	2.48	25.51	0	0	0	0
PPOX	AT5G49970	MACS_peak_8143	Promot	1711	1404.58	4.91	25.5	1	1	0	0
HLS1	AT4G37580	MACS_peak_9888	3UTR	358	3125.82	0	25.48	0	1	0	0
ATGA20OX3	AT5G07200	MACS_peak_10395	Promot	1446	1430.36	4.84	25.47	0	1	0	0
ATO1	AT2G35010	MACS_peak_4715	Promot	1783	1912.68	2.33	25.46	1	1	1	0
AT2G34990	AT2G34990	MACS_peak_4715	Promot	1120	1912.68	2.33	25.46	0	0	1	0
AT2G35000	AT2G35000	MACS_peak_4715	Included	47.6|831	1912.68	2.33	25.46	0	0	1	0
ANAC076	AT4G36160	MACS_peak_9768	Promot	1022	1659.19	3.03	25.45	0	0	1	0
AT4G36170	AT4G36170	MACS_peak_9768	Included	21.7|1291	1659.19	3.03	25.45	0	0	1	0
ATCTH	AT2G25900	MACS_peak_4263	Included	73.4|1378	1215.22	5.58	25.45	1	1	0	1
AT2G25890	AT2G25890	MACS_peak_4263	3UTR	4583	1215.22	5.58	25.45	1	0	0	1
ATGSTU9	AT5G62480	MACS_peak_12567	Promot	313	2006.26	2.36	25.44	1	1	1	0
ATHVA22B	AT5G62490	MACS_peak_12567	Promot	0	2006.26	2.36	25.44	1	0	1	0
AT3G60690	AT3G60690	MACS_peak_7888	Promot	311	1871.5	2.7	25.43	1	1	1	0
ATNAC2	AT3G15510	MACS_peak_6323	Promot	1068	1169.74	6.04	25.4	0	0	1	1
SYTD	AT5G11100	MACS_peak_10569	Promot	3640	3100	1.67	25.36	0	1	0	0
GLN1;5	AT1G48470	MACS_peak_1943	Promot	99	1385.41	4.92	25.35	0	1	1	1
AT3G51200	AT3G51200	MACS_peak_7383	Included	7.8|25	2492.53	2.56	25.32	1	0	0	1
AT3G51190	AT3G51190	MACS_peak_7383	Promot	1401	2492.53	2.56	25.32	0	0	0	1
AT3G51210	AT3G51210	MACS_peak_7383	Promot	1738	2492.53	2.56	25.32	0	0	0	1
AT2G34985	AT2G34985	MACS_peak_4714	3UTR	535	1383.41	4.91	25.31	0	0	1	1
AT2G34990	AT2G34990	MACS_peak_4714	Included	32.9|299	1383.41	4.91	25.31	0	0	1	1
AT2G28150	AT2G28150	MACS_peak_4380	3UTR	44	1599.59	3.65	25.28	0	0	0	0
ATFIT1	AT2G28160	MACS_peak_4380	Promot	1965	1599.59	3.65	25.28	0	0	0	0
AT1G67900	AT1G67900	MACS_peak_2727	Promot	351	1796.08	2.61	25.26	0	0	0	0
AT1G17940	AT1G17940	MACS_peak_957	Promot	1385	1545.12	4.06	25.19	0	0	1	0
AT1G30190	AT1G30190	MACS_peak_1583	Promot	49	2587.86	3.05	25.15	0	0	0	0
AT4G35850	AT4G35850	MACS_peak_9751	Promot	169	1262.36	5.23	25.12	1	1	1	1
PHT4;2	AT2G38060	MACS_peak_4893	Promot	143	1323.77	5.32	25.12	1	0	1	1
AT1G16860	AT1G16860	MACS_peak_902	Promot	1394	1805.71	2.68	25.11	1	1	1	1
AT1G16850	AT1G16850	MACS_peak_902	Promot	55	1805.71	2.68	25.11	1	1	1	1
TKL	AT3G63180	MACS_peak_8029	Promot	706	1232.66	5.42	25.1	1	0	1	0
AT1G20070	AT1G20070	MACS_peak_1083	Promot	287	2081.84	2.32	25.09	0	1	1	1
ATSDI1	AT5G48850	MACS_peak_11862	Promot	37	1517.09	4.34	25.09	0	1	0	1
AT4G33700	AT4G33700	MACS_peak_9615	Promot	8	1194.18	5.99	25.07	1	1	0	1
AT4G33710	AT4G33710	MACS_peak_9615	Promot	1323	1194.18	5.99	25.07	0	0	0	1
NTL8	AT2G27300	MACS_peak_4333	Promot	2705	1308.87	5.19	25.03	0	1	1	1
AT2G27310	AT2G27310	MACS_peak_4333	Included	9.7|107	1308.87	5.19	25.03	0	0	1	1
MYBCOV1	AT5G62470	MACS_peak_12566	Promot	5726	2783.25	1.91	25.01	0	0	1	1
AT4G31130	AT4G31130	MACS_peak_9465	Promot	566	2266.84	2.08	25	0	1	0	0
AT4G31136	AT4G31136	MACS_peak_9465	Promot	853	2266.84	2.08	25	0	0	0	0
PIP2	AT3G53420	MACS_peak_7513	Promot	1350	1475.48	4.68	25	0	0	1	0
ADOF2	AT3G21270	MACS_peak_6611	Promot	1335	1582.65	3.89	24.99	0	0	1	0
AT4G35070	AT4G35070	MACS_peak_9694	Promot	1852	3100	1.67	24.97	1	1	0	0
MTM1	AT3G10550	MACS_peak_9288	Promot	451	2155.65	2.19	24.97	1	1	1	0
AT4G27930	AT4G27930	MACS_peak_9288	Promot	845	2155.65	2.19	24.97	0	0	1	0
AT1G07210	AT1G07210	MACS_peak_351	Promot	890	1587.65	3.6	24.94	1	1	1	0
AT1G07200	AT1G07200	MACS_peak_351	Promot	1587	1587.65	3.6	24.94	0	0	1	0
SIS	AT5G02020	MACS_peak_10121	Promot	570	1113.96	6.1	24.92	1	1	1	0
AT5G02021	AT5G02021	MACS_peak_10121	Included	0	1113.96	6.1	24.92	0	0	1	0
AT3G57990	AT3G57990	MACS_peak_7756	Promot	1416	2832.58	1.97	24.91	1	0	1	0
AT3G58000	AT3G58000	MACS_peak_7756	Promot	1848	2832.58	1.97	24.91	0	0	1	0
AtbZIP44	AT1G75390	MACS_peak_3194	Promot	1275	1312.96	5.23	24.91	1	1	1	0
AT4G21926	AT4G21926	MACS_peak_8938	Promot	0	2254.94	2.05	24.89	0	0	0	1
AT4G21930	AT4G21930	MACS_peak_8938	Included	48.8|403	2254.94	2.05	24.89	0	0	0	1
CPK15	AT4G21940	MACS_peak_8938	Promot	442	2254.94	2.05	24.89	0	0	0	1
AT1G30070	AT1G30070	MACS_peak_1572	Promot	2128	1916.49	2.34	24.88	1	1	0	0
AT2G20460	AT2G20460	MACS_peak_3994	Promot	383	2087.28	2.33	24.87	0	0	0	1
AT2G32000	AT2G32000	MACS_peak_4578	Promot	990	1627.07	3.4	24.87	1	1	1	1
CVL1	AT2G32010	MACS_peak_4578	Promot	1961	1627.07	3.4	24.87	0	0	1	1
FMO GS-OX4	AT1G62570	MACS_peak_2480	Promot	9042	1727.78	2.73	24.86	0	1	1	1
FMO GS-OX3	AT1G62560	MACS_peak_2480	Included	2.5|71	1727.78	2.73	24.86	0	0	1	1
AT5G66080	AT5G66080	MACS_peak_12790	Promot	1549	1259.06	5.21	24.86	1	1	0	0
AT5G66090	AT5G66090	MACS_peak_12790	Included	84.9|1219	1259.06	5.21	24.86	1	1	0	0
AT5G66100	AT5G66100	MACS_peak_12790	Promot	334	1259.06	5.21	24.86	0	0	0	0
AT1G01240	AT1G01240	MACS_peak_24	Promot	372	1318.78	5.27	24.83	1	1	1	1
ATHB2	AT4G16780	MACS_peak_8684	Promot	2969	1874.92	2.48	24.82	0	0	1	0
AT4G16500	AT4G16500	MACS_peak_8645	Promot	0	1089.44	6.1	24.81	1	0	1	0
AT4G16510	AT4G16510	MACS_peak_8645	Promot	589	1089.44	6.1	24.81	0	0	1	0
TIP1	AT5G20350	MACS_peak_11021	Included	91.0|4260	3135.96	0	24.77	1	1	0	0
Phox3	AT5G20360	MACS_peak_11021	3UTR	570	3135.96	0	24.77	1	0	0	0
AT3G61260	AT3G61260	MACS_peak_7914	Promot	148	1297.67	5.42	24.77	1	1	0	1
AT3G61270	AT3G61270	MACS_peak_7914	Promot	1015	1297.67	5.42	24.77	0	0	0	1
AT5G20190	AT5G20190	MACS_peak_11012	Promot	398	1490.54	4.78	24.7	0	0	1	0
AT1G21000	AT1G21000	MACS_peak_1139	Promot	685	1208.03	5.81	24.69	1	1	1	1
AT5G18600	AT5G18600	MACS_peak_10932	Promot	4122	3100	1.67	24.67	0	0	0	0
AT2G21830	AT2G21830	MACS_peak_4059	Promot	266	1472.45	4.66	24.62	0	0	1	1
ATNAS4	AT1G56430	MACS_peak_2290	Promot	3182	1396.37	4.98	24.6	0	0	1	0
AT2G41990	AT2G41990	MACS_peak_5167	3UTR	791	1433.05	4.87	24.59	1	1	0	1
AT2G42000	AT2G42000	MACS_peak_5167	Included	42.9|515	1433.05	4.87	24.59	1	1	0	1
ATL5	AT3G25520	MACS_peak_7995	Included	66.8|904	2878.02	1.38	24.57	1	1	1	1
PRP3	AT3G62680	MACS_peak_7995	3UTR	1603	2878.02	1.38	24.57	0	0	1	1
TPPI	AT5G10100	MACS_peak_10510	Promot	198	2382.77	2.35	24.56	0	0	0	0
TPR13	AT5G10090	MACS_peak_10510	Promot	1837	2382.77	2.35	24.56	0	0	0	0
AT4G37240	AT4G37240	MACS_peak_9859	Promot	1525	1423.69	4.81	24.56	1	0	1	1
AT2G47670	AT2G47670	MACS_peak_5537	Included	52.6|429	1262.39	5.24	24.56	0	1	1	1
AT2G47660	AT2G47660	MACS_peak_5537	3UTR	1017	1262.39	5.24	24.56	0	0	1	1
NUDX25	AT1G30110	MACS_peak_1576	Promot	4485	3100	1.67	24.53	1	1	1	0
GK-1	AT2G41880	MACS_peak_5152	Promot	1405	1377.94	4.99	24.53	0	1	1	0
AT2G41870	AT2G41870	MACS_peak_5152	Promot	78	1377.94	4.99	24.53	0	0	1	0
EMF1	AT5G11530	MACS_peak_10585	Promot	2173	1422.74	4.8	24.5	1	0	0	0
AT2G24200	AT2G24200	MACS_peak_4196	Promot	646	1093.28	6.11	24.49	1	0	0	0
AT2G24205	AT2G24205	MACS_peak_4196	Promot	952	1093.28	6.11	24.49	0	0	0	0
AT4G16630	AT4G16630	MACS_peak_8665	Promot	1493	1398.76	4.86	24.48	0	0	1	1
AT4G16640	AT4G16640	MACS_peak_8665	Included	21.9|334	1398.76	4.86	24.48	0	0	1	1
AT1G80530	AT1G80530	MACS_peak_3524	Promot	687	1518.31	4.36	24.46	1	1	1	1
AT4G36860	AT4G36860	MACS_peak_9823	Promot	8028	1209.89	5.63	24.46	1	1	1	1
BLH2	AT4G36870	MACS_peak_9823	Included	21.0|1041	1209.89	5.63	24.46	0	0	1	1
GATA1	AT3G24050	MACS_peak_6775	Promot	325	1482.54	4.73	24.45	0	0	1	0
AGK2	AT3G57550	MACS_peak_7733	3UTR	383	1354.78	5.16	24.43	1	0	1	0
AT1G69030	AT1G69030	MACS_peak_2801	Promot	2747	2420.68	2.43	24.38	1	1	1	0
SIP2	AT3G56950	MACS_peak_7729	Promot	11	3100	1.67	24.36	1	1	1	0
AT1G66940	AT1G66940	MACS_peak_2676	Promot	447	1116.56	6.03	24.34	0	0	0	0
PDV1	AT5G53280	MACS_peak_12083	3UTR	1782	1354.88	5.17	24.33	1	1	1	1
AT5G01075	AT5G01075	MACS_peak_10056	Promot	116	1744.69	2.43	24.31	0	1	1	0
AT3G13800	AT3G13800	MACS_peak_6200	3UTR	68	1430.26	4.84	24.24	1	0	1	1
AT5G43870	AT5G43870	MACS_peak_11635	Promot	838	1461.09	4.88	24.21	0	0	1	1
TSD2	AT1G78240	MACS_peak_3390	Promot	2146	1908.83	2.54	24.15	0	0	0	1
AT3G23040	AT3G23040	MACS_peak_6709	3UTR	0	1663.5	3.04	24.11	0	0	1	0
AT1G05380	AT1G05380	MACS_peak_261	Promot	6868	1661.17	3.04	24.11	1	1	0	1
AT1G05370	AT1G05370	MACS_peak_261	Included	74.0|2285	1661.17	3.04	24.11	0	0	0	1
AT4G29200	AT4G29200	MACS_peak_9361	3UTR	339	1559.1	3.98	24.11	1	0	1	0
BEH4	AT1G78700	MACS_peak_3421	Promot	330	2332.26	2.21	24.1	0	0	1	1
ATLUP2	AT1G78960	MACS_peak_3434	Promot	803	1788.49	2.57	24.09	0	1	1	0
CAMS1	AT1G78955	MACS_peak_3434	Promot	1212	1788.49	2.57	24.09	0	0	1	0
AT1G18270	AT1G18270	MACS_peak_977	Promot	670	1420.57	4.77	24.09	1	0	1	1
AT1G18280	AT1G18280	MACS_peak_977	Included	20.2|208	1420.57	4.77	24.09	0	0	1	1
AT-RSH2	AT3G14050	MACS_peak_6219	Promot	1814	2911.69	1.44	24.08	1	1	1	0
AT3G21320	AT3G21320	MACS_peak_6614	Promot	149	2430.29	2.47	24.07	0	0	1	0
PSB28	AT4G28660	MACS_peak_9321	Promot	0	1864.67	2.68	24.01	0	1	1	1
AT3G62260	AT3G62260	MACS_peak_7974	Promot	35	2031.09	2.17	24	1	1	1	0
AT4G11320	AT4G11320	MACS_peak_8401	Promot	572	1588.86	3.61	23.96	0	0	0	0
ATADC2	AT4G34710	MACS_peak_9672	3UTR	217	1325.31	5.34	23.95	1	0	0	0
AT4G40070	AT4G40070	MACS_peak_10051	Included	4.0|54	1312.03	5.22	23.91	1	1	1	0
AT4G40065	AT4G40065	MACS_peak_10051	Promot	887	1312.03	5.22	23.91	0	0	1	0
AT2G35810	AT2G35810	MACS_peak_4753	Included	61.0|716	3100	1.67	23.9	0	0	1	1
AT2G35820	AT2G35820	MACS_peak_4753	Promot	846	3100	1.67	23.9	0	0	1	1
BEH3	AT4G18890	MACS_peak_8794	Promot	375	1121.01	6.08	23.9	0	0	1	1
GTE7	AT5G65630	MACS_peak_12748	Promot	66	2019.02	2.13	23.88	1	0	1	0
AT1G21973	AT1G21973	MACS_peak_1204	Promot	1122	1488	4.76	23.87	0	0	1	1
AT1G21975	AT1G21975	MACS_peak_1204	Promot	0	1488	4.76	23.87	0	0	1	1
CAX3	AT3G51860	MACS_peak_7419	Promot	1299	3100	1.67	23.86	0	1	1	0
PG2	AT1G70370	MACS_peak_2897	Included	77.7|1949	1997.92	2.33	23.85	1	1	1	1
AT1G70360	AT1G70360	MACS_peak_2897	3UTR	3714	1997.92	2.33	23.85	0	0	1	1
TMP-C	AT4G00430	MACS_peak_8075	Promot	1571	1591.82	3.62	23.83	1	1	1	0
AT5G44260	AT5G44260	MACS_peak_11666	3UTR	442	2435.69	2.48	23.81	1	0	1	0
AT2G28507	AT2G28507	MACS_peak_4416	Promot	3287	1489.61	4.76	23.81	0	0	1	0
APG10	AT2G36230	MACS_peak_4778	3UTR	95	1297.89	5.42	23.81	1	1	0	1
AT2G36220	AT2G36220	MACS_peak_4778	Included	75.5|919	1297.89	5.42	23.81	0	1	0	1
RD26	AT4G27410	MACS_peak_9253	Promot	575	2110.28	2.39	23.79	1	1	1	0
AT4G27415	AT4G27415	MACS_peak_9253	Promot	624	2110.28	2.39	23.79	0	0	1	0
AT5G23350	AT5G23350	MACS_peak_11140	Promot	434	2542.6	2.8	23.79	0	0	0	0
AT5G23360	AT5G23360	MACS_peak_11140	Promot	1719	2542.6	2.8	23.79	0	0	0	0
AT3G47610	AT3G47610	MACS_peak_7187	Promot	1811	1557.85	3.98	23.77	1	0	1	1
MP	AT1G19850	MACS_peak_1070	Promot	3531	1136.52	6.11	23.77	0	1	1	0
AT1G60590	AT1G60590	MACS_peak_2382	Promot	1485	1673.25	3.07	23.75	0	0	1	0
PIP2B	AT2G37170	MACS_peak_4850	Promot	1451	1339.62	5.2	23.72	0	0	1	1
RD28	AT2G37180	MACS_peak_4850	Promot	1200	1339.62	5.2	23.72	0	0	1	1
AT4G27450	AT4G27450	MACS_peak_9257	Promot	1700	2304.1	2.16	23.71	1	0	0	0
AT4G18220	AT4G18220	MACS_peak_8756	Promot	213	2767.15	2.52	23.67	0	0	0	1
AT3G05640	AT3G05640	MACS_peak_5805	Promot	1188	1363.04	5.23	23.67	1	1	1	1
CIPK2	AT5G07070	MACS_peak_10388	Promot	1533	1944.39	2.4	23.65	1	1	0	0
AT5G07080	AT5G07080	MACS_peak_10388	Promot	485	1944.39	2.4	23.65	0	0	0	0
AT1G70209	AT1G70209	MACS_peak_2883	Promot	2458	2712.76	2.3	23.64	0	0	1	0
CYCD1;1	AT1G70210	MACS_peak_2883	Included	80.6|2390	2712.76	2.3	23.64	0	0	1	0
ATOPT3	AT4G16370	MACS_peak_8633	Promot	403	1787.98	2.57	23.64	1	1	1	1
M10	AT2G41280	MACS_peak_5122	3UTR	289	3100	1.67	23.62	1	1	1	0
SSL2	AT2G41290	MACS_peak_5122	Included	80.9|2047	3100	1.67	23.62	0	0	1	0
TPPJ	AT5G65140	MACS_peak_12706	Promot	130	3100	1.67	23.61	1	1	1	0
PEX11B	AT3G47430	MACS_peak_7175	Promot	1637	1456.84	4.84	23.61	0	0	0	1
AT2G20840	AT2G20840	MACS_peak_4015	Included	80.5|2233	3100	1.67	23.6	1	1	0	1
AT2G20835	AT2G20835	MACS_peak_4015	Promot	749	3100	1.67	23.6	0	0	0	1
AT3G24740	AT3G24740	MACS_peak_6821	3UTR	163	2834.85	1.99	23.6	1	1	0	0
AT1G17360	AT1G17360	MACS_peak_923	Promot	1686	1352.66	5.16	23.6	1	0	1	1
CRT1b	AT1G09210	MACS_peak_457	Promot	0	1383.67	4.91	23.59	1	1	0	1
TTL3	AT2G42580	MACS_peak_5199	Promot	1784	1243.01	5.29	23.59	0	1	0	1
UGT71C5	AT1G07240	MACS_peak_353	Included	74.6|1313	2045.04	2.2	23.57	1	1	1	1
UGT71C4	AT1G07250	MACS_peak_353	Promot	696	2045.04	2.2	23.57	1	0	1	1
AT5G47550	AT5G47550	MACS_peak_11813	Promot	0	1214.66	5.57	23.55	0	0	1	1
ETFQO	AT2G43400	MACS_peak_5251	Promot	0	1778.18	2.53	23.52	1	1	0	1
AT2G43390	AT2G43390	MACS_peak_5251	Promot	155	1778.18	2.53	23.52	0	0	0	1
PGP2	AT4G25960	MACS_peak_9166	Promot	1350	1217.1	5.6	23.48	1	0	0	0
VATG3	AT4G25950	MACS_peak_9166	Promot	1524	1217.1	5.6	23.48	0	0	0	0
AT1G54740	AT1G54740	MACS_peak_2201	Promot	6	1683.89	2.94	23.47	1	1	0	1
CRY3	AT5G24850	MACS_peak_11208	Promot	0	1213.51	5.65	23.47	1	1	1	1
AT4G27130	AT4G27130	MACS_peak_9231	Promot	675	1835.81	2.6	23.43	1	0	1	0
SESA1	AT4G27140	MACS_peak_9231	Promot	6	1835.81	2.6	23.43	0	0	1	0
GCL1	AT5G65280	MACS_peak_12720	Promot	295	2546.52	2.87	23.41	0	1	1	0
AT5G65290	AT5G65290	MACS_peak_12720	Promot	908	2546.52	2.87	23.41	0	0	1	0
CP1	AT4G36880	MACS_peak_9824	3UTR	716	1682.61	2.93	23.41	0	1	1	1
BLH2	AT4G36870	MACS_peak_9824	Included	92.2|4577	1682.61	2.93	23.41	0	0	1	1
AT2G35290	AT2G35290	MACS_peak_4730	Promot	78	1177.3	5.96	23.41	1	0	1	0
TBL2	AT1G60790	MACS_peak_2392	Promot	366	1231.01	5.41	23.4	0	0	1	0
AT5G61990	AT5G61990	MACS_peak_12537	Promot	3358	2103.76	2.35	23.39	0	0	1	1
AtMYB28	AT5G61420	MACS_peak_12508	Promot	2973	1404.24	4.9	23.38	1	0	0	0
AT4G32020	AT4G32020	MACS_peak_9516	Promot	1874	1189.93	6.05	23.38	0	1	1	0
CLE4	AT2G31081	MACS_peak_4545	Promot	4699	2049.14	2.21	23.36	0	0	0	1
AT5G12043	AT5G12043	MACS_peak_10624	3UTR	0	1271.38	5.3	23.35	0	0	1	1
AT3G17070	AT3G17070	MACS_peak_6409	Included	61.5|1376	2421.71	2.45	23.34	0	0	1	1
AT3G17080	AT3G17080	MACS_peak_6409	Promot	2752	2421.71	2.45	23.34	0	0	1	1
MIR866A	AT5G40384	MACS_peak_11494	Promot	5288	1291.28	5.39	23.32	0	0	1	0
SIP1	AT5G40390	MACS_peak_11494	Included	44.8|1721	1291.28	5.39	23.32	0	0	1	0
ATCTIMC	AT3G55440	MACS_peak_7615	Promot	673	1211.69	5.63	23.32	1	1	0	0
AT3G55430	AT3G55430	MACS_peak_7615	Promot	602	1211.69	5.63	23.32	0	1	0	0
LTI30	AT3G50970	MACS_peak_7372	Included	21.5|167	3100	1.67	23.3	1	1	0	1
XERO1	AT3G50980	MACS_peak_7372	Promot	781	3100	1.67	23.3	1	0	0	1
PLP3a	AT3G50960	MACS_peak_7372	Promot	516	3100	1.67	23.3	0	0	0	1
AT3G18950	AT3G18950	MACS_peak_6498	Promot	0	1379.01	4.88	23.29	0	0	1	1
AT1G75000	AT1G75000	MACS_peak_3170	Included	74.7|699	1132.07	6.06	23.25	0	0	1	1
ARC3	AT1G75010	MACS_peak_3170	3UTR	291	1132.07	6.06	23.25	0	0	1	1
chy1	AT5G65940	MACS_peak_9153	Promot	1329	2812.93	1.95	23.23	1	0	0	0
CAO	AT1G44446	MACS_peak_1857	Promot	0	1171.35	5.95	23.21	0	1	1	1
AT2G34480	AT2G34480	MACS_peak_4684	Promot	350	2201.98	1.95	23.2	0	0	0	0
SKIP1	AT5G57900	MACS_peak_12346	Included	68.8|841	2751.26	2.47	23.2	1	1	1	1
AT5G57890	AT5G57890	MACS_peak_12346	Promot	213	2751.26	2.47	23.2	0	0	1	1
PEI1	AT5G07500	MACS_peak_10420	Promot	425	1503.83	4.42	23.2	0	0	1	0
STR18	AT5G66170	MACS_peak_12795	Promot	61	2679.37	2.23	23.19	0	1	0	0
RMR1	AT5G66160	MACS_peak_12795	3UTR	0	2679.37	2.23	23.19	0	0	0	0
ATPHB1	AT4G28510	MACS_peak_9310	Promot	537	1981.84	2.27	23.17	0	0	1	1
CRU3	AT4G28520	MACS_peak_9310	Promot	0	1981.84	2.27	23.17	0	0	1	1
bHLH093	AT5G65640	MACS_peak_12751	Promot	2974	1565.27	4.01	23.16	0	1	1	0
AT4G29950	AT4G29950	MACS_peak_9389	Promot	720	1532.68	4.31	23.16	1	1	1	1
ERD10	AT1G20450	MACS_peak_1106	Promot	379	1754.79	2.48	23.09	1	1	1	0
AT1G20460	AT1G20460	MACS_peak_1106	Promot	1176	1754.79	2.48	23.09	0	0	1	0
CHX19	AT3G17630	MACS_peak_6439	Included	87.3|2246	2624.7	3.19	23.06	1	0	0	0
AT3G17640	AT3G17640	MACS_peak_6439	Promot	746	2624.7	3.19	23.06	0	0	0	0
AT2G01140	AT2G01140	MACS_peak_3553	Promot	1160	1223.09	5.56	23.06	1	1	0	0
AT1G03990	AT1G03990	MACS_peak_181	Promot	226	1199.4	5.93	23.06	1	1	1	0
AT1G03982	AT1G03982	MACS_peak_181	Promot	702	1199.4	5.93	23.06	0	0	1	0
AT4G33660	AT4G33660	MACS_peak_9612	3UTR	51	1632.82	3.43	23.05	0	0	1	1
AT4G15270	AT4G15270	MACS_peak_8585	Included	74.1|885	1409.5	4.94	23.05	0	0	1	1
UGT71B5	AT4G15280	MACS_peak_8585	Promot	2271	1409.5	4.94	23.05	0	0	1	1
AT3G15160	AT3G15160	MACS_peak_6298	3UTR	91	2020.27	2.14	23.02	1	1	1	0
CUC1	AT3G15170	MACS_peak_6298	Promot	1119	2020.27	2.14	23.02	0	0	1	0
AT5G07330	AT5G07330	MACS_peak_10410	Promot	41	1833.45	2.58	22.97	1	1	1	0
AT2G36440	AT2G36440	MACS_peak_4799	Promot	1245	1525.85	4.28	22.95	1	0	0	0
AT2G36430	AT2G36430	MACS_peak_4799	Included	64.1|999	1525.85	4.28	22.95	0	0	0	0
AT5G45580	AT5G45580	MACS_peak_11727	Promot	1387	1267.98	5.26	22.95	0	0	1	0
AT4G01330	AT4G01330	MACS_peak_8120	Promot	0	1214.22	5.65	22.95	0	1	0	0
AT4G01328	AT4G01328	MACS_peak_8120	Promot	0	1214.22	5.65	22.95	0	0	0	0
AT5G08350	AT5G08350	MACS_peak_10454	Promot	110	3156.97	0	22.92	0	0	0	0
HAI2	AT1G07430	MACS_peak_364	Promot	161	1161.05	5.97	22.86	1	1	1	0
CAT1	AT4G21120	MACS_peak_1113	Promot	536	1877.52	2.49	22.83	1	1	1	1
CAT3	AT5G36940	MACS_peak_1113	Included	81.6|2833	1877.52	2.49	22.83	0	0	1	1
NRT1.7	AT1G69870	MACS_peak_2861	Promot	1454	1678.46	2.91	22.82	0	0	0	0
AT2G23240	AT2G23240	MACS_peak_4143	Promot	0	1322.86	5.29	22.81	1	1	0	0
AT2G01070	AT2G01070	MACS_peak_3549	Included	86.8|2035	1702.78	2.82	22.73	1	1	0	1
AT2G01080	AT2G01080	MACS_peak_3549	Promot	133	1702.78	2.82	22.73	0	1	0	1
UGT74E2	AT1G05680	MACS_peak_275	Promot	98	1555.4	3.97	22.71	0	1	0	0
LTP2	AT2G38530	MACS_peak_4934	Promot	522	1464.5	4.75	22.69	0	0	0	0
MRP5	AT1G04120	MACS_peak_189	Promot	760	3100	1.67	22.68	1	1	0	1
TPR2	AT1G04130	MACS_peak_189	Promot	1420	3100	1.67	22.68	0	0	0	1
ATGID1A	AT3G05120	MACS_peak_5765	Promot	26	1341.07	5.21	22.68	1	1	0	0
MSL6	AT1G78610	MACS_peak_3417	Promot	130	1300.53	5.23	22.65	0	1	1	0
AT-HSFC1	AT3G24520	MACS_peak_6806	3UTR	349	1371.96	4.96	22.62	1	1	1	0
CBF4	AT5G51990	MACS_peak_12019	Promot	326	1932.66	2.38	22.61	0	0	1	0
AT1G29220	AT1G29220	MACS_peak_1541	Promot	1202	1276.55	5.33	22.58	1	0	1	0
WL1	AT1G29230	MACS_peak_1541	Promot	736	1276.55	5.33	22.58	0	0	1	0
ABF3	AT4G34000	MACS_peak_9632	Promot	43	1191.17	6.07	22.58	0	0	1	0
MIR858A	AT1G71002	MACS_peak_2956	Promot	200	1547.25	4.07	22.49	0	0	1	0
HPPBF-1	AT5G13820	MACS_peak_10707	Promot	163	1201.76	5.85	22.49	0	0	1	0
AT3G60770	AT3G60770	MACS_peak_7893	Promot	1619	1484.74	4.75	22.46	1	1	1	0
AT3G60780	AT3G60780	MACS_peak_7893	Included	65.7|741	1484.74	4.75	22.46	1	0	1	0
AT3G60790	AT3G60790	MACS_peak_7893	Promot	1025	1484.74	4.75	22.46	0	0	1	0
AT3G18560	AT3G18560	MACS_peak_6484	Promot	1148	1801.38	2.66	22.43	0	0	1	0
CYP706A4	AT4G12300	MACS_peak_8445	3UTR	2130	1511.17	4.47	22.42	1	0	1	0
AT4G12290	AT4G12290	MACS_peak_8445	Included	36.7|1002	1511.17	4.47	22.42	0	0	1	0
ANP2	AT1G54960	MACS_peak_2208	Promot	2939	1863.93	2.68	22.41	0	0	1	0
AT5G03210	AT5G03210	MACS_peak_10183	Promot	20	1251.12	5.26	22.35	1	0	1	0
AT1G15175	AT1G15175	MACS_peak_819	Promot	0	1541.55	4.35	22.34	0	0	1	0
AT1G15180	AT1G15180	MACS_peak_819	Promot	83	1541.55	4.35	22.34	1	1	1	0
AT2G01970	AT2G01970	MACS_peak_3616	3UTR	92	1242.54	5.28	22.3	1	0	1	1
TET14	AT2G01960	MACS_peak_3616	Included	78.4|1200	1242.54	5.28	22.3	0	0	1	1
TL1	AT2G46790	MACS_peak_5477	Promot	83	1177.68	5.97	22.23	0	0	1	1
AT2G46787	AT2G46787	MACS_peak_5477	Included	0	1177.68	5.97	22.23	0	0	1	1
ACT7	AT5G09810	MACS_peak_10493	Promot	2444	1691.89	2.95	22.22	0	0	1	0
AT3G63430	AT3G63430	MACS_peak_8043	Promot	290	1374.27	4.97	22.22	0	0	1	1
ATSUT4	AT1G09960	MACS_peak_491	Promot	1230	1256.76	5.19	22.18	0	1	0	1
RAS1	AT1G09950	MACS_peak_491	Promot	1151	1256.76	5.19	22.18	0	0	0	1
PGM2	AT1G70730	MACS_peak_2929	3UTR	119	1416.28	4.73	22.17	0	0	1	0
HMR	AT2G34640	MACS_peak_4695	Promot	1232	3158.61	0	22.11	0	1	0	0
AT1G32910	AT1G32910	MACS_peak_1727	Promot	1483	2080.96	2.3	22.09	0	0	1	0
AT1G32900	AT1G32900	MACS_peak_1727	Promot	0	2080.96	2.3	22.09	1	1	1	0
PYL5	AT5G05440	MACS_peak_10310	Promot	682	1336.1	5.18	22.04	0	0	0	0
ROC5	AT4G34870	MACS_peak_9686	Promot	0	1079.01	6.1	22.04	1	0	1	0
AT4G34860	AT4G34860	MACS_peak_9686	Promot	1236	1079.01	6.1	22.04	0	0	1	0
RAB18	AT5G66400	MACS_peak_12810	Promot	92	1335.46	5.18	21.98	1	0	0	0
PLP3b	AT5G66410	MACS_peak_12810	Promot	236	1335.46	5.18	21.98	0	1	0	0
DMP2	AT3G21550	MACS_peak_6622	Promot	1042	2646.73	3.3	21.93	1	0	0	0
EDA12	AT2G35950	MACS_peak_4764	Promot	4297	3075.36	1.61	21.91	0	0	1	0
BRI1	AT4G39400	MACS_peak_10008	Promot	2993	1316.22	5.24	21.91	1	0	1	1
AT1G72810	AT1G72810	MACS_peak_3055	Promot	1785	1422.01	4.79	21.9	1	1	1	1
AT1G72820	AT1G72820	MACS_peak_3055	Promot	476	1422.01	4.79	21.9	0	0	1	1
MYB73	AT4G37260	MACS_peak_9865	Promot	587	1286.06	5.36	21.89	0	0	1	0
AT3G14180	AT3G14180	MACS_peak_6227	Promot	0	1216.36	5.6	21.89	1	1	1	1
anac032	AT1G77450	MACS_peak_3326	Promot	57	3100	1.67	21.87	1	1	1	1
AT1G28070	AT1G28070	MACS_peak_1492	Promot	34	1928.8	2.36	21.87	0	0	1	0
AT5G51560	AT5G51560	MACS_peak_11996	Promot	5676	1950.9	2.42	21.87	1	1	0	0
EXL3	AT5G51550	MACS_peak_11996	Included	63.2|886	1950.9	2.42	21.87	0	1	0	0
AT1G21065	AT1G21065	MACS_peak_1148	Included	52.9|836	1621.3	3.4	21.81	0	1	1	1
AT1G21070	AT1G21070	MACS_peak_1148	3UTR	623	1621.3	3.4	21.81	1	1	1	1
AtHsp90.7	AT4G24190	MACS_peak_9066	Promot	33	1351.02	5.13	21.79	1	1	1	1
PEX10	AT2G26350	MACS_peak_4289	Promot	701	1524.82	4.41	21.77	1	1	1	1
AT2G26355	AT2G26355	MACS_peak_4289	Included	60.5|500	1524.82	4.41	21.77	0	0	1	1
AT1G79630	AT1G79630	MACS_peak_3476	Promot	508	1655.43	3.02	21.72	0	0	0	0
PPDK	AT4G15530	MACS_peak_8597	Included	19.5|1199	2040.24	2.17	21.7	1	0	0	1
AT4G15540	AT4G15540	MACS_peak_8597	Promot	3587	2040.24	2.17	21.7	0	0	0	1
AT1G11710	AT1G11710	MACS_peak_604	Included	85.9|2271	1161.76	5.98	21.7	1	0	1	0
ATSS3	AT1G11720	MACS_peak_604	Promot	368	1161.76	5.98	21.7	0	0	1	0
PDF1	AT3G25800	MACS_peak_5215	Promot	133	1448.98	4.8	21.69	0	0	0	0
ATEXPB1	AT2G20750	MACS_peak_4011	3UTR	117	2635.28	3.26	21.68	1	1	1	0
AT2G20760	AT2G20760	MACS_peak_4011	Included	90.2|2238	2635.28	3.26	21.68	0	0	1	0
YDK1	AT4G37390	MACS_peak_9871	Promot	84	1518.31	4.37	21.68	0	0	0	1
ATERF-8	AT1G53170	MACS_peak_2124	Promot	3156	1457.18	4.85	21.68	0	0	1	0
AT5G14520	AT5G14520	MACS_peak_10734	Promot	387	2556.15	2.88	21.67	1	1	1	0
AT5G14530	AT5G14530	MACS_peak_10734	Included	83.8|1918	2556.15	2.88	21.67	0	0	1	0
ARO2	AT5G66200	MACS_peak_12797	Promot	515	1477.64	4.7	21.66	1	1	1	0
CPK28	AT5G66210	MACS_peak_12797	Included	92.5|3094	1477.64	4.7	21.66	0	1	1	0
AT3G56275	AT3G56275	MACS_peak_7667	Promot	133	1440	4.79	21.65	0	0	1	0
AT2G42885	AT2G42885	MACS_peak_5221	Promot	746	1167.26	6.03	21.65	0	0	1	0
AT1G61660	AT1G61660	MACS_peak_2428	Promot	2999	3100	1.67	21.63	0	0	0	0
DIN10	AT5G20250	MACS_peak_11015	Promot	396	1758.41	2.5	21.57	0	1	1	1
AT3G15280	AT3G15280	MACS_peak_6306	Promot	32	1810.13	2.69	21.54	1	1	1	0
AT3G15290	AT3G15290	MACS_peak_6306	Promot	72	1810.13	2.69	21.54	1	1	1	0
AT3G23060	AT3G23060	MACS_peak_6712	Promot	4313	1991.01	2.3	21.53	0	0	0	0
IAA7	AT3G23050	MACS_peak_6712	Included	58.4|1444	1991.01	2.3	21.53	0	0	0	0
AT5G62130	AT5G62130	MACS_peak_12545	Promot	0	1648.47	2.99	21.53	0	1	1	0
AT2G24560	AT2G24560	MACS_peak_4216	3UTR	4719	1233.71	5.43	21.53	0	1	1	1
ATWRKY17	AT2G24570	MACS_peak_4216	Included	76.1|1446	1233.71	5.43	21.53	0	0	1	1
AT2G32150	AT2G32150	MACS_peak_4586	Promot	572	1306.78	5.29	21.5	1	1	1	0
AT2G32140	AT2G32140	MACS_peak_4586	Promot	1059	1306.78	5.29	21.5	0	0	1	0
AT3G18840	AT3G18840	MACS_peak_6494	Promot	5816	1432.56	4.87	21.49	0	0	1	1
ATPLT5	AT3G18830	MACS_peak_6494	Included	37.0|891	1432.56	4.87	21.49	0	0	1	1
AT1G25500	AT1G25500	MACS_peak_1382	Promot	597	1849.92	2.65	21.45	1	0	1	1
AT3G23040	AT3G23040	MACS_peak_6708	Promot	1594	1474.99	4.68	21.42	0	0	0	0
AT2G40230	AT2G40230	MACS_peak_5052	Promot	34	1610.25	3.69	21.41	0	0	0	0
EX1	AT4G33630	MACS_peak_9609	Promot	0	1191.03	6.06	21.41	0	1	0	1
AT4G33625	AT4G33625	MACS_peak_9609	Promot	718	1191.03	6.06	21.41	0	0	0	1
ATHXK1	AT4G29130	MACS_peak_9348	Promot	2836	1310.11	5.2	21.39	1	1	0	0
RALFL34	AT5G67070	MACS_peak_12861	3UTR	274	2890.77	1.41	21.38	1	1	0	0
AT5G11970	AT5G11970	MACS_peak_10617	Promot	813	1959.96	2.2	21.38	1	1	1	0
AT3G55880	AT3G55880	MACS_peak_7642	Promot	1863	2714.16	2.33	21.38	1	0	1	1
AT3G27960	AT3G27960	MACS_peak_6950	Promot	672	1219.69	5.52	21.38	0	0	1	0
AT2G33570	AT2G33570	MACS_peak_4646	Promot	0	1199.68	5.93	21.38	1	1	1	1
BUBR1	AT2G33560	MACS_peak_4646	Promot	1054	1199.68	5.93	21.38	1	0	1	1
AHL22	AT2G45430	MACS_peak_5373	Promot	1784	1497.68	4.54	21.36	0	1	1	1
AT4G33800	AT4G33800	MACS_peak_9623	Promot	1421	1267.25	5.25	21.34	0	0	1	0
APG12	AT3G13970	MACS_peak_6214	Promot	1919	1897.71	2.52	21.24	0	0	1	0
AT3G06500	AT3G06500	MACS_peak_5861	Promot	236	1221.18	5.54	21.22	0	1	0	1
AT1G64110	AT1G64110	MACS_peak_2566	Promot	0	1219.79	5.52	21.21	1	1	0	0
AT1G64120	AT1G64120	MACS_peak_2566	Promot	704	1219.79	5.52	21.21	0	0	0	0
SRF3	AT4G03390	MACS_peak_8221	Promot	358	1207.93	5.79	21.21	1	0	1	1
AT1G70590	AT1G70590	MACS_peak_2917	Promot	145	1711.98	2.85	21.2	1	1	0	0
AT3G13600	AT3G13600	MACS_peak_6184	Promot	3095	2124.92	2.42	21.08	0	0	1	0
AT1G22190	AT1G22190	MACS_peak_1218	Promot	1033	1474.52	4.67	21.08	1	1	1	0
AT2G29654	AT2G29654	MACS_peak_4475	Promot	2666	3100	1.67	21.06	0	0	1	1
AT2G29660	AT2G29660	MACS_peak_4475	Included	69.6|1237	3100	1.67	21.06	0	0	1	1
BT2	AT3G48360	MACS_peak_7227	Promot	1199	1307.1	5.29	21.05	1	1	0	0
PAL1	AT2G37040	MACS_peak_4841	Promot	878	1286.98	5.37	21.05	1	0	1	0
PAT1	AT5G17990	MACS_peak_10896	Promot	1288	1748.23	2.46	21.02	1	0	1	0
AT5G17980	AT5G17980	MACS_peak_10896	Included	67.6|2129	1748.23	2.46	21.02	0	1	1	0
AT3G01980	AT3G01980	MACS_peak_5616	Promot	857	1799.38	2.65	21.01	1	1	1	1
ACR6	AT3G01990	MACS_peak_5616	Promot	49	1799.38	2.65	21.01	0	1	1	1
ATKT1	AT2G30070	MACS_peak_4496	Promot	4630	2193.06	2.27	20.93	0	0	0	0
AFR	AT2G24540	MACS_peak_4212	Included	55.3|692	2081.42	2.31	20.91	0	0	1	0
AT2G24550	AT2G24550	MACS_peak_4212	3UTR	622	2081.42	2.31	20.91	0	0	1	0
AT2G24545	AT2G24545	MACS_peak_4212	Included	16.5|279	2081.42	2.31	20.91	0	0	1	0
ATMSRB6	AT4G04840	MACS_peak_8252	Promot	1000	1736.2	2.39	20.91	1	0	0	0
PIF7	AT5G61270	MACS_peak_12502	Promot	1324	1754.53	2.47	20.91	0	0	1	0
ATADC2	AT4G34710	MACS_peak_9673	Promot	876	2344.19	2.25	20.88	1	0	1	0
AT2G22690	AT2G22690	MACS_peak_4103	3UTR	2349	1182.94	6	20.86	1	1	0	1
AT2G22680	AT2G22680	MACS_peak_4103	Included	79.5|1828	1182.94	6	20.86	0	0	0	1
AT5G40790	AT5G40790	MACS_peak_11512	Promot	2504	2241.48	2.01	20.84	0	0	1	0
AT3G12955	AT3G12955	MACS_peak_6148	Promot	253	2504.85	2.61	20.8	1	1	0	0
AT3G12960	AT3G12960	MACS_peak_6148	Promot	0	2504.85	2.61	20.8	1	1	0	0
ATG8G	AT3G60640	MACS_peak_7884	3UTR	168	1523.69	4.41	20.78	1	0	1	1
AT3G60647	AT3G60647	MACS_peak_7884	Promot	1825	1523.69	4.41	20.78	0	0	1	1
AT4G00440	AT4G00440	MACS_peak_8076	Promot	46	2078.82	2.29	20.77	0	0	0	0
LPA2	AT5G51545	MACS_peak_11995	3UTR	344	2342.7	2.24	20.76	0	0	0	0
AT1G61890	AT1G61890	MACS_peak_2446	Promot	9472	1710.84	2.83	20.76	1	1	0	0
RBL	AT3G55510	MACS_peak_7618	Promot	1775	1113.9	6.09	20.76	0	1	0	1
EXPA16	AT3G55500	MACS_peak_7618	Promot	821	1113.9	6.09	20.76	0	0	0	1
